# Supplementary material for: Metabarcoding Close to Home: Songbird Nests as eDNA Aggregators for Trophic Ecology and Biodiversity Studies
Source: Ecol Evol. 2025 Oct 13;15(10):e72164. doi: 10.1002/ece3.72164 (PMC12518783; doi:10.1002/ece3.72164)
Supplement: Supplementary file 1 — Data S1: ece372164‐sup‐0001‐DataS1.xlsx. [file ECE3-15-e72164-s001.xlsx]

## Sheet: Sample metadata
Nest ID	Latitude	Longitude	Elevation (m)	Nest builder	Nest fate	Date of fate	Predator identity suspected	Predator identification method	Predator DNA detected	Duration of predator contact with nest (sec)	Date collected	Days between fate and collection	Field notes	NGC ID	Date filtered	NaP buffer volume (mL)	Filtered volume (mL)	Date extracted	DNA concentration (post-Zymo; ng/uL)	Lab notes
MT20-ECZ-27	44.8413	-113.05	2028.86	Sage Thrasher	Depredated	2020-07-06	Cooper's/Sharp-shinned Hawk	Video	None	9	2020-07-10	4		MT_061324_NEST_28	2024-06-13	2000	100	2024-07-05	7.82	May have mixed up mono- and di-basic during extraction (pH uncertain)
MT20-ECZ-28	44.8526	-113.07	2125.43	Brewer's Sparrow	Partially depredated	2020-07-14	Raptor	Video	None	13	2020-07-15	1	One nestling taken on video on 7/14/20	MT_060624_NEST_15	2024-06-06	500	75	2024-07-04	16.9
MT20-KOB-30	44.8321	-113.056	2042.8	Green-tailed Towhee	Depredated	2020-06-29	Weasel	Video	Long-tailed weasel	53	2020-07-02	3		MT_061424_NEST_35	2024-06-14	500	25	2024-07-05	6.18
MT20-KOB-36	44.8285	-113.056	2102.4	Vesper Sparrow	Partially depredated	2020-07-20	Weasel	Video	Long-tailed weasel	38	2020-07-22	2	One nestling fledged, three others killed by weasel on video on 7/20/20	MT_061324_NEST_22	2024-06-13	500	50	2024-07-04	14
MT20-MRW-60	44.8337	-113.05	2085.95	Vesper Sparrow	Depredated	2020-07-13	American Kestrel	Video	None	2	2020-07-20	7	Of original four nestlings, only one depredated on video, others dissapeared when nest was not being filmed	MT_061424_NEST_31	2024-06-14	750	25	2024-07-05	10
MT20-SDM-08	44.8488	-113.068	2157.5	Brewer's Sparrow	Partially depredated	2020-07-04	Gartersnake	Video	None	1408	2020-07-10	6	One nestling fledged out of original three	MT_060624_NEST_13	2024-06-06	500	100	2024-07-04	14.6
MT20-SDM-09	44.8495	-113.062	2098.39	Brewer's Sparrow	Depredated	2020-06-27	Gartersnake	Video	None	2213	2020-07-03	6		MT_060524_NEST_10	2024-06-05	500	225	2024-06-12	4.3
MT21-CJC-23	44.8383	-113.073	2145.65	White-crowned Sparrow	Depredated	2021-07-21	Gartersnake	None	Gartersnake	Unknown	2021-07-23	2	Snake comes into nest on video on 7/19/21, but doesn't appear to take any nestlings. Two nestlings disappeared before 7/19/21 video and remaining nestling disappears after	MT_060624_NEST_17	2024-06-06	750	100	2024-07-04	7.39
MT21-CJC-28	44.8324	-113.043	2079.24	Sage Thrasher	Partially depredated	2021-08-05	Gartersnake	Witness	Gartersnake	Unknown	2021-08-05	0	Snake seen attempting to eat dead nestling on 8/5/21, other nestlings likely fledged	MT_061424_NEST_37	2024-06-14	2000	100	2024-07-05	3.18
MT21-ECZ-07	44.8328	-113.071	2112.38	Chipping Sparrow	Depredated	2021-06-29	Unknown	None	Yellow-pine chipmunk	Unknown	2021-07-01	2	Nest filmed during predation, but no predator seen	MT_060424_NEST_04	2024-06-04	500	50	2024-06-12	3.42
MT21-ECZ-15	44.8282	-113.058	2086.64	Brewer's Sparrow	Depredated	2021-07-07	Weasel	Video	Long-tailed weasel	226	2021-07-09	2		MT_060524_NEST_08	2024-06-05	500	50	2024-06-12	42.3
MT21-ECZ-28	44.839	-113.051	2011.1	Brewer's Sparrow	Depredated	2021-07-04	Unknown	None	None	Unknown	2021-07-20	16		MT_061424_NEST_33	2024-06-14	500	50	2024-07-05	3.3
MT21-ECZ-30	44.8448	-113.066	2082.84	Green-tailed Towhee	Depredated	2021-07-08	Unknown	None	None	Unknown	2021-07-19	11	Cowbird egg laid in the nest right at/after fail	MT_060524_NEST_07	2024-06-05	500	50	2024-06-12	12
MT21-ECZ-31	44.8288	-113.059	2074.96	White-crowned Sparrow	Depredated	2021-07-07	Weasel	See notes	Yellow-pine chipmunk	Unknown	2021-07-09	2	Weasel suspected because ECZ-31 was close to ECZ-15, failed on the same day, and nestlings were dead in the nest with apparent puncture wounds. A weasel was seen in the general area morning of predation. Nestlings were gone the next day	MT_060524_NEST_09	2024-06-05	500	150	2024-06-12	15.5
MT21-GAA-04	44.859	-113.063	2090.16	Brewer's Sparrow	Depredated	2021-06-30	Gartersnake	Witness	None	Unknown	2021-07-06	6	Predation seen by GAA	MT_060324_NEST_01	2024-06-03	500	100	2024-06-12	4.85
MT21-LTA-02	44.8446	-113.061	2067.38	American Robin	Depredated	2021-06-16	Chipmunk	Witness	None	Unknown	2021-06-23	7		MT_061424_NEST_36	2024-06-14	1500	25	2024-07-05	12.2
MT21-LTA-43	44.8429	-113.078	2163.63	White-crowned Sparrow	Depredated	2021-07-19	Unknown	None	None	Unknown	2021-07-21	2	Nest rained on after failure, one cracked egg and pieces of nestling left in nest	MT_061324_NEST_20	2024-06-13	750	100	2024-07-04	6.84
MT21-MRW-62	44.8389	-113.064	2071.18	Brewer's Sparrow	Depredated	2021-07-13	Unknown	None	Gartersnake	Unknown	2021-07-15	2		MT_061324_NEST_26	2024-06-13	500	150	2024-07-05	2.29	May have mixed up mono- and di-basic during extraction (pH uncertain)
MT21-SCS-17	44.8326	-113.076	2147.45	Brewer's Sparrow	Depredated	2021-07-07	Gartersnake	Witness	None	Unknown	2021-07-09	2	Predation seen by SCS	MT_060524_NEST_11	2024-06-05	500	175	2024-06-12	11.1
MT21-STC-04	44.8498	-113.062	2104.22	Brewer's Sparrow	Depredated	2021-06-26	Gartersnake	Video	None	Unknown	2021-07-05	9	Snake is most likely predator, but video of predation is very blurry and hard to see	MT_060324_NEST_02	2024-06-03	500	100	2024-06-12	8.26
MT22-ECZ-16	44.8448	-113.062	2060.27	Green-tailed Towhee	Partially depredated	2022-07-13	American Kestrel	Video	None	3	2022-07-15	2	Two nestlings taken by kestrel, two force-fledged	MT_061324_NEST_27	2024-06-13	1000	50	2024-07-05	9.78	May have mixed up mono- and di-basic during extraction (pH uncertain)
MT22-RMV-15	44.8335	-113.045	2097.09	Sage Thrasher	Partially depredated	2022-07-22	American Kestrel	Video	None	15	2022-07-23	1	At least one nestling fledged and at least one was eaten	MT_060624_NEST_14	2024-06-06	2000	125	2024-07-04	10.6

## Sheet: In silico testing
In silico testing category	Organism type	Common name	Latin name	GenBank accession	Sequence	Marker eDNAssay assignment probability	Marker mismatches	Marker mismatches on 3' end (first 5 bp)	Sparrow blocker mismatches	Sparrow blocker mismatches in center (minus 5 bp on either end)	Notes
Montane sagebrush steppe species	Amphibian	Western tiger salamander	Ambystoma mavortium	NA	NA	NA	NA	NA	NA	NA	No sequences available
Montane sagebrush steppe species	Amphibian	Long-toed salamander	Ambystoma macrodactylum	MG421393.1	CACCCTTTACCTAGTATTTGGTGCTTGAGCCGGAATAGTTGGCACTGCACTAAGCCTTTTAATCCGAGCAGAACTAAGCCAACCCGGGGCCTTGCTTGGTGATGACCAAATCTACAATGTTATTGTAACAGCACACGCATTTGTAATAATCTTCTTTATAGTAATACCTGTAATAATTGGCGGGTTCGGAAACTGATTAGTACCACTAATAATTGGCGCACCGGATATGGCATTCCCCCGTATAAATAATATAAGCTTTTGACTTTTACCCCCATCATTCCTTCTTTTATTAGCCTCTTCTGGGGTCGAAGCCGGGGCGGGAACAGGATGAACTGTTTATCCACCACTTGCTGGGAATTTAGCCCATGCTGGTGCTTCAGTCGATTTAACAATTTTTTC…	NA	NA	NA	4	3	Sequences too short to assess generality
Montane sagebrush steppe species	Amphibian	Western toad	Anaxyrus boreas	MG423176.1	TACTCTATATTTTATCTTTGGTGCCTGAGCCGGAATGGTCGGAACTGCACTCAGTCTACTTATTCGAGCTGAGCTAAGTCAACCAGGCTCCCTTCTAGGCGATGACCAAATTTATAATGTCATCGTTACTGCCCATGCTTTTGTTATAATTTTCTTTATAGTAATGCCTATTCTTATTGGCGGCTTTGGAAACTGGCTTGTTCCGCTAATAATTGGGGCCCCTGACATAGCCTTTCCCCGAATAAATAATATAAGCTTCTGACTTCTCCCACCCTCTTTTCTTCTCCTCTTAGCCTCTGCTGGGGTGGAGGCCGGAGCCGGAACCGGCTGAACGGTTTACCCGCCTCTGGCTGGGAATCTCGCCCACGCAGGGCCGTCAGTTGACTTAACTATCTTCTC…	NA	NA	NA	4	2	Sequences too short to assess generality
Montane sagebrush steppe species	Amphibian	Great plains toad	Anaxyrus cognatus	KU985788.1	TAAATAATATAAGCTTCTGATTGCTACCACCCTCATTTCTTCTTCTTCTAGCTTCGGCTGGAGTGGAAGCCGGGGCCGGCACCGGTTGGACGGTTTACCCCCCTCTTGCCGGGAATCTTGCCCATGCAGGACCATCAGTTGACTTAACCATCTTCTCCCTTCATTTGGCAGGTGTTTCGTCTATCCTGGGGGCAATTAATTTTATTACTACAACCCTAAATATAAAACCCCCATCAATAACTCAGTATCAGACTCCTTTGTTCGTCTGATCAGTTTTAATTACCGCTGTTCTTCTTCTTCTCTCTCTACCTGTGCTTGCAGCAGGCATTACTATGCTTTTAACCGACCGAAATCTAAATACAACATTTTTTGACCCGGCCGGCGGTGGTGATCCTATTT…	NA	NA	NA	4	2	Sequences too short to assess generality
Montane sagebrush steppe species	Amphibian	Woodhouse's toad	Anaxyrus woodhousii	KU985902.1	GAATAAATAATATAAGCTTCTGATTACTTCCACCCTCATTCCTCCTTCTTCTGGCTTCGGCCGGAGTGGAGGCAGGAGCCGGCACTGGCTGAACAGTTTACCCCCCTCTTGCCGGGAATCTTGCCCACGCAGGACCATCAGTTGACTTAACCATTTTTTCCCTCCATCTAGCAGGTGTTTCATCTATTCTTGGGGCAATTAATTTTATTACCACAACCCTAAACATGAAACCCCCATCAATAACTCAATATCAAACTCCTTTATTTGTTTGATCAGTTCTAATTACCGCTGTTCTTCTTCTATTATCCTTACCTGTCCTTGCAGCAGGCATTACCATACTTCTAACCGACCGAAACCTAAATACAACATTTTTTGACCCGGCAGGTGGAGGTGATCCTA…	NA	NA	NA	4	2	Sequences too short to assess generality
Montane sagebrush steppe species	Amphibian	Boreal chorus frog	Pseudacris maculata	KJ536181.1	TTCTCAACCAACCACAAGGAYATCGGCACCTTATACTTAGTATTTGGGGCCTGAGCTGGTATGGTCGGCACTGCCCTAAGTCTTCTAATTCGAGCCGAATTAAGTCAACCTGGCTCCCTCCTTGGTGACGATCAAATTTATAATGTTATTGTTACGGCACACGCCTTTGTTATAATTTTCTTTATAGTAATGCCTATCCTGATTGGAGGGTTTGGAAACTGACTTATCCCTCTGATGATCGGAGCCCCGGATATAGCCTTCCCACGAATAAACAACATAAGCTTTTGACTCCTCCCCCCATCTTTCCTCCTTCTACTTGCCTCAGCAGGAGTAGAAGCAGGAGCTGGGACAGGATGAACTGTCTACCCGCCTCTTGCTGGAAATTTAGCACACGCAGGC…	0.976	0	0	5	3
Montane sagebrush steppe species	Amphibian	Plains spadefoot	Spea bombifrons	JX564896.1	AGCTCCATCAACACAAAAGTTTGGTCCTGACTTTACTATCAATTTTTACTAAACTTACACATGCAAGTTTCCGCACCCCTGTGAAAATGCCCTCACTCCCCCTGATTAGGGGATGAGGGGCCGGTATCAGGCGCTACTTTGCCCACAACACCTTGCTATGCCACACCCACAAGGGAACTCAGCAGTGATAAACATTGAACATTAGTGAAAACTAGAATCAGTTATAGTAAATAAAGCCGGTTAATTTCGTGCCAGCCACCGCGGTTATACGAGAGGCTTAAATTGATATTCCTCGGCGTAAAGCGTGATTAGACTTCACCACCACTAGGGCTAAATTGTAACCTAGCCGTTATACGCTTCTGCTACAAAGAAACACACCTACGAAAGTAGCCCTAACCA…	0.958	1	0	5	1
Montane sagebrush steppe species	Bird	Hoary redpoll	Acanthis hornemanni	GU571319.1	TTTTTCTCCAACCCACAAAGACATTGGCACCCTTTACCTAATTTTCGGCGCATGAGCCGGAATAGTAGGCACCGCCCTGAGCCTTCTCATCCGAGCAGAACTAGGTCAACCCGGAGCCCTTCTAGGAGACGACCAAGTCTACAACGTAGTCGTCACGGCCCATGCTTTCGTAATAATCTTCTTCATAGTTATACCCATTATAATCGGGGGATTCGGAAACTGACTAGTTCCCCTAATAATCGGAGCCCCAGACATAGCATTCCCACGAATAAACAACATAAGCTTCTGACTACTTCCCCCATCATTCCTCCTTCTGCTAGCATCTTCTACCGTAGAAGCGGGTGTTGGTACAGGTTGAACCGTATACCCCCCACTAGCTGGTAACCTAGCCCACGCCGG…	0.976	0	0	1	1
Montane sagebrush steppe species	Bird	Common redpoll	Acanthis flammea	MK262588.1	GTGACATTCATTAATCGATGATTATTCTCAACCAACCACAAAGATATCGGGACCCTTTACCTAATTTTCGGCGCATGAGCCGGAATAGTAGGCACCGCCCTGAGCCTTCTCATCCGAGCAGAACTAGGTCAACCCGGAGCCCTTCTAGGAGACGACCAAGTCTACAACGTAGTCGTCACGGCCCATGCTTTCGTAATAATCTTCTTCATAGTTATACCCATTATAATCGGGGGATTCGGAAACTGACTAGTTCCCCTAATAATCGGAGCCCCAGACATAGCATTCCCACGAATAAACAACATAAGCTTCTGACTACTTCCCCCATCATTCCTCCTTCTGCTAGCATCTTCTACCGTAGAAGCGGGTGTTGGTACAGGTTGAACCGTATACCCCCCACTA…	0.976	0	0	1	1
Montane sagebrush steppe species	Bird	Cooper's hawk	Accipiter cooperii	KF525371.2	CCCTTTACCTAATCTTCGGCGCTTGAGCTGGCATAGTAGGTACTGCCCTTAGCCTCCTCATCCGCGCAGAACTCGGCCAACCAGGCACACTACTAGGCGACGACCAAATCTACAATGTAATCGTCACCGCACATGCCTTCGTAATAATCTTCTTTATAGTTATACCAATCATAATCGGAGGCTTCGGAAATTGACTCGTTCCACTCATAATTGGCGCCCCCGACATAGCCTTCCCACGCATAAACAACATAAGTTTCTGATTACTACCCCCATCCTTCCTCCTCCTACTAGCCTCCTCAACAGTAGAAGCAGGAGCTGGTACAGGATGAACTGTTTACCCTCCATTAGCTGGTAATATAGCCCACGCCGGAGCCTCAGTAGACCTAGCTATCTTCTCTT…	0.976	0	0	3	1
Montane sagebrush steppe species	Bird	Sharp-shinned hawk	Accipiter striatus	KR017977.1	CCTTATACTTAATCTTTGGCGCTTGAGCCGGCATAGTTGGCACTGCCCTTAGCCTACTCATTCGCGCAGAACTTGGCCAACCAGGCACACTCCTAGGCGATGACCAAATCTATAATGTTATCGTCACCGCACATGCCTTCGTAATAATTTTCTTCATAGTTATACCAATCATAATTGGAGGCTTCGGAAACTGACTCGTCCCGCTCATAATTGGCGCTCCTGATATAGCTTTCCCACGTATAAATAACATAAGCTTCTGACTACTCCCCCCATCATTCCTCCTCTTACTAGCCTCTTCAACAGTAGAAGCAGGAGCAGGAACCGGATGAACTGTCTACCCTCCATTAGCTGGTAATATAGCCCATGCCGGAGCCTCAGTAGACCTAGCTATCTTCTCAC…	0.958	1	0	3	1
Montane sagebrush steppe species	Bird	White-throated swift	Aeronautes saxatalis	DQ433288.1	ACTCTATACCTGATCTTCGGAGCATGAGCCGGCATAGTAGGAACTGCCCTCAGCCTTCTAATCCGAGCAGAACTTGGACAACCAGGGACCCTCCTAGGAGATGACCAAATCTACAACGTAATTGTAACCGCCCACGCCTTCGTCATAATCTTCTTCATAGTCATACCCATTATAATTGGAGGATTTGGAAACTGATTAGTCCCCCTTATAATCGGCGCACCCGACATAGCATTCCCACGAATAAATAACATAAGCTTCTGGCTACTCCCCCCATCCTTCCTACTCCTACTAGCATCCTCAACAGTAGAAGCAGGAGCAGGCACAGGCTGAACCGTGTATCCCCCATTAGCTGGTAACCTAGCCCACGCAGGAGCATCAGTAGACCTTGCCATCTTTTCT…	NA	NA	NA	2	0	Sequences too short to assess generality
Montane sagebrush steppe species	Bird	Golden eagle	Aquila chrysaetos	KR017975.1	CTCTATACCTAATCTTCGGCGCATGGGCTGGCATAGTCGGCACCGCCCTTAGCCTTCTTATCCGCGCAGAACTTGGCCAACCTGGCACCCTCTTAGGCGATGACCAAATCTACAATGTAATCGTCACCGCTCATGCTTTCGTAATAATCTTCTTCATAGTCATACCAATCATAATTGGAGGCTTTGGAAACTGACTTGTCCCACTCATAATTGGCGCCCCCGACATAGCCTTCCCACGCATAAACAACATGAGCTTCTGATTACTCCCCCCATCCTTCCTCCTCCTACTAGCCTCTTCAACAGTAGAAGCAGGGGCTGGCACCGGGTGGACTGTCTACCCCCCACTAGCCGGCAACATAGCCCACGCCGGCGCTTCGGTAGACCTAGCTATCTTTTCCC…	0.958	2	0	4	1
Montane sagebrush steppe species	Bird	Black-chinned hummingbird	Archilochus alexandri	DQ433323.1	ACCCTGTACCTAATCTTCGGAGCATGGGCTGGAATAGTTGGAACCTCTCTAAGCCTACTAATCCGAGCAGAACTCGGCCAGCCAGGCACCCTCCTAGGGGACGACCAAATTTATAATGTGATCGTCACTGCCCATGCCTTCGTAATAATCTTCTTCATAGTTATACCAATTATAATCGGAGGCTTTGGAAACTGATTAGTTCCCCTCATAATTGGAGCCCCCGACATAGCATTCCCACGTATAAATAACATAAGCTTCTGACTCCTACCACCATCGTTCCTCTTACTCCTTGCTTCCTCTACTGTCGAAGCAGGCGCAGGCACGGGATGAACTGTATACCCCCCTCTGGCCGGCAACTTAGCCCACGCAGGAGCATCAGTAGACCTAGCCATCTTCTCC…	0.942	1	0	3	1
Montane sagebrush steppe species	Bird	Sagebrush sparrow	Artemisiospiza nevadensis	MT456635.1	AACCCTATACGTGATCTTCGGCGCATGAGCCGGAATAGTGGGTACCGCCCTAAGCCTCCTCATTCGAGCTGAACTAGGCCAACCTGGAGCCCTCCTAGGAGATGACCAAGTGTACAACGTAGTCGTCACAGCCCACGCTTTCGTAATAATTTTCTTCATAGTCATACCAATCATAATCGGAGGATTCGGAAACTGACTAGTCCCTCTAATGATCGGAGCCCCAGACATAGCATTCCCACGAATAAACAACATAAGCTTCTGACTACTACCCCCATCCTTCCTACTCCTCCTAGCATCATCCACCGTAGAAGCAGGCGCTGGCACAGGCTGAACAGTATACCCCCCACTAGCTGGCAACCTAGCCCACGCCGGGGCCTCAGTTGACCTTGCAATCTTCTC…	NA	NA	NA	0	0	Sequences too short to assess generality
Montane sagebrush steppe species	Bird	Short-eared owl	Asio flammeus	GU571270.1	TTTTCTCCAACCACAAAGACATTGGCACCTTATACTTAATCTTTGGTGCATGAGCCGGCATGGTTGGCACTGCCCTAAGCCTGCTCATCCGAGCTGAACTAGGTCAACCCGGAACACTCCTAGGCGACGACCAGATCTATAATGTAGTAGTCACCGCCCATGCCTTCGTTATAATCTTCTTCATAGTCATACCTATCATAATTGGCGGATTTGGAAACTGACTAGTCCCCCTAATAATTGGAGCCCCAGACATAGCCTTCCCACGCATAAACAACATAAGCTTCTGACTACTCCCACCCTCATTCCTTCTCCTTCTAGCCTCTTCCACAGTAGAAGCCGGAGCAGGTACAGGATGAACCGTCTACCCTCCACTAGCCAGCAACCTAGCCCACGCAGGAG…	0.976	0	0	2	1
Montane sagebrush steppe species	Bird	Long-eared owl	Asio otus	GU571271.1	CAAAGACATTGGCACCTTATACCTAATCTTCGGTGCATGAGCCGGCATGGTTGGTACTGCCCTCAGCCTACTCATCCGGGCTGAGCTAGGTCAACCCGGAACACTTCTAGGGGATGACCAGATCTATAATGTAGTAGTTACCGCCCACGCCTTCGTAATAATCTTCTTCATAGTCATACCTATCATGATTGGCGGGTTCGGAAATTGATTAGTCCCATTAATAATTGGAGCCCCAGACATAGCCTTCCCACGTATAAACAACATAAGCTTCTGACTTCTTCCCCCCTCATTCCTACTTCTACTAGCCTCCTCCACAGTAGAAGCAGGAGCAGGCACAGGATGAACCGTCTACCCCCCACTAGCCAGCAACCTAGCCCATGCAGGAGCCTCAGTAGACCT…	0.976	0	0	2	1
Montane sagebrush steppe species	Bird	Burrowing owl	Athene cunicularia	FJ027204.1	CCTGTACCTTATCTTCGGCGCATGAGCTGGCATAGTTGGAACAGCCCTAAGCCTCTTAATCCGAGCCGAGCTGGGACAACCAGGAACCCTCCTAGGAGACGACCAAATCTACAATGTAATTGTTACCGCCCACGCCTTCGTAATAATTTTCTTTATGGTTATACCCATTATAATCGGCGGCTTCGGAAACTGACTAGTCCCACTAATAATCGGAGCCCCGGACATAGCCTTCCCCCGCATAAACAACATGAGCTTCTGATTATTGCCCCCATCGCTCATGCTCCTCCTGGCCTCCTCCACAGTAGAGGCCGGGGCCGGCACAGGTTGAACAGTCTATCCCCCTCTGGCTGGGAACCTCGCCCATGCCGGAGCCTCAGTAGACCTGGCCATCTTCTCCCT…	0.976	0	0	3	1
Montane sagebrush steppe species	Bird	Upland sandpiper	Bartramia longicauda	KF009517.1	GTGACTTTCATCAATCGATGACTATTTTCAACCAACCACAAAGACATCGGCACCCTATACCTAATCTTTGGCGCATGAGCTGGTATAGTCGGAACTGCCCTCAGCCTGCTTATCCGTGCTGAACTCGGCCAACCAGGAACCCTCCTAGGAGATGACCAAATCTACAACGTAATCGTCACCGCCCACGCTTTCGTAATAATCTTCTTCATGGTAATGCCAATTATAATCGGTGGCTTCGGAAACTGACTAGTCCCATTAATAATTGGCGCCCCCGACATAGCATTCCCACGCATGAACAACATAAGCTTCTGACTCCTCCCCCCATCATTCCTCCTACTCCTAGCCTCATCCACAGTCGAAGCAGGAGCTGGTACAGGATGAACCGTATACCCCCCTCTC…	0.976	0	0	4	2
Montane sagebrush steppe species	Bird	Bohemian waxwing	Bombycilla garrulus	GU571277.1	TTTTCTCCAACCCACAAAGACATTGGCACTCTGTACCTAATCTTCGGTGCATGAGCCGGAATAGTAGGTACAGCCTTAAGCCTCCTCATCCGAGCTGAACTAGGCCAACCAGGCGCCCTACTAGGAGACGACCAAATCTACAATGTTGTAGTCACAGCCCACGCCTTCGTAATAATTTTCTTCATAGTTATACCAATTATGATCGGCGGATTTGGAAACTGACTAGTCCCCTTAATAATTGGAGCCCCCGACATAGCATTCCCACGAATAAACAACATAAGCTTCTGGTTACTTCCTCCATCCTTCCTTCTACTCCTAGCCTCCTCTACAGTAGAAGCCGGTGCAGGTACAGGATGAACCGTTTACCCACCCCTAGCAGGTAATCTGGCCCATGCTGGA…	0.976	0	0	3	1
Montane sagebrush steppe species	Bird	Great horned owl	Bubo virginianus	EU525334.1	ATGACATTTATCAACCGATGATTATTCTCAACTAACCACAAAGACATCGGCACCCTATACCTAATCTTCGGGGCATGAGCAGGAATAGTGGGCACTGCCCTTAGCCTACTCATCCGAGCCGAACTAGGACAACCTGGAACCCTTCTTGGCGATGACCAAATCTACAATGTAATCGTCACCGCCCATGCCTTCGTAATAATCTTCTTCATGGTCATACCAATCATGATTGGAGGATTTGGAAACTGACTAGTCCCCCTAATAATCGGAGCCCCGGACATGGCCTTCCCCCGCATGAACAATATGAGCTTTTGACTACTCCCACCCTCACTCCTACTCCTACTAGCCTCCTCCACCGTAGAAGCTGGAGCAGGTACAGGATGGACCGTCTACCCCCCACTG…	0.976	0	0	3	1
Montane sagebrush steppe species	Bird	Red-tailed hawk	Buteo jamaicensis	KR017962.1	CCCTATACCTAATCTTCGGCGCCTGGGCCGGTATAGTCGGCACCGCCCTCAGCCTACTTATTCGTGCAGAACTCGGCCAACCAGGCACACTTCTAGGCGACGACCAGATCTACAACGTAATCGTTACCGCACATGCCTTTGTAATAATTTTCTTCATGGTTATACCAATTATGATCGGAGGCTTCGGAAACTGACTTGTCCCACTCATAATCGGCGCCCCCGATATAGCCTTCCCACGCATAAACAACATAAGCTTCTGACTACTTCCTCCATCCTTCCTCCTCCTCCTAGCCTCCTCAACAGTAGAAGCAGGAGCCGGCACTGGATGAACTGTCTATCCCCCACTAGCTGGCAACATAGCCCATGCCGGAGCTTCAGTAGACCTAGCCATCTTCTCCC…	0.89	1	0	3	1
Montane sagebrush steppe species	Bird	Rough-legged hawk	Buteo lagopus	GU571291.1	ACAAAGACATGGGCACCCTATACCTAATCTTCGGTGCCTGAGCCGGTATAGTCGGCACCGCCCTCAGCCTACTTATTCGTGCAGAACTCGGCCAACCAGGTACACTCCTAGGTGACGACCAGATCTACAACGTAATCGTTACCGCACATGCCTTCGTAATAATTTTCTTTATAGTTATACCAATTATGATCGGAGGCTTCGGAAACTGACTTGTTCCACTCATAATCGGCGCCCCCGATATAGCCTTCCCACGCATAAACAACATAAGCTTCTGACTACTTCCTCCATCCTTCCTCCTTCTCCTAGCCTCCTCAACAGTAGAAGCAGGAGCCGGCACTGGATGAACTGTCTATCCCCCACTAGCTGGCAACATAGCCCATGCCGGAGCTTCAGTAGACC…	0.89	1	0	3	1
Montane sagebrush steppe species	Bird	Ferruginous hawk	Buteo regalis	KF525369.2	CCCTATACCTAATCTTCGGTGCCTGAGCCGGTATAGTCGGCACCGCCCTCAGCCTACTTATTCGCGCAGAACTCGGCCAACCAGGCACACTCCTAGGTGATGACCAGATCTACAACGTAATCGTTACCGCACATGCCTTCGTAATAATTTTCTTTATAGTTATACCAATTATGATCGGAGGCTTCGGAAACTGACTTGTTCCACTCATAATCGGCGCCCCCGACATAGCCTTCCCACGCATAAACAACATAAGCTTCTGACTACTTCCTCCATCCTTTCTCCTCCTCCTAGCCTCCTCAACAGTAGAAGCAGGAGCTGGCACTGGATGAACTGTCTATCCCCCACTAGCTGGTAACATAGCCCATGCCGGAGCTTCAGTAGACCTAGCTATCTTCTCCC…	0.89	1	0	3	1
Montane sagebrush steppe species	Bird	Swainson's hawk	Buteo swainsoni	KF525376.2	CCCTATACCTAATCTTCGGTGCCTGAGCCGGTATAGTCGGCACCGCCCTCAGCCTACTTATTCGTGCAGAACTCGGCCAACCAGGCACACTCCTAGGTGACGACCAGATCTACAACGTAATCGTTACCGCACATGCCTTCGTAATAATCTTCTTCATAGTTATACCAATTATGATTGGAGGCTTCGGAAACTGACTTGTCCCACTCATAATCGGCGCCCCCGACATAGCCTTCCCACGCATAAACAACATAAGCTTCTGACTACTTCCTCCATCCTTCCTCCTCCTCCTAGCCTCCTCAACAGTAGAAGCAGGAGCCGGCACTGGATGAACTGTCTACCCCCCACTAGCTGGCAATATAGCCCATGCCGGAGCTTCAGTAGACCTAGCCATCTTCTCCC…	0.89	1	0	3	1
Montane sagebrush steppe species	Bird	Lark bunting	Calamospiza melanocorys	DQ433394.1	ACCCTATACTTAATTTTCGGCGCATGAGCCGGAATAGTGGGTACCGCCCTAAGCCTCCTAATCCGAGCAGAACTAGGCCAACCTGGAGCCCTTCTAGGAGACGACCAGGTCTACAACGTAGTCGTCACGGCCCATGCTTTCGTAATAATCTTCTTTATAGTAATGCCAATTATAATTGGAGGATTCGGAAACTGACTTGTCCCCCTAATAATCGGAGCCCCAGACATAGCATTCCCACGAATAAATAACATAAGCTTCTGACTACTTCCCCCATCTTTCCTTCTCCTCCTAGCATCTTCCACTGTTGAAGCAGGCGTCGGCACAGGCTGAACAGTGTACCCCCCACTAGCCGGCAACCTAGCTCACGCTGGAGCCTCAGTCGACCTCGCAATCTTCTCC…	0.976	0	0	0	0
Montane sagebrush steppe species	Bird	Lapland longspur	Calcarius lapponicus	EU847721.1	GTGACATTCGTTAACCGATGATTATTCTCAACCAACCACAAAGATATCGGGACCCTATACTTAATCTTCGGCGCATGAGCCGGAATAGTAGGTACCGCCCTAAGCCTCCTAATTCGAGCAGAACTAGGCCAACCTGGAGCCCTTCTAGGAGACGACCAAGTCTACAACGTAGTCGTGACAGCTCATGCTTTCGTAATAATTTTCTTCATAGTTATACCAATTATGATCGGAGGGTTCGGAAACTGACTAGTACCCTTAATAATTGGAGCCCCAGATATAGCATTCCCACGAATAAACAATATAAGCTTCTGATTACTACCCCCATCCTTCCTTCTCCTCCTGGCATCCTCCACAGTCGAAGCAGGTGTCGGGACAGGCTGAACAGTGTACCCACCACTA…	0.976	0	0	1	1
Montane sagebrush steppe species	Bird	Turkey vulture	Cathartes aura	JN801544.1	ATGACATTCATCAATCGATGACTATTCTCAACCAACCACAAAGACATCGGTACCTTATACTTAATTTTCGGTGCATGAGCTGGCATAGCCGGTACTGCCCTTAGTCTACTAATTCGGGCAGAGCTCGGACAACCCGGAACCCTCTTAGGAGATGACCAAATCTATAACGTAATTGTCACTGCCCATGCCTTCGTGATAATTTTCTTCATAGTAATACCCATCATAATTGGAGGATTTGGAAACTGATTAGTCCCACTTATAATCGGCGCCCCCGATATAGCATTTCCACGAATAAACAACATAAGCTTCTGACTACTTCCCCCATCCTTCCTACTCCTACTAGCCTCTTCTACAGTAGAAGCTGGGGCGGGCACAGGATGAACTGTATACCCCCCACTA…	0.976	0	0	4	1
Montane sagebrush steppe species	Bird	Greater sage-grouse	Centrocercus urophasianus	MW574357.1	AACACTTTTTTTAACCTAACTCCCCTACTTAGTGTACCCCCCCTTTCCCCCCCAGGGGGGGTATACTATGTACGTCGTGCATATATTTATATACCACATACATTATGGTACCGGTACTAKATATTATATAGGTACTAAACCCATTATATGTAGTCGGACATAACATCTTATCCACATTTCTCCTTATGTAATACTCCTGTAATGCTCCTCAACATAACCTCCATTAATACCCCATCCAAATCTTTTCCACCCCCAAGAGACCATATATATGAATGCTCGTTAGACATAATATTAAATACCTGCCTCCCCCCATTTGGTTATGCTCGAAGTACCAGATGGATTTATTGATCGTTCACCTCACGAGAGATCACCATCCCCTGCCCGTAATGTACCTCATGA…	0.958	1	0	3	1
Montane sagebrush steppe species	Bird	Killdeer	Charadrius vociferus	DQ385167.1	GTGACCTTCATCAACCGATGATTATTCTCAACTAACCACAAAGACATCGGCACCCTATACCTAATCTTTGGCGCATGAGCCGGTATAGTCGGTACAGCCCTCAGCTTACTTATCCGCGCAGAACTAGGCCAACCAGGAACCCTCCTAGGAGACGACCAAATCTATAACGTAATTGTCACCGCCCACGCTTTCGTAATAATCTTTTTCATAGTCATGCCAATCATAATCGGCGGCTTCGGCAACTGACTAGTCCCACTGATAATTGGTGCACCGGACATAGCATTCCCCCGCATAAATAACATAAGCTTCTGACTACTTCCTCCATCATTTTTACTTCTTCTAGCCTCTTCTACAGTCGAAGCAGGAGCAGGTACCGGATGAACCGTTTACCCGCCTCTA…	0.958	1	0	3	1
Montane sagebrush steppe species	Bird	Lark sparrow	Chondestes grammacus	MN611860.1	ATAGTAGGTACCGCCCTAAGCCTCCTCATTCGAGCAGAACTAGGCCAACCCGGAGCCCTCCTAGGAGACGACCAAGTCTACAACGTAATCGTTACGGCCCATGCCTTCGTAATAATCTTTTTTATAGTTATACCAATTATAATCGGAGGGTTCGGAAACTGACTAGTCCCCCTGATGATTGGAGCCCCAGACATAGCATTCCCACGAATAAACAACATAAGCTTCTGACTACTCCCCCCATCTTTCCTCCTCCTCCTAGCATCCTCTACCGTCGAAGCAGGCGTAGGTACAGGCTGAACGGTATACCCACCACTAGCCGGCAACCTAGCCCACGCCGGAGCTTCAGTCGACCTTGCAATCTTCTCCCTACACTTAGCCGGAATCTCCTCAATCCTAGGG…	0.958	1	0	0	0
Montane sagebrush steppe species	Bird	Common nighthawk	Chordeiles minor	AF168060.1	AACCACAAAGACATTGGCATCCTCTACCTAATCTTCGGHGCATGAGCHGGCATAGTGGGGACTGCCCTAAGCCTACTCATCCGTGCAGAACTAGGVCAACCTGGAACCCTYCTAGGAGATGACCAAATCTACAATGTAATCGTTACAGCCCATGCTTTCGTAATAATCTTCTTTATAGTAATACCAATTATAATCGGCGGGTTTGGAAACTGACTAGTCCCACTAATAATTGGGGCTCCAGATATAGCATTTCCCCGCATAAACAACATAAGCTTCTGACTACTCCCCCCATCCTTCCTCCTCTTACTAGCCTCCTCTACAGTAGAAGCAGGAGCAGGCACAGGATGAACTGTATACCCCCCACTAGCTGGAAACCTAGCTCACGCCGGAGCTTCAGTA…	0.976	0	0	3	1
Montane sagebrush steppe species	Bird	Northern harrier	Circus hudsonius	NA	NA	NA	NA	NA	NA	NA	No sequences available
Montane sagebrush steppe species	Bird	Northern flicker	Colaptes auratus	AF272581.1	GTGACCTTCATCAACCGATGACTATTCTCCACCAACCACAAGGACATTGGCACTCTATACCTTATCTTTGGCGCATGAGCCGGCATAATCGGCACAGCCCTCAGCCTCCTCATTCGCGCTGAACTAGGTCAACCCGGCACCCTTCTCGGCGATGATCAAATTTACAACGTTATCGTCACCGCCCATGCATTCGTAATAATCTTCTTTATAGTCATACCCATCANAATCGGCGGATTCGGAAACTGACTTGTACCCCTCATGATCGGAGCCCCTGACATAGCATTCCCACGAATAAATAACATAAGCTTCTGACTTCTCCCACCATCTTTCCTACTCCTCCTAGCCTCCTCTACAGTAGAAGCAGGAGCAGGCACAGGCTGAACCGTCTACCCCCCCCTC…	0.976	0	0	3	1
Montane sagebrush steppe species	Bird	Rock pigeon	Columba livia	GU571343.1	ACAAGACATTGGCACCCTATACCTAATCTTCGGCGCATGGGCCGGCATAGTTGGCACCGCACTTAGCCTCCTCATCCGAGCAGAACTGGGACAACCCGGTACCCTCCTAGGAGATGACCAGATCTATAATGTAATCGTCACAGCCCATGCCTTCGTAATAATCTTCTTTATAGTTATACCAATCATAATTGGGGGCTTTGGAAACTGATTAGTTCCCCTCATAATTGGTGCCCCCGACATAGCATTCCCCCGGATGAACAACATAAGCTTCTGGCTCCTACCCCCATCCTTCCTTCTACTTCTAGCCTCCTCCACAGTCGAAGCTGGTGCAGGAACAGGATGAACCGTCTACCCTCCCCTAGCTGGCAACCTAGCTCACGCCGGAGCCTCTGTAGACCT…	0.976	0	0	3	0
Montane sagebrush steppe species	Bird	American crow	Corvus brachyrhynchos	KR017976.1	CTCTGTACCTAATCTTCGGAGCGTGAGCCGGAATAGTAGGTACCGCCCTAAGCCTCCTCATCCGAGCAGAACTAGGCCAACCAGGCGCTCTGCTAGGAGACGATCAAATCTATAATGTAATCGTTACAGCTCATGCCTTTGTCATAATCTTCTTTATAGTAATGCCAATCATAATCGGAGGATTTGGAAACTGACTAGTCCCTCTAATGATTGGTGCCCCAGACATAGCATTCCCACGAATAAACAACATAAGCTTCTGACTCCTCCCACCCTCCTTCCTTCTCCTTCTAGCCTCTTCCACAGTAGAAGCAGGAGCAGGAACAGGATGAACTGTGTACCCACCACTAGCTGGCAACCTAGCCCACGCTGGAGCCTCAGTCGACCTAGCCATCTTCTCGC…	0.976	0	0	2	1
Montane sagebrush steppe species	Bird	Common raven	Corvus corax	GU571348.1	CCCACAAAGACATTGGCACTCTGTACCTAATCTTCGGAGCATGAGCCGGAATAGTAGGTACCGCCCTAAGTCTCCTTATCCGGGCAGAACTAGGCCAACCAGGCGCTCTGCTAGGAGACGACCAAATCTACAATGTAATCGTTACAGCCCACGCTTTCGTTATAATCTTCTTCATAGTGATACCAATCATAATCGGGGGATTTGGAAACTGACTAGTTCCTCTAATGATTGGTGCCCCAGATATAGCATTCCCACGAATAAACAACATAAGCTTCTGACTCCTACCACCCTCATTCCTTCTCCTCCTAGCCTCTTCCACAGTAGAAGCAGGAGCAGGAACAGGATGAACTGTATACCCACCACTGGCTGGTAACCTAGCCCACGCTGGAGCCTCAGTCG…	0.976	0	0	2	1
Montane sagebrush steppe species	Bird	Blue jay	Cyanocitta cristata	OQ002164.1	ATCTTACCTGTGACTTTCATTAATCGATGACTATTCTCAACCAACCACAAAGACATTGGCACTCTGTACCTTATCTTCGGAGCATGAGCCGGAATAGTAGGTACCGCCCTTAGTCTCCTCATCCGAGCCGAACTAGGTCAGCCTGGTTCCCTACTAGGAGACGACCAGATCTACAATGTAATCGTTACAGCCCACGCTTTTGTCATAATCTTCTTTATAGTGATGCCCATCATAATTGGAGGATTCGGAAACTGACTGGTTCCTCTAATAATCGGTGCTCCAGATATGGCATTCCCACGGATAAACAACATAAGCTTTTGACTTCTTCCCCCCTCATTCCTTCTCCTCCTAGCCTCTTCAACGGTAGAAGCAGGGGTAGGAACAGGATGAACTGTATAC…	0.976	0	0	2	1
Montane sagebrush steppe species	Bird	Steller's jay	Cyanocitta stelleri	HM033310.1	TGTACCTCATNTTCGGAGCNTGAGCCGGAATAGTAGGTACCGCCCTAAGTCTCCTCATCCGAGCTGAGCTAGGTCAACCCGGTTCCCTCCTAGGAGATGATCAAATCTACAATGTTATTGTTACAGCCCATGCTTTCGTCATGATCTTCTTCATAGTAATGCCTATCATGATTGGAGGGTTTGGAAACTGACTAGTCCCCCTAATAATTGGTGCTCCAGATATGGCATTCCCACGAATAAACAACATAAGCTTCTGACTTCTCCCTCCTTCATTCCTCCTCCTCCTAGCTTCTTCCACAGTAGAAGCGGGGGTAGGAACAGGATGAACTGTTTATCCTCCACTAGCTGGCAACCTAGCCCACGCTGGAGCTTCAGTCGACCTAGCCATCTTCTCACTAC…	0.976	0	0	2	1
Montane sagebrush steppe species	Bird	Dusky grouse	Dendragapus obscurus	DQ433564.1	ACTCTTTACCTAATTTTCGGCACATGGGCAGGAATAATCGGTACAGCATTAAGCCTGCTAATCCGTGCAGAGCTAGGGCAACCCGGAACACTCCTAGGAGACGATCAAATCTATAACGTAATCGTAACAGCCCATGCCTTCGTCATAATCTTCTTTATAGTTATACCCATCATGATCGGAGGCTTTGGGAATTGATTAGTTCCCCTCATAATTGGTGCCCCGGACATAGCATTCCCACGCATAAATAACATAAGCTTCTGACTCCTTCCACCCTCTTTCCTCCTCTTACTAGCCTCATCCACCGTAGAAGCCGGAGCTGGTACCGGATGAACTGTCTATCCTCCCTTAGCCGGCAACCTTGCCCACGCTGGTGCATCAGTAGACCTAGCTATCTTTTCC…	0.958	1	0	3	1
Montane sagebrush steppe species	Bird	Dusky flycatcher	Empidonax oberholseri	KT806379.1	TTATATCTAATCTTTGGCGCCTGAGCCGGTATGATTGGTACCGCTTTAAGCCTCCTTATTCGAGCAGAACTCGGACAGCCAGGAACTCTCCTAGGAGACGATCAAATCTACAATGTAATCGTCACTGCTCATGCCTTCGTGATAATCTTCTTTATAGTAATGCCCATCATAATCGGGGGGTTTGGTAACTGATTAGTTCCCCTGATAATTGGTGCCCCTGACATAGCATTCCCTCGTATAAACAACATAAGTTTTTGGCTCCTGCCCCCATCATTTCTTCTACTCTTAGCCTCCTCCACAATCGAAGCTGGTGCAGGAACCGGATGAACCGTTTATCCCCCATTAGCTGGTAACCTAGCACATGCTGGAGCTTCAGTAGACTTAGCCATTTTCTCTCTT…	NA	NA	NA	4	2	Sequences too short to assess generality
Montane sagebrush steppe species	Bird	Gray flycatcher	Empidonax wrightii	MT456685.1	TACTTTGTATCTAATCTTTGGCGCCTGGGCCGGTATAATTGGTACCGCTTTAAGCCTCCTTATCCGAGCAGAACTTGGGCAGCCAGGAACTCTCCTAGGAGACGATCAAATTTACAACGTAATCGTCACTGCCCATGCCTTCGTAATAATCTTCTTTATAGTAATACCCATTATAATTGGAGGATTCGGTAACTGATTAGTCCCTCTGATAATTGGTGCCCCTGACATAGCATTTCCTCGTATAAATAACATAAGCTTCTGACTTCTACCCCCATCATTTCTCCTCCTCCTAGCCTCCTCCACGGTCGAAGCCGGTGTAGGCACCGGATGGACTGTCTACCCACCATTAGCTGGTAACCTAGCACATGCTGGAGCTTCAGTAGACTTAGCCATTTTCTC…	NA	NA	NA	4	2	Sequences too short to assess generality
Montane sagebrush steppe species	Bird	Horned lark	Eremophila alpestris	GU571380.1	TTTTTCTCCAACCCACAAAGACATTGGCACACTTTACCTAATCTTCGGCGCATGAGCCGGAATGGTAGGTACAGCCCTAAGCCTTCTCATCCGAGCAGAACTAGGCCAACCCGGCGCCCTGCTAGGAGACGACCAAATCTACAACGTAATCGTCACAGCCCACGCCTTCGTAATAATCTTTTTTATAGTTATACCAATTATAATCGGAGGTTTCGGTAACTGACTAGTACCTCTAATAATCGGGGCCCCAGATATAGCATTCCCCCGAATAAATAACATAAGCTTCTGACTCCTACCCCCATCCTTCCTCCTCCTTCTAGCCTCCTCCACAGTCGAAACAGGCGCAGGAACAGGTTGAACCGTGTACCCCCCACTAGCCGGCAACCTAGCCCACGCCGG…	0.976	0	0	2	1
Montane sagebrush steppe species	Bird	Rusty blackbird	Euphagus carolinus	OQ002165.1	ATCTTACCTGTGACATTCATTAACCGATGACTATTCTCAACCAACCACAAAGACATCGGTACCCTATACTTAATTTTCGGTGCATGAGCCGGAATAGTAGGTACCGCCCTAAGCCTCCTCATCCGAGCAGAACTAGGCCAACCTGGAGCCCTTCTAGGAGACGACCAGGTCTACAACGTAGTTGTCACGGCCCATGCTTTCGTAATAATCTTCTTCATAGTCATACCAATCATAATCGGAGGGTTCGGGAACTGACTAGTTCCCCTAATAATCGGAGCCCCAGACATAGCATTCCCACGAATAAACAACATAAGCTTCTGGCTACTTCCCCCATCCTTTCTCCTCCTCCTAGCATCTTCCACAGTTGAAGCAGGTGTGGGTACAGGCTGAACAGTATAT…	0.976	0	0	1	1
Montane sagebrush steppe species	Bird	Brewer's blackbird	Euphagus cyanocephalus	EU525404.1	AACCACAAAGACATCGGTACCCTATACTTAATTTTCGGTGCATGAGCCGGAATAGTAGGTACCGCCCTAAGTCTCCTCATCCGAGCAGAACTAGGCCAACCTGGAGCCCTTCTAGGAGACGACCAAGTCTACAACGTAGTTGTTACGGCCCATGCTTTCGTAATAATCTTCTTCATAGTCATACCAATTATAATCGGAGGATTCGGGAACTGACTGGTCCCCCTAATAATCGGAGCCCCAGACATAGCATTCCCACGAATAAACAACATAAGCTTCTGACTACTTCCCCCATCCTTCCTCCTCCTCCTAGCATCCTCCACAGTTGAAGCAGGTGTGGGTACAGGCTGAACAGTATACCCCCCACTAGCAGGCAACCTAGCCCACGCCGGAGCTTCAGTC…	0.976	0	0	0	0
Montane sagebrush steppe species	Bird	Merlin	Falco columbarius	GU571384.1	TCCAACCCACAAAGACATTGGCACCCTGTACCTACTCTTCGGAGCATGAGCAGGTATAGCCGGCACTGCCCTCAGCCTCCTCATTCGAGCAGAACTTGGACAGCCAGGAACTCTCCTGGGAGACGACCAAATCTACAATGTCATCGTCACCGCCCATGCTTTCGTAATAATCTTCTTCATAGTTATACCCATCATGATTGGGGGATTTGGAAACTGATTAGTCCCCCTTATAATTGGAGCCCCAGACATAGCATTCCCCCGCATAAACAACATGAGCTTCTGACTACTCCCTCCATCCTTCCTACTGCTCCTAGCATCTTCCACAGTAGAAGCTGGAGTCGGAACAGGATGAACCGTATACCCCCCCTTAGCAGGCAACCTAGCCCATGCTGGTGCCTC…	0.976	0	0	3	1
Montane sagebrush steppe species	Bird	Prairie falcon	Falco mexicanus	AY666553.2	ACCCTATACCTACTCTTCGGAGCATGANNNGGCATAGCTNNTANCGCCCTTAGCCTCCTTATTCGAACAGAACTCGGCCAACCAGGAACTCTCCTAGGAGATGACCAAATCTACAATGTCATCGTCACTGCCCATGCCTTCGTAATAATCTTTTTCATAGTCATACCCATTATGATCGGAGGATTTGGAAACTGACTAGTCCCCCTTATAATTGGGGCCCCAGACATAGCATTCCCCCGCATAAACAACATGAGCTTCTGACTACTCCCCCCATCCTTCCTACTACTCCTAGCATCTTCCACAGTAGAAGCTGGAGTTGGAACAGGATGAACTGTATATCCCCCCTTAGCAGGCAACCTAGCCCATGCTGGTGCTTCAGTAGACCTGGNTATCTTCTCT…	0.976	0	0	3	1
Montane sagebrush steppe species	Bird	Gyrfalcon	Falco rusticolus	GU571390.1	AAGACATTGGCACCCTATACCTACTCTTCGGAGCATGAGCAGGCATAGTCGGCACTGCCCTTAGCCTCCTTATTCGAACAGAACTTGGCCAACCAGGGACTCTCCTAGGAGATGACCAAATCTACAATGTCATTGTCACCGCCCATGCCTTCGTAATAATCTTTTTCATAGTCATACCCATTATGATCGGAGGATTTGGAAACTGACTAGTCCCCCTTATAATTGGAGCCCCAGACATAGCATTCCCCCGCATAAACAACATGAGTTTCTGACTGCTCCCCCCATCCTTTCTACTACTCCTAGCATCTTCCACAGTAGAAGCGGGAGTTGGAACAGGATGAACCGTATACCCCCCCTTAGCAGGCAACCTAGCCCATGCCGGTGCTTCAGTAGACCTCG…	0.976	0	0	2	0
Montane sagebrush steppe species	Bird	American kestrel	Falco sparverius	KR017978.1	CCCTATACCTACTCTTCGGAGCATGAGCAGGCATAGCCGGCACTGCCCTCAGCCTCCTTATCCGAGCAGAACTCGGACAACCAGGAACCCTCCTAGGAGATGACCAAATCTACAATGTCATCGTCACCGCCCACGCCTTTGTAATAATCTTCTTCATAGTTATACCCATTATGATCGGAGGATTTGGAAACTGACTAGTCCCCCTTATAATTGGAGCCCCAGACATAGCGTTTCCACGCATAAACAACATAAGCTTCTGACTCCTCCCCCCATCCTTCCTACTACTCCTAGCATCCTCCACAGTAGAAGCTGGGGTTGGGACAGGATGAACCGTATACCCCCCCTTAGCAGGCAACCTAGCCCATGCTGGCGCCTCAGTAGACCTAGCCATCTTCTCCC…	0.976	0	0	3	1
Montane sagebrush steppe species	Bird	Peregrine falcon	Falco peregrinus	GU571387.1	ACAAAGACATTGGCACCCTATACCTACTCTTCGGAGCATGAGCAGGCATAGTCGGTACTGCCCTTAGCCTCCTTATTCGAACAGAACTTGGCCAACCAGGAACTCTCCTAGGAGATGACCAAATCTACAATGTCATCGTCACTGCCCATGCCTTCGTAATAATCTTTTTCATAGTTATACCCATTATGATCGGAGGATTTGGAAACTGACTAGTTCCCCTTATAATTGGAGCTCCAGACATAGCATTTCCCCGCATAAACAACATGAGTTTCTGACTACTCCCCCCATCCTTTCTACTGCTCCTAGCATCTTCCACAGTAGAAGCTGGAGTTGGAACAGGATGAACCGTATACCCCCCCTTAGCAGGCAACCTAGCCCACGCCGGTGCTTCAGTAGACC…	0.976	0	0	3	1
Montane sagebrush steppe species	Bird	House finch	Haemorhous mexicanus	NC_025610.1	CCCTAGATATAGGACCCCCCCCTACCCCCCCCTTTCCCCCCCCAGCATATTTTTATTTATGCTTTAAGGTATGTATAACAATGCATCACACTCTTTGCCCCATCAGACAGTCCATGAAATGTAGGATAATCCAAATCATACGCTATGTCTCTCCACGAAAAACCCAAACATTATCTCCAAAACGGACCCCATACGGCCAATACCACCAGCAGGCACATTCTTGTTTCAGGTACCATATAGCCCAGATGCTCCTACCTACAGCCAAGCAGCAAGCGTTACCCAAAGACCCAGCGATTCTCCTGTTATGCGCAAACCCCAACGACCAAACGAGGAAGATCCCAGTACACCTTTGCATTCCCCTAGTCAACTGAATTCGCCCACCTCCTAGGAAATATCCTT…	0.976	0	0	2	2
Montane sagebrush steppe species	Bird	Barn swallow	Hirundo rustica	AB842845.1	ATCGGCACCCTATACTTAATCTTCGGCGCATGAGCCGGCATGGTAGGTACCTCCCTCAGTCTCCTAATCCGAGCAGAATTAGGCCAACCTGGCGCCCTACTCGGAGACGACCAAATCTACAATGTGGTAGTTACAGCCCACGCTTTCGTAATAATCTTCTTCATAGTTATGCCAATTATGATCGGAGGATTCGGAAACTGACTAGTTCCCCTAATAATCGGCGCCCCCGACATAGCATTCCCACGAATGAACAACATAAGCTTCTGACTACTTCCCCCATCATTCCTTCTCCTCCTAGCCTCATCCACGGTAGAAGCAGGAGTAGGTACTGGATGGACCGTATACCCGCCCCTAGCCGGAAACCTAGCACACGCAGGGGCCTCTGTAGACCTGGCCATT…	0.89	1	0	4	1
Montane sagebrush steppe species	Bird	Bullock's oriole	Icterus bullockii	FJ236287.1	GTTCTTGTAGCTTATAAAAAGCATGACACTGAAGATGTCAAGATGGCTGCCACACACACCCAAGGACAAAAGACTTAGTCCTAACCTTACTGTTAGTTTTTGCTAGGTATATACATGCAAGTATCCGCGCTCCGGTGTAGACGCCCTGGAAACCTTAATTAGGTAGATAGGAGCGGGTATCAGGCTCACCACAACCGTAGCCCAAAACGCCTCGCAATTGCCACACCCCCACGGGTAATCAGCAGTAGTTAATATTAAGCAATGAGTGTAAACTTGACTTAGCCATAGCAAATCTAGGGTTGGTAAATCCTGTGCCAGCAACCGCGGTCATACAGGAGACCCAAATTAACTTTATAACGGCGTAAAGAGTGGTCACATGTTATCCAAGTAGCTAAGACT…	0.958	1	0	0	0
Montane sagebrush steppe species	Bird	Dark-eyed junco	Junco hyemalis	OR358166.1	GTGACCTTCATTAACCGATGACTATTCTCAACCAACCACAAAGACATTGGAACCCTTTACCTTATTTTTGGCGCATGAGCCGGAATAGTGGGTACCGCTCTAAGCCTCCTCATTCGAGCAGAACTAGGCCAACCTGGAGCCCTCCTAGGAGACGACCAAGTCTATAACGTAGTCGTCACAGCCCACGCCTTCGTAATAATCTTCTTCATAGTCATACCAATTATAATCGGAGGATTTGGAAACTGACTAGTTCCACTAATAATCGGAGCCCCGGACATAGCATTCCCGCGAATAAATAACATAAGTTTTTGACTACTCCCCCCATCCTTTCTCCTCCTCCTAGCATCCTCTACCATTGAAGCAGGTGTCGGCACAGGCTGAACAGTATACCCCCCACTA…	0.976	0	0	0	0
Montane sagebrush steppe species	Bird	Northern shrike	Lanius borealis	NA	NA	NA	NA	NA	NA	NA	No sequences available
Montane sagebrush steppe species	Bird	Loggerhead shrike	Lanius ludovicianus	MN356223.1	GTCCATGTAGCTTAAACAAAGCATGACACTGAAGATGTCAAGATGGCTGTAATAAACACCCACGGACAAAAGACTTAGTCCTAACCTTACTGTTGGTTTTTGCCAGACTTATACATGCAAGTATCCGCGTTCCAGTGTAAATGCCCTAGGCACCCTTTAACCAAGTCGATAGGAGCGGGTATCAGGCACACATTAATTGTAGCCCAAGACGCCTTGCACTTGCCACGCCCCCACGGGTTCTCAGCAGTAGTTAACATTAAGCAATGAGTGTAAACTCGACTTAGTCATGGCAACTTGAGGGTCGGTAAATCCTGTGCCAGCCACCGCGGTCATACAGGAGACCCAAATCAACTTTATAACGGCGTAAAGGGTGGTAGCATGCTATCAAAGTAACTAAGA…	0.976	0	0	2	1
Montane sagebrush steppe species	Bird	California gull	Larus californicus	DQ433744.1	ACCCTATACTTAATCTTTGGCGCATGAGCTGGCATAGTAGGTACTGCCCTCAGCCTGCTTATCCGCGCAGAACTTGGCCAACCCGGAACCCTCCTAGGAGACGACCAAATCTATAACGTAATTGTCACCGCCCATGCCTTCGTGATAATCTTCTTCATAGTGATACCAATCATGATCGGTGGGTTTGGAAACTGACTAGTCCCACTTATAATCGGTGCCCCTGATATAGCATTTCCACGCATAAACAACATAAGCTTCTGACTATTACCCCCATCATTCCTACTCCTCCTAGCCTCTTCCACAGTAGAAGCTGGAGCCGGCACAGGATGAACAGTATACCCCCCTCTAGCTGGCAATCTAGCCCATGCTGGAGCCTCAGTAGACCTAGCAATCTTCTCT…	0.976	0	0	2	1
Montane sagebrush steppe species	Bird	Ring-billed gull	Larus delawarensis	DQ433747.1	ACCCTATACTTAATCTTCGGCGCATGAGCTGGCATAGTAGGTACTGCCCTCAGCCTGCTTATCCGTGCAGAACTTGGCCAACCCGGGACCCTCCTAGGAGACGACCAAATCTATAACGTAATTGTCACCGCCCATGCTTTCGTGATAATCTTCTTCATAGTGATACCAATCATGATCGGTGGGTTTGGAAACTGACTAGTCCCACTTATAATCGGTGCCCCTGATATAGCATTTCCACGCATAAACAACATAAGCTTCTGACTATTACCCCCATCATTCCTACTCCTCCTAGCCTCTTCCACAGTAGAAGCTGGAGCCGGCACAGGATGAACAGTATACCCCCCTCTAGCTGGCAATCTAGCCCACGCTGGAGCCTCAGTAGACTTAGCAATCTTCTCT…	0.976	0	0	3	2
Montane sagebrush steppe species	Bird	Song sparrow	Melospiza melodia	FJ236290.1	GTTCTTGTAGCTTATAAAAAGCATGACACTGAAGATGTCAAGATGGCTGCCACACACACCCAAGGACAAAAGACTTGGTCCCAACCTTACTGTTAGTTGTTGCTAGGTATATACATGCAAGTATCCGCGCTCCAGTGTAGATGCCCTGGACACCCTCAATCGGGTAGATAGGAGCGGGTATCAGGCACACCACAACCGTAGCCCAAGACGCCTTGCAATTGCCACACCCCCACGGGTCATCAGCAGTAGTTAGTATTAAGCAATGAGTGTAAACTTGACTTAGCCATAGCAAATCTAGGGTTGGTAAATCCTGTGCCAGCCACCGCGGTCATACAGGAGACCCAAATTAACATTATAACGGCGTAAAGAGTGGTCACATGTTATCCAAGTAGCTAAGAT…	0.976	0	0	0	0
Montane sagebrush steppe species	Bird	Lincoln's sparrow	Melospiza lincolnii	OR358210.1	GTGACCTTCATTAACCGATGACTATTCTCAACCAACCACAAAGACATTGGAACCCTATACCTAATCTTCGGCGCATGAGCTGGGATAGTAGGTACCGCCCTAAGCCTCCTCATTCGAGCGGAACTAGGCCAACCTGGGGCTCTCCTAGGAGACGACCAAGTATACAACGTAGTCGTCACAGCCCATGCTTTCGTAATGATTTTCTTCATAGTCATGCCAATTATAATCGGAGGGTTCGGGAACTGACTAGTCCCCCTAATAATTGGAGCCCCAGACATAGCATTCCCACGAATAAATAACATAAGCTTCTGACTACTCCCCCCATCCTTCCTCCTCCTCCTAGCATCATCCACCGTAGAAGCAGGCGTAGGCACAGGCTGAACGGTTTACCCCCCACTG…	0.958	1	0	0	0
Montane sagebrush steppe species	Bird	Brown-headed cowbird	Molothrus ater	MN356438.1	GTCCTTGTAGCTTATAAAAAGCATGACACTGAAGATGTCAAGATGGCTGCCACACACACCCAAGGACAAAAGACTTAGTCCTAACCTTACTGTTAGTTTTTGCTAGGTATATACATGCAAGTATCCGCGCTCCGGTGTAGATGCCCTGGACACCTAAATCAGGCAGATAGGAGCGGGTATCAGGCTCACCACTAACCGTAGCCCAAGACGCCTTGCAATTGCCACACCCCCACGGGTAATCAGCAGTAGTTAATATTAAGCAATGAGTGCAAACTTGACTTAGCCATAGCAAATCCAGGGTTGGTAAATCCTGTGCCAGCCACCGCGGTCATACAGGAGACCCAAATTAACTTTATAACGGCGTAAAGAGTGGTCACATGTTATCCAAGTAGCTAAGAC…	0.976	0	0	0	0
Montane sagebrush steppe species	Bird	Clark's nutcracker	Nucifraga columbiana	NC_022839.1	GTCCATGTAGCTTACAATAAAGCATGACACTGAAGATGTCAAGACGGCTGCCACAAACACCCATGGACAAAAGACTTAGTCCTAACCTTACTGTTGGTTATTGCCAGAGATATACATGCAAGTATCCGCATTCCAGTGTAAATGCCCTAGGCACCCTTTAACCAAGTCGATAGGAGCGGGTATCAGGCACACACAATTGTAGCCCAAGACGCCTTGCACTTGCCACGCCCCCACGGGTACTCAGCAGTAGTAAACATTAAGCAATGAGTGTAAACTTGACTTAGTCATGGCAACCTTAAGAGTCGGTAAATCCTGTGCCAGCCACCGCGGTCAGACAGGAGACTCAAATTAACAGTATAACGGCGTAAAGGGTGGTAACATGCTATCTAAGTAACTAAG…	0.976	0	0	2	1
Montane sagebrush steppe species	Bird	Long-billed curlew	Numenius americanus	AY666560.1	CCTCTACCTAATCTTTGGAGCATGAGCAGGCATAGTCGGAACCGCCCTCAGCCTACTCATCCGCGCCGAACTAGGTCAACCAGGGACCCTTCTGGGAGACGACCAAATCTACAATGTAATCGTCACCGCCCATGCCTTCGTAATAATCTTCTTCATGGTAATACCGATCATAATTGGGGGCTTCGGAAATTGACTAGTCCCACTAATAATCGGTGCTCCCGACATAGCATTTCCACGCATAAACAACATAAGCTTCTGACTTCTTCCTCCATCATTCCTGCTCCTACTGGCCTCATCCACAGTTGAAGCTGGGGCTGGTACAGGATGGACCGTATACCCACCTCTTGCAGGTAACCTAGCTCACGCTGGAGCCTCAGTAGACTTAGCTATCTTTTCCCT…	0.976	0	0	4	2
Montane sagebrush steppe species	Bird	Sage thrasher	Oreoscoptes montanus	EF484230.1	GTGACATTCATTAACCGATGATTATTCTCAACCAACCACAAAGACATTGGCACTCTCTACCTAATCTTTGGCGCATGAGCCGGGATAGTAGGTACCGCCCTAAGCCTCCTTATTCGAGCAGAACTAGGCCAACCCGGAGCCCTACTGGGTGACGACCAAGTCTACAACGTGGTCGTTACAGCCCATGCTTTCGTAATAATCTTCTTTATAGTTATGCCAATTATGATCGGAGGATTTGGAAACTGACTAGTCCCCCTAATAATTGGAGCCCCAGACATAGCATTCCCCCGAATAAACAACATAAGCTTTTGACTACTTCCCCCATCCTTCCTTCTACTCCTAGCATCTTCCACAGTAGAATCAGGAGTAGGAACAGGCTGAACCGTCTACCCACCCCTA…	0.976	0	0	3	1
Montane sagebrush steppe species	Bird	Savannah sparrow	Passerculus sandwichensis	MN611874.1	GCCGGAATAGTAGGTACCGCCCTAAGCCTCCTCATTCGAGCTGAACTAGGCCAACCTGGAGCCCTTCTAGGAGACGACCAAGTGTACAACGTAGTCGTCACAGCCCATGCTTTCGTAATAATTTTCTTCATAGTCATGCCTATCATAATCGGAGGATTCGGTAACTGACTAGTCCCTCTAATAATCGGAGCCCCAGACATAGCATTCCCACGAATAAATAACATAAGCTTCTGACTACTCCCCCCATCCTTCCTCCTCCTCCTAGCATCCTCCACCGTAGAAGCAGGCGTAGGTACAGGCTGAACAGTATACCCCCCTCTAGCTGGCAACTTAGCCCACGCCGGAGCCTCAGTTGACCTCGCAATCTTCTCCCTACACCTAGCCGGTATCTCTTCAATC…	0.976	0	0	0	0
Montane sagebrush steppe species	Bird	Lazuli bunting	Passerina amoena	MN356416.1	GTCCCTGTAGCTTATACAAAGCATGACACTGAAGATGTCAAGATGGCTGCCACAAACACCCAAGGACAAAAGACTTAGTCCTAACCTTACTGTTAGTTTTTGCTAGGTATATACATGCAAGTATCCGCGCTCCAGTGTAGATGCCCTGGAAACCTTAATTAGGTAGATAGGAGCGGGTATCAGGCTCACCACACCCGTAGCCCAAGACGCCTTGCAATTGCCACACCCCCACGGGTACTCAGCAGTAGTTAATATTAAGCAATGAGTGTAAACTTGACTTAGCCATAGCAAATCTAGGGTTGGTAAATCCTGTGCCAGCCACCGCGGTCATACAGGAGACCCAAATTAACTTTATAACGGCGTAAAGAGTGGTCACATGTTATCCAAGTAGCTAAGATT…	0.976	0	0	1	1
Montane sagebrush steppe species	Bird	Indigo bunting	Passerina cyanea	AY666326.1	CTGTACCTAATCTTCGGTGCATGAGCCGGGATAGTAGGTACTGCCCTAAGCCTCCTCATCCGAGCAGAACTAGGCCAACCTGGAGCTCTTCTAGGAGACGACCAAGTCTACAACGTGGTCGTCACAGCCCATGCTTTTGTAATAATTTTCTTCATAGTTATACCAATTATAATCGGAGGGTTCGGAAACTGACTAGTCCCCTTAATAATCGGAGCCCCAGACATAGCATTCCCACGAATAAACAACATAAGCTTCTGACTACTCCCCCCATCCTTCCTACTTCTCCTAGCGTCCTCCACAGTCGAAGCAGGGGTAGGCACAGGATGAACAGTCTACCCCCCACTAGCTGGCAACTTAGCCCACGCCGGAGCCTCAGTTGACCTGGCAATCTTCTCCCTA…	0.976	0	0	1	1
Montane sagebrush steppe species	Bird	Cliff swallow	Petrochelidon pyrrhonota	AY666213.1	CTAATCTTCGGCGCATGAGCCGGAATAGTAGGCACCTCACTCAGTCTCCTAATTCGAGCAGAACTAGGCCAACCTGGAGCCCTTCTCGGAGATGACCAAATCTACAACGTAATCGTTACAGCTCACGCCTTTGTAATAATCTTCTTCATAGTCATACCAATTATGATCGGGGGATTCGGAAACTGACTAGTCCCACTAATAATTGGTGCGCCCGACATAGCATTCCCTCGAATAAACAACATAAGCTTCTGATTACTCCCACCATCATTTCTACTGCTCCTAGCCTCCTCTACAGTAGAAGCTGGGGTAGGAACCGGCTGAACCGTATACCCACCCCTAGCTGGAAACCTAGCCCACGCCGGAGCCTCCGTAGACCTAGCTATCTTCTCCCTCCACCTA…	0.958	1	0	4	1
Montane sagebrush steppe species	Bird	Common poorwill	Phalaenoptilus nuttallii	DQ433918.1	ACCCTTTACCTAATCTTCGGCGCATGAGCCGGTATAGTGGGAACCGCCCTAAGCCTACTCATCCGCGCAGAACTAGGCCAGCCAGGAACCCTCTTAGGAGACGACCAAATTTACAATGTAATTGTTACAGCCCATGCCTTCGTAATAATCTTCTTTATAGTCATACCAATCATAATCGGAGGATTCGGCAACTGATTAGTACCACTAATAATTGGAGCCCCAGACATAGCATTTCCCCGCATAAACAACATAAGCTTCTGACTACTACCCCCATCCTTCCTCCTCTTACTAGCCTCCTCCACAGTAGAAGCAGGAGCAGGCACAGGGTGAACTGTATACCCACCACTAGCCGGAAACTTAGCCCATGCCGGAGCCTCAGTGGACCTAACCATCTTCTCC…	0.958	1	0	4	1
Montane sagebrush steppe species	Bird	Black-billed magpie	Pica hudsonia	OR243078.1	GTCCATGTAGCTTACAACAAAGCATGACACTGAAGATGTCAAGACGGCTGCCACAAACACCCATGGACAAAAGACTTAGTCCTAACCTTACTGTTGGTTTTTGCTAGACATATACATGCAAGTATCCGCACTCCAGTGTAAATGCCCTAGGCACCCTTTAAACAAAGTCGATAGGAGCGGGTATCAGGCACACACAACTGTAGCCCAAGACGCCTTGCACTTGCCACGCCCCCACGGGTACTCAGCAGTAGTTAACATTAAGCAATGAGTGTAAACTTGACTTAGTCATAGCAATTTAAGGGTCGGTAAATCCTGTGCCAGCCACCGCGGTCATACAGGAGACCCAAATTAACAATATAACGGCGTAAAGGGTGGTAACATGCTATCTAAGTAACTAAG…	0.976	0	0	3	1
Montane sagebrush steppe species	Bird	Green-tailed towhee	Pipilo chlorurus	JQ175863.1	CCTATACATAATCTTCGGCGCATGAGCCGGAATAGTAGGTACCGCCCTAAGCCTCCTCATTCGAGCCGAACTAGGCCAACCTGGAGCCCTCCTAGGAGACGACCAAATTTATAACGTAGTCGTCACAGCTCACGCTTTCGTAATAATCTTCTTCATAGTTATACCAATTATAATCGGAGGATTCGGAAACTGACTAGTCCCCCTAATAATTGGAGCCCCAGACATAGCATTCCCACGAATAAATAACATAAGCTTCTGACTACTCCCCCCATCCTTCCTCCTCCTCCTAGCATCTTCCACTGTCGAAGCAGGCGCTGGCACAGGCTGAACAGTGTACCCCCCACTAGCCGGCAACCTAGCTCATGCTGGAGCCTCAGTCGACCTTGCAATCTTCTCCCT…	NA	NA	NA	0	0	Sequences too short to assess generality
Montane sagebrush steppe species	Bird	Spotted towhee	Pipilo maculatus	MN611869.1	GCCGGAATAGTAGGTACCGCCCTAAGCCTCCTCATTCGGGCCGAACTAGGCCAACCTGGAGCTCTCCTAGGAGACGACCAAATTTATAACGTAGTCGTCACAGCCCACGCTTTCGTGATAATTTTCTTCATAGTTATACCAATTATGATCGGAGGCTTCGGAAACTGACTAGTCCCCCTAATAATTGGAGCCCCAGACATAGCATTCCCACGAATAAATAACATAAGTTTCTGACTACTCCCCCCATCTTTCCTCCTCCTCCTAGCATCCTCCACCGTTGAAGCAGGCGCTGGCACAGGCTGAACAGTGTACCCACCACTAGCCGGCAACTTAGCCCACGCTGGAGCTTCAGTCGACCTCGCAATTTTCTCCCTACACCTAGCCGGTATCTCCTCAATC…	0.976	0	0	0	0
Montane sagebrush steppe species	Bird	Western tanager	Piranga ludoviciana	MH700644.1	GCCTAATAACACTCACTCCTTTCCACCCCCCCCTTCCCCCCCCAGCGCATTTTCTTCTTGCTCTTAGGGTATGTATAATAATGCATCACACTCTCTGCCCCATCAGACAGTCAATGAAATGTAGGATAGCCAATGTCATACGTCATGCCTCCCCTCCAAAAACCCAAACATTATCTCCAAAACGGATGGTTTCCGGCCAGTAACCACACCAGGTACATTCTTGCCCCAGGTACCATAGAGCCCAAATGCTCCTACCTACAGCCGAGCCGCAAGCATTACCCAAACACTAGAGATTTATCTACTGTACATAACACCCAACCAGCAAACGACTAATGTCCCAGTACACCTTTGCATTCCCCTAGTCTACAGGATTCGCCCACCTCCTAAACAGAATTCTCC…	0.976	0	0	1	1
Montane sagebrush steppe species	Bird	Snow bunting	Plectrophenax nivalis	GU571578.1	GGGACCCTGTACCTAATTTTCGGCGCATGGGCCGGAATGGTAGGTACAGCCCTAAGCCTCCTAATTCGAGCAGAACTAGGCCAACCTGGAGCCCTTCTGGGAGACGACCAAGTCTACAACGTAGTAGTGACAGCCCATGCTTTCGTAATAATCTTCTTCATAGTTATACCAATTATAATCGGGGGGTTTGGAAACTGACTAGTCCCCCTAATAATTGGAGCCCCAGACATAGCATTCCCACGAATAAACAACATAAGCTTCTGACTACTACCCCCATCCTTCCTACTCCTCCTAGCATCTTCTACAGTTGAAGCAGGCGTTGGTACAGGTTGAACAGTATACCCACCACTAGCTGGCAACCTAGCCCACGCCGGAGCCTCAGTCGACCTGGCAATCTTC…	0.976	0	0	1	1
Montane sagebrush steppe species	Bird	Black-capped chickadee	Poecile atricapillus	HM033704.1	CCTCTACCTAATCTTCGGCGCATGAGCCGGAATGGTAGGAACCGCCCTAAGCCTCCTCATCCGTGCAGAACTGGGCCAACCCGGCGCTCTCCTGGGGGACGACCAGATCTATAACGTAGTCGTTACAGCCCATGCCTTCGTAATAATCTTCTTCATGGTCATGCCAATTATAATCGGAGGATTTGGAAACTGACTAGTTCCCCTAATAATTGGAGCCCCTGACATAGCATTCCCCCGAATAAACAACATAAGCTTCTGACTTCTACCCCCCTCCTTCCTACTTCTGCTAGCCTCCTCTACAGTAGAAGCAGGAGCAGGAACAGGATGAACAGTCTACCCACCCCTGGCCGGCAACCTAGCCCACGCCGGAGCATCAGTAGACCTAGCCATCTTCTCCCT…	0.976	0	0	3	1
Montane sagebrush steppe species	Bird	Mountain chickadee	Poecile gambeli	DQ433975.1	ACCCTCTACCTAATCTTCGGCGCATGAGCCGGAATGGTAGGAACCGCCCTAAGCCTCCTCATCCGTGCAGAACTGGGCCAACCCGGCGCTCTCCTGGGGGACGACCAAATTTACAACGTAGTCGTTACAGCCCATGCTTTCGTAATAATCTTCTTCATGGTCATACCAATTATAATCGGAGGGTTTGGAAACTGACTAGTCCCCCTAATAATTGGAGCCCCTGACATAGCATTCCCCCGAATAAACAACATAAGCTTTTGACTTCTACCCCCCTCCTTCCTACTCCTGCTAGCCTCCTCTACAGTAGAAGCAGGAGCGGGAACAGGATGAACAGTCTACCCACCCCTAGCCGGCAACCTAGCCCACGCCGGGGCATCGGTAGACCTAGCCATCTTCTCC…	NA	NA	NA	4	1	Sequences too short to assess generality
Montane sagebrush steppe species	Bird	Vesper sparrow	Pooecetes gramineus	MN611870.1	TTCGGTGCATGAGCCGGGATGGTAGGTACTGCCCTAAGCCTCCTTATTCGAGCTGAACTAGGCCAACCTGGAGCCCTTCTAGGAGACGACCAAGTATACAACGTAGTCGTCACAGCCCACGCTTTCGTAATAATTTTCTTCATAGTTATACCAATTATAATCGGAGGATTCGGAAACTGACTAGTTCCTCTAATAATCGGAGCCCCGGACATAGCATTCCCACGAATAAATAACATAAGCTTCTGACTACTTCCCCCATCTTTCCTCCTCCTCCTAGCATCCTCCACCGTTGAAGCAGGCGTTGGCACAGGCTGAACAGTATACCCCCCACTAGCTGGCAACCTAGCTCACGCCGGAGCCTCAGTCGACCTTGCAATTTTCTCCCTACATCTAGCCGGA…	0.976	0	0	0	0
Montane sagebrush steppe species	Bird	Common grackle	Quiscalus quiscula	OP609719.1	GTCCCTGTAGCTTATAAAAAGCATGACACTGAAGATGTCAAGATGGCTGCCACACACACCCAGAGACAAAAGACTTAGTCCTAACCTTACTGTTAGTTTTTGCTAGGTATATACATGCAAGTATCCGCGCTCCGGTGTAGATGCCCTGGACACCTTAACTAGGTAGATAGGAGCGGGTATCAGGCTCACCATAACCGTAGCCCAAAACGCCTTGCAATTGCCACACCCCCACGGGTAATCAGCAGTAGTTAATATTAAGCAATGAGTGCAAACTTGACTTAGCCATAGCAAATCAGGGTTGGTAAATCCTGTGCCAGCCACCGCGGTCATACAGGAGACCCAAATTAACCTTATAACGGCGTAAAGAGTGGTCACATGTTATCCAAGTAGCTAAGACTA…	0.976	0	0	1	1
Montane sagebrush steppe species	Bird	Bank swallow	Riparia riparia	FJ582635.1	GTGACATTCATTAACCGATGATTATTCTCAACAAACCATAAAGATATCGGCACCCTGTACCTGATCTTTGGTGCATGAGCAGGCATAGTAGGAACAGCCCTTAGTCTACTCATCCGAGCAGAACTAGGGCAACCCGGAGCTCTTCTCGGAGACGACCAAATCTACAACGTAGTCGTCACCGCCCACGCCTTCGTAATAATCTTCTTCATAGTTATGCCAATCATGATTGGGGGATTCGGAAACTGACTGGTCCCCCTAATAATCGGCGCCCCAGATATAGCATTCCCTCGAATAAACAACATAAGCTTCTGACTCCTACCCCCATCATTCTTACTTCTCCTAGCCTCTTCCACAGTAGAAGCCGGAGCAGGAACCGGCTGAACTGTATACCCTCCCCTA…	0.958	1	0	4	1
Montane sagebrush steppe species	Bird	Rock wren	Salpinctes obsoletus	DQ434056.1	ACCCTATACCTAATCTTCGGCGCATGAGCCGGAATAGTAGGCACCGCCCTAAGCCTTCTCATCCGAGCAGAACTAGGACAACCCGGCGCCCTGCTAGGGGACGACCAAGTCTACAACGTAGTTGTCACAGCTCATGCTTTTGTAATAATTTTTTTCATAGTTATACCCATCATAATCGGAGGGTTTGGAAACTGACTAGTCCCCCTAATAATTGGAGCCCCCGACATAGCATTCCCCCGAATAAACAACATAAGCTTCTGACTACTTCCCCCATCCTTCCTCCTACTTCTAGCCTCCTCCACCGTCGAGGCAGGTGTCGGAACAGGCTGAACAGTCTACCCCCCTCTAGCAGGAAACCTAGCCCATGCCGGAGCTTCAGTTGACCTCGCCATTTTCTCT…	NA	NA	NA	1	0	Sequences too short to assess generality
Montane sagebrush steppe species	Bird	Say's phoebe	Sayornis saya	AY666216.1	ACCGCCCTAAGCCTCCTTATTCGAGCAGAACTTGGACAACCAGGAACTCTCCTAGGAGATGATCAAATTTACAACGTAATCGTTACTGCCCATGCCTTCGTAATAATCTTCTTTATAGTAATACCCATTATAATTGGAGGCTTCGGTAACTGACTAGTTCCTCTGATAATTGGTGCCCCTGACATAGCATTTCCCCGTATAAACAACATAAGCTTCTGACTTCTACCCCCATCATTCCTCCTCCTCCTAGCCTCATCCACAGTCGAAGCTGGGGCAGGCACCGGATGAACTGTATACCCTCCGTTAGCTGGTAACCTAGCACATGCTGGAGCCTCAGTAGATTTAGCTATTTTTTCACTTCATCTGGCAGGTGTTTCCTCAATCCTAGGGGCTATTAAC…	0.966	2	0	5	3
Montane sagebrush steppe species	Bird	Calliope hummingbird	Selasphorus calliope	DQ434142.1	ACCCTATACCTAATCTTTGGAGCATGAGCTGGAATAGTTGGAACCTCCCTAAGCCTGCTAATCCGAGCAGAACTCGGCCAGCCAGGCACCCTGCTAGGGGACGATCAGATTTACAATGTGATCGTCACTGCCCATGCCTTCGTAATAATCTTCTTCATAGTCATACCAATTATAATCGGAGGCTTTGGAAACTGATTAATTCCCCTCATAATTGGGGCCCCCGATATAGCATTCCCACGTATAAATAACATAAGCTTCTGACTCCTACCACCGTCATTCCTCCTACTCCTCGCTTCCTCTACCGTAGAAGCAGGCGCAGGTACAGGATGAACCGTATACCCCCCTCTAGCCGGCAATCTAGCCCACGCAGGAGCATCAGTAGACCTAGCCATCTTCTCC…	NA	NA	NA	3	1	Sequences too short to assess generality
Montane sagebrush steppe species	Bird	Rufous hummingbird	Selasphorus rufus	DQ434066.1	ACCCTATACCTAATCTTTGGAGCATGAGCTGGAATAGTTGGAACCTCCCTAAGCCTGCTAATCCGAGCAGAACTCGGCCAACCAGGCACCCTGCTAGGAGACGATCAGATTTACAATGTGATCGTCACTGCCCATGCCTTCGTAATAATCTTCTTCATAGTCATACCAATTATAATCGGAGGCTTTGGAAACTGATTAATCCCCCTCATAATTGGGGCTCCCGATATAGCATTCCCACGTATAAATAACATAAGCTTCTGACTCCTACCACCGTCATTCCTCTTACTCCTTGCTTCCTCTACCGTAGAAGCAGGCGCAGGTACAGGATGAACCGTATACCCCCCTCTAGCCGGCAATCTAGCCCACGCAGGAGCATCAGTAGACCTAGCCATCTTCTCC…	0.976	0	0	3	1
Montane sagebrush steppe species	Bird	Mountain bluebird	Sialia currucoides	DQ434071.1	ACTCTCTACCTAATCTTTGGTGCATGAGCCGGCATAGTCGGCACCGCCCTAAGTATTCTCATCCGAGCCGAACTAGGACAACCCGGCGCCCTCCTAGGAGATGACCAAGTATACAATGTAATTGTTACCGCCCATGCCTTCGTAATAATCTTCTTTATAGTAATACCAATCATAATCGGAGGATTTGGAAACTGATTAGTCCCACTAATAATTGGAGCCCCAGACATAGCATTTCCCCGAATAAACAACATAAGCTTCTGACTTCTTCCCCCATCCTTCCTCCTACTACTCGCTTCCTCCACAGTAGAAGCTGGAGTAGGAACAGGCTGAACTGTATACCCACCTCTTGCTGGCAATCTAGCCCACGCAGGAGCCTCCGTGGACCTTGCCATCTTTTCT…	NA	NA	NA	3	0	Sequences too short to assess generality
Montane sagebrush steppe species	Bird	Lesser goldfinch	Spinus psaltria	JN801282.1	CCTATACCTAATTTTCGGCGCATGAGCCGGNATAGTAGGCACTGCCCTAAGCCTTCTCATCCGAGCAGAATTAGGTCAACCCGGGGCCCTCCTAGGAGACGACCAAGTCTACAACGTAATCGTCACGGCCCATGCTTTCGTCATAATCTTCTTCATAGTTATACCCATCATAATCGGAGGATTCGGAAACTGACTAGTTCCCCTAATAATCGGAGCCCCAGACATAGCATTCCCACGAATAAATAACATAAGCTTCTGACTACTTCCCCCATCATTCCTCCTCCTTCTAGCATCCTCCACCGTAGAAGCAGGTGTCGGTACAGGCTGAACAGTATACCCTCCACTAGCTGGTAACCTAGCCCATGCCGGAGCTTCAGTTGACTTAGCAATCTTCTCCCT…	NA	NA	NA	2	2	Sequences too short to assess generality
Montane sagebrush steppe species	Bird	American goldfinch	Spinus tristis	FJ236301.1	GTTCTTGTAGCTTATAAAAAGCATGACACTGAAGATGTCAAGATGGCTGCCACAAACACCCAAGGACAAAAGACTTAGTCCTAACCTTACTGTTAGTTTTTGCTAGGTATATACATGCAAGTATCCGCGCTCCAGTGTAGACGCCCTGGACACCTTAACTAGGTAGATGGGAGCAGGCATCAGGCACACCATTACCGTAGCCCAAGACGCCTAGCACTTGCCACACCCCCACGGGTAATCAGCAGTAGTTAATATTAAGCAATGAGTGTAAACTTGACTTAGCCATAGCAAATCTAGGGTTGGTAAATCCTGTGCCAGCCACCGCGGTCATACAGGAGACCCAAATTAACATTATAACGGCGTAAAGAGTGGTCACATGCTATCCAAGTAACTAAGATT…	0.976	0	0	2	2
Montane sagebrush steppe species	Bird	Brewer's sparrow	Spizella breweri	DQ434135.1	ACCCTATACCTAATTTTCGGCGCATGAGCCGGAATAGTAGGTACCGCCCTAAGCCTCCTCATTCGAGCAGAACTAGGCCAACCTGGAGCCCTCCTAGGAGACGACCAAGTCTACAACGTAATCGTCACGGCCCATGCCTTCGTAATAATCTTCTTTATAGTCATGCCAATTATAATCGGAGGGTTCGGAAACTGACTAGTCCCCCTAATAATTGGAGCCCCAGACATAGCATTCCCACGAATAAACAACATAAGCTTCTGACTACTCCCCCCATCCTTCCTCCTCCTCCTAGCATCCTCTACCGTTGAAGCAGGCGTAGGCACAGGCTGAACAGTTTACCCACCACTGGCCGGCAATTTAGCCCACGCCGGAGCCTCAGTCGACCTTGCAATTTTCTCC…	0.976	0	0	0	0
Montane sagebrush steppe species	Bird	Clay-colored sparrow	Spizella pallida	DQ434760.1	CCTATACTTAATTTTCGGNGCANGAGCCGGAATAGTAGGTACCGCCCTAAGCCTCCTCATTCGAGCAGAACTAGGCCAACCTGGAGCCCTCCTAGGAGACGACCAAGTCTACAACGTAATCGTCACGGCCCATGCTTTCGTAATAATCTTCTTCATAGTCATACCAATTATAATTGGAGGATTCGGAAACTGACTAGTCCCCCTAATAATTGGGGCCCCAGACATAGCATTCCCACGAATAAACAACATAAGCTTCTGACTACTCCCCCCATCCTTCCTCCTCCTACTAGCATCCTCCACCGTCGAAGCAGGCGTAGGTACAGGCTGAACAGTATACCCACCACTAGCCGGCAACCTAGCCCACGCCGGAGCCTCAGTTGACCTTGCAATCTTTTCCCT…	0.976	0	0	0	0
Montane sagebrush steppe species	Bird	Chipping sparrow	Spizella passerina	EU525509.1	GTGACCTTCATTAACCGATGATTATTCTCAACCAACCACAAAGACATTGGAACCCTATACTTAATTTTCGGCGCATGAGCCGGAATAGTAGGTACCGCCCTAAGCCTCCTCATTCGAGCAGAACTAGGCCAACCTGGAGCCCTCCTAGGAGACGACCAAGTCTACAACGTAATCGTCACGGCCCATGCTTTCGTAATAATCTTCTTCATAGTTATGCCAATTATAATCGGAGGATTCGGAAATTGACTAGTCCCCCTAATAATTGGAGCCCCAGACATAGCATTCCCACGAATAAACAACATAAGCTTCTGACTACTTCCCCCATCCTTCCTCCTCCTCCTAGCATCCTCCACAGTCGAAGCAGGTGTGGGTACAGGTTGAACAGTATACCCACCACTA…	0.976	0	0	0	0
Montane sagebrush steppe species	Bird	American tree sparrow	Spizelloides arborea	HM033814.1	CCTATACCTAATTTTCGGCGCATGAGCCGGAATAGTGGGTACCGCCCTAAGCCTCCTCATTCGAGCAGAACTAGGCCAACCTGGAGCCCTCCTAGGAGACGACCAAGTCTATAACGTAGTCGTCACAGCCCATGCTTTCGTAATAATCTTCTTCATAGTCATGCCAATCATAATCGGGGGGTTCGGAAATTGACTAGTCCCTCTAATAATTGGAGCTCCGGACATAGCATTCCCACGGATAAATAACATAAGCTTCTGACTACTCCCCCCATCCTTCCTACTTCTCCTAGCATCCTCTACCGTTGAAGCAGGTGTCGGTACTGGTTGAACAGTATACCCCCCACTAGCAGGCAACCTAGCCCACGCTGGAGCCTCAGTCGACCTTGCAATTTTTTCCCT…	0.89	1	0	0	0
Montane sagebrush steppe species	Bird	Northern rough-winged swallow	Stelgidopteryx serripennis	DQ434770.1	ACCCTATACCTTATCTTCGGTGCATGGGCAGGCATGGTAGGAACCTCCCTCAGCCTCCTGATCCGAGCAGAACTAGGTCAACCCGGTGCCCTCCTCGGTGACGACCAAATCTACAACGTAGTCGTCACAGCCCACGCCTTTGTAATAATCTTTTTCATAGTTATACCAATCATAATCGGAGGGTTCGGAAACTGACTAGTCCCACTAATAATCGGCGCCCCAGATATAGCATTCCCTCGAATAAACAACATAAGCTTTTGACTCCTTCCCCCATCCTTTCTACTCCTTCTAGCCTCATCCACAGTAGAAGCAGGAGCAGGAACCGGATGAACTGTCTACCCACCCTTGGCCGGAAACCTAGCCCACGCCGGTGCTTCCGTAGACCTAGCTATCTTCTCC…	0.958	1	0	4	1
Montane sagebrush steppe species	Bird	Western meadowlark	Sturnella neglecta	EU525529.1	GTGACATTCGTTAATCGATGATTATTCTCTACTAACCATAAAGACATTGGAACCTTATACTTAATTTTTGGCGCATGGGCCGGAATAGTCGGCACTGCCCTAAGCCTCCTCATTCGAGCAGAACTAGGACAACCTGGAGCCCTTCTGGGAGACGACCAAGTCTACAACGTAGTCGTCACAGCTCATGCTTTCGTAATAATCTTCTTCATAGTCATGCCAATCATAATCGGAGGATTCGGAAACTGACTAGTACCCCTAATAATTGGAGCCCCAGACATAGCATTCCCACGAATAAACAACATAAGCTTCTGACTACTCCCTCCATCCTTCCTCCTCCTTCTAGCATCTTCCACAGTCGAAGCAGGGGTAGGAACAGGATGAACAGTGTACCCCCCACTA…	0.976	0	0	1	0
Montane sagebrush steppe species	Bird	European starling	Sturnus vulgaris	KY657481.1	TATCGATGATTATTTTCAACCAACCACAAAGACATCGGTACCCTGTACCTAATTTTTGGTGCATGAGCCGGAATAGTAGGCACAGCCCTAAGTCTACTTATTCGAGCAGAACTGGGCCAACCAGGCTCCCTACTCGGAGACGACCAAGTCTACAACGTAGTAGTTACAGCTCACGCCTTCGTAATAATCTTCTTTATGGTTATACCTATCATAATCGGAGGCTTCGGGAACTGACTAGTCCCCCTAATAATCGGAGCCCCAGACATAGCATTCCCTCGAATAAACAACATAAGCTTCTGACTTCTCCCCCCATCCTTCCTACTACTCCTAGCCTCCTCTACAGTCGAAGCAGGGGTTGGAACAGGCTGAACTGTCTACCCCCCTCTGGCTGGTAACCTC…	0.958	1	0	2	0
Montane sagebrush steppe species	Bird	Tree swallow	Tachycineta bicolor	GU460339.1	GTGACATTCATCAACCGATGATTATTTTCAACAAACCACAAAGATATCGGCACCCTATACCTGATCTTCGGCGCATGAGCAGGCATAGTAGGGACTGCCCTTAGCCTCCTCATTCGAGCAGAACTAGGCCAACCAGGAGCTCTACTTGGAGACGACCAGATCTACAACGTAATTGTCACCGCCCACGCCTTTGTAATAATTTTCTTCATAGTTATGCCAATCATGATCGGAGGATTCGGAAACTGACTAGTACCACTGATAATTGGTGCCCCAGACATAGCATTCCCCCGAATAAACAACATAAGCTTCTGACTCCTTCCACCATCCTTCCTACTCCTCCTAGCCTCATCCACAATCGAAGCAGGTGCAGGAACTGGCTGAACCGTCTACCCACCCCTG…	0.89	1	0	4	1
Montane sagebrush steppe species	Bird	Violet-green swallow	Tachycineta thalassina	NC_020597.1	AGAGACTTAGTCCTAACCTTACTGTTGGTTGTTGCTAGATATATACATGCAAGTATCCGCAGTCCAGTGTAGATGCCCCGGGTACCCTAAAATAGGTCGACGGGAGCGGGTATCAGGCACACCATAGTTGTAGCCCAAGACGCCTTGCAATTGCCACACCCCCACGGGTACTCAGCAGTAATTAATATTAAGCAATGAGTGTAAACTTGACTTAGTCATAGCAACTTCAGGGTCGGTAAATCCTGTGCCAGCCACCGCGGTCATACAGGAGACCCAAATCAACATTACAACGGCGTAAAGAGTGGTCACATGCTATCCAAGTAGCTAAGATTAAAAAGCAACTGAGCTGTCGCAAGCCCAAGATGCTGATAAGGCCTCCACTTAAAGAAGATCTTAGAC…	0.958	1	0	4	1
Montane sagebrush steppe species	Bird	Brown thrasher	Toxostoma rufum	EF484233.1	GTGACATTCATTAACCGATGATTATTTTCAACCAACCACAAAGATATCGGCACCCTCTACCTAATCTTCGGCGCATGAGCCGGAATAGTCGGTACCGCCCTAAGCCTCCTTATTCGAGCAGAACTAGGCCAACCTGGAGCCCTCCTAGGTGACGACCAAGTCTACAACGTAGTCGTCACAGCACATGCCTTCGTAATAATCTTCTTTATGGTTATGCCAATTATGATCGGAGGATTTGGAAACTGACTAGTCCCCCTAATAATTGGAGCCCCAGACATAGCATTCCCACGAATAAACAACATGAGCTTCTGACTACTCCCACCATCCTTCCTACTACTACTAGCATCTTCCACAGTAGAGTCAGGAGTAGGAACAGGCTGAACTGTATACCCACCCCTA…	0.976	0	0	3	1
Montane sagebrush steppe species	Bird	Lesser yellowlegs	Tringa flavipes	OR150095.1	ACCCTATACCTAATTTTCRGTGCATGAGCTGGTATAATTGGAACCGCCCTCAGCCTCCTCATTCGCGCAGAATTAGGTCAACCGGGAACCCTACTGGGAGACGACCAAATCTATAATGTAATCGTTACTGCCCATGCCTTCGTAATAATTTTCTTCATAGTGATACCGATTATAATTGGTGGCTTCGGAAATTGACTAGTCCCACTCATAATCGGCGCCCCCGACATAGCATTCCCTCGTATAAACAACATAAGCTTTTGACTACTCCCCCCATCATTCCTATTACTTCTAGCATCCTCAACAGTAGAGGCCGGAGCTGGTACAGGATGAACAGTGTATCCTCCTCTCGCAGGCAATCTAGCTCATGCCGGTGCTTCAGTAGACCTAGCCATCTTCTCC…	0.976	0	0	3	1
Montane sagebrush steppe species	Bird	Willet	Tringa semipalmata	OR150104.1	ACCCTATACCTAATCTTCGGTGCATGAGCTGGTATAATTGGAACCGCCCTCAGCCTCCTCATTCGCGCAGAATTAGGTCAACCGGGAACCCTGCTGGGAGACGACCAAATCTACAATGTAATCGTCACCGCCCATGCCTTCGTAATAATCTTCTTCATAGTAATGCCAATTATAATTGGTGGCTTCGGAAATTGACTAGTCCCACTTATAATCGGCGCCCCCGACATAGCATTCCCCCGTATAAATAACATAAGCTTTTGACTACTCCCCCCATCATTCCTACTACTGCTAGCATCCTCAACAGTAGAGGCCGGAGCTGGTACAGGATGAACAGTATACCCCCCTCTCGCTGGTAATCTAGCCCATGCTGGTGCCTCAGTAGACCTAGCTATCTTCTCC…	0.976	0	0	3	1
Montane sagebrush steppe species	Bird	House wren	Troglodytes aedon	JN802058.1	ATGACATTCATCAACCGATGACTATTTTCCACCAACCACAAAGACATCGGCACCCTATACCTAATCTTCGGCGCATGAGCCGGGATGGTAGGTACTGCCCTTAGCCTCCTCATCCGAGCAGAGCTGGGCCAACCTGGCGCCTTACTCGGAGACGACCAAGTCTACAATGTGATCGTCACAGCCCATGCTTTCGTGATAATCTTCTTCATAGTTATACCAATCATGATCGGAGGATTCGGCAACTGACTAGTCCCCTTAATGATCGGAGCCCCCGACATAGCATTCCCCCGAATAAACAACATAAGCTTCTGACTTCTTCCCCCCTCTTTCCTACTACTCCTAGCCTCCTCCACCGTTGAAGCAGGGGTCGGAACAGGTTGAACAGTATACCCCCCACTA…	0.976	0	0	2	1
Montane sagebrush steppe species	Bird	American robin	Turdus migratorius	HM033858.1	GAGCCGGAATAGTGGGTACTGCCCTAAGTCTCCTCATCCGAGCAGAACTAGGCCAACCAGGTGCTCTCCTAGGTGACGACCAAATCTACAACGTGGTTGTCACCGCCCATGCTTTCGTAATAATCTTCTTCATAGTTATACCAATTATGATCGGAGGGTTCGGAAACTGACTAGTCCCCCTAATAATCGGAGCCCCAGACATAGCATTCCCCCGAATAAACAACATAAGCTTTTGACTCCTTCCCCCATCCTTCCTTCTCCTCCTAGCCTCCTCCACAGTAGAAGCTGGGGCAGGGACAGGTTGAACCGTCTACCCACCCCTCGCCGGCAACCTAGCACACGCAGGGGCTTCAGTAGACTTGGCCATTTTCTCCCTACACTTAGCAGGGATCTCCTCAA…	0.976	0	0	4	2
Montane sagebrush steppe species	Bird	Sharp-tailed grouse	Tympanuchus phasianellus	DQ434204.1	TTTACNTAATTTTNNGCACATGAGCGGGCATANTCGGCACAGCATTAAGCCTGTTAATCCGTGCAGAACTAGGACAACCCGGAACANTCTTAGGAGATGACCAAATCTATAACGTAATCGTAACAGCCCACGCCTTCGTCATAATCTTCTTTATAGTTATACCCATCATGATCGGAGGCTTCGGGAATTGATTAGTTCCCCTTATAATCGGTGCCCCGGACATAGCATTCCCACGCATAAACAACATAAGCTTCTGACTCCTTCCACCCTCTTTCCTTCTCCTACTAGCCTCATCCACCGTAGAAGCCGGAGCTGGTACCGGATGAACTGTCTATCCTCCCCTAGCCGGCAACCTTGCCCACGCCGGTGCATCAGTAGACCTAGCTATCTTTTCCCTCC…	NA	NA	NA	3	1	Sequences too short to assess generality
Montane sagebrush steppe species	Bird	Eastern kingbird	Tyrannus tyrannus	MT456612.1	TACATTATATTTAATTTTTGGCGCCTGAGCCGGTATAATTGGTACTGCCCTAAGCCTCCTTATTCGAGCAGAACTAGGGCAACCAGGAACCCTCTTAGGAGACGACCAAATCTATAATGTAATCGTTACTGCTCATGCTTTTGTAATAATCTTCTTCATAGTAATACCCATTATAATTGGAGGATTCGGCAACTGACTAGTCCCCCTAATAATTGGCGCCCCAGACATAGCATTTCCACGCATGAACAATATAAGTTTCTGACTACTCCCTCCATCATTCCTTCTCCTTCTAGCCTCATCTACAGTAGAAGCTGGAGTCGGAACCGGATGAACTGTCTACCCACCATTAGCTGGCAACCTAGCACATGCTGGAGCTTCAGTAGACCTAGCTATCTTCTC…	NA	NA	NA	3	1	Sequences too short to assess generality
Montane sagebrush steppe species	Bird	Western kingbird	Tyrannus verticalis	DQ434211.1	GCCTCGTTATCCGAGCAGAACTAGGGCAACCAGGGACCCTCCTAGGAGATGACCAAATCTATAATGTAATCGTTACCGCCCATGCTTTTGTAATAATCTTCTTCATAGTAATACCTATTATAATTGGGGGATTCGGCAACTGACTAGTCCCTTTAATAATTGGCGCCCCAGACATAGCATTCCCGCGCATGAATAATATAAGTTTCTGACTACTCCCCCCATCATTCCTTCTCCTTCTAGCTTCATCCACAGTAGAAGCCGGAGTCGGAACCGGATGAACTGTCTACCCACCATTAGCTGGCAACCTTGCACATGCCGGAGCTTCAGTAGACCTAGCTATCTTCTCACTTCACCTTGCAGGCGTTTCCTCAATCCTAGGTGCAATCAACTTTATTACCA…	NA	NA	NA	3	1	Sequences too short to assess generality
Montane sagebrush steppe species	Bird	Barn owl	Tyto alba	MG263862.1	CATTGGCACCCTGTACCTAGTCTTCGGCGCATGGGCTGGCATAGTAGGCACAGCCCTCAGCCTCCTAATCCGGGCAGAATTAGGACAACCAGGAACCCTCCTGGGAGATGACCAAATCTACAACGTAATTGTCACTGCCCACGCCTTTGTAATAATTTTCTTCATGGTAATACCCATCATGATCGGCGGATTTGGAAACTGACTAGTCCCCCTCATAATCGGAGCCCCGGACATAGCATTTCCCCGCATAAATAACATAAGCTTCTGACTACTTCCCCCCTCCTTCCTGCTACTACTCGCATCTTCCACAGTTGAAGCCGGAGCAGGCACAGGATGGACTGTCTACCCACCATTGGCCAGCAACATAGCCCACGCCGGGGCCTCAGTTGATCTGGCCAT…	0.976	0	0	3	2
Montane sagebrush steppe species	Bird	Yellow-headed blackbird	Xanthocephalus xanthocephalus	KF810935.1	CCTATACCTAATTTTCGGCGCATGAGCCGGAATAGTGGGTACCGCCCTAAGCCTCCTCATCCGAGCAGAACTAGGCCAACCTGGAGCCCTTCTGGGAGACGACCAAGTCTACAATGTAGTCGTCACAGCCCACGCTTTCGTAATAATCTTCTTCATAGTCATGCCAATTATAATCGGAGGCTTCGGAAACTGACTAGTCCCTCTAATAATTGGAGCCCCAGATATAGCATTCCCACGAATAAACAACATAAGCTTCTGACTGCTCCCTCCCTCTTTCCTCCTCCTCCTAGCCTCCTCCACAGTCGAAGCAGGCGTAGGTACAGGCTGAACAGTCTATCCCCCACTAGCGGGCAACCTAGCCCACGCCGGAGCCTCAGTCGACCTTGCAATTTTCTCCCT…	0.976	0	0	0	0
Montane sagebrush steppe species	Bird	Mourning dove	Zenaida macroura	DQ434833.1	ACTCTATACCTAATNTTCGGCGCATGAGCCGGTATAGTTGGCACCGCACTTAGTCTCCTCATCCGTGCAGAACTCGGACAACCCGGCACCCTCCTAGGAGACGACCAAATCTATAATGTAGTAGTTACAGCCCATGCCTTCGTAATAATTTTCTTCATAGTTATGCCTATCATAATTGGAGGCTTCGGAAACTGACTAGTACCGCTCATAATTGGAGCCCCCGACATNGCATTCCCACGAATAAACAACATAAGCTTCTGACTACTGCCCCCATCCTTCCTCCTCCTCCTAGCATCCTCCACGGTTGAAGCCGGTGCAGGCACAGGATGAACCGTATACCCCCCACTAGCTGGTAACCTCGCCCACGCCGGAGCCTCCGTAGACTTGGCCATCTTCTCC…	0.976	0	0	5	2
Montane sagebrush steppe species	Bird	White-throated sparrow	Zonotrichia albicollis	OR358516.1	GTGACCTTCATTAACCGATGACTATTCTCAACCAACCACAAAGACATTGGAACCCTTTACCTAATTTTCGGCGCATGAGCTGGAATAGTGGGTACCGCCCTAAGCCTTCTCATCCGGGCAGAACTAGGCCAACCCGGAGCCCTCCTGGGAGACGACCAGGTCTATAACGTAGTCGTCACAGCCCACGCCTTTGTAATAATCTTCTTCATAGTTATACCAATCATAATTGGAGGATTTGGAAACTGACTAGTTCCTCTAATAATTGGAGCCCCAGACATAGCGTTCCCACGAATAAATAACATAAGCTTTTGACTACTCCCCCCATCTTTCCTTCTCCTCCTAGCATCTTCTACCGTCGAAGCAGGTGTCGGCACAGGCTGAACAGTATACCCCCCACTA…	0.976	0	0	0	0
Montane sagebrush steppe species	Bird	White-crowned sparrow	Zonotrichia leucophrys	HM034025.1	CCTCTACCTAATTTTCGGCGCATGAGCTGGAATAGTGGGTACCGCCCTAAGCCTTCTCATCCGGGCAGAACTAGGCCAACCCGGAGCCCTCCTGGGAGACGACCAAGTCTATAACGTAGTCGTCACAGCCCACGCCTTTGTAATAATCTTCTTCATAGTTATACCAATCATAATCGGAGGATTTGGAAACTGACTAGTCCCTCTAATAATCGGAGCCCCAGACATAGCATTCCCACGAATAAATAACATAAGCTTCTGACTACTCCCCCCATCTTTCCTCCTCCTCCTAGCATCTTCTACCGTCGAAGCAGGTGTCGGCACAGGCTGAACAGTATACCCCCCACTAGCAGGCAATCTAGCCCATGCTGGAGCCTCAGTCGACCTTGCAATTTTCTCCCT…	0.976	0	0	0	0
Montane sagebrush steppe species	Bird	Harris's sparrow	Zonotrichia querula	MW915939.1	GTGGGTACCGCCCTAAGCCTTCTCATCCGGGCAGAACTAGGCCAACCCGGAGCCCTCCTGGGAGACGACCAAGTCTATAACGTAGTCGTCACAGCCCACGCCTTTGTAATAATCTTCTTCATAGTTATACCAATCATAATCGGAGGATTTGGAAACTGACTAGTCCCTCTAATAATCGGAGCCCCAGACATAGCATTCCCACGAATAAATAACATAAGCTTTTGACTACTCCCCCCATCTTTCCTCCTCCTCCTAGCATCTTCTACCGTCGAAGCAGGTGTCGGCACAGGCTGAACAGTATACCCCCCACTAGCAGGCAATCTAGCCCATGCTGGAGCCTCAGTCGACCTTGCAATTTTCTCCCTACACCTAGCTGGTATCTCCTCAATCCTAGGGGCT…	0.976	0	0	0	0
Montane sagebrush steppe species	Mammal	Moose	Alces alces	MK644928.1	GTTAATGTAGCTTAAATAACAAAGCAAGGCACTGAAAATGCCTAGATGAGTATATTAACTCCATAAACACATAGGTTTGGTCCCAGCCTTCCCATTAATTCTTGATAGACTTACACATGCAAGCATCCACATCCCAGTGAAAATGCCCTCCAAGTTAATAAGACTAAGAGGAGCTGGTATCAAGCACACACTTGTAGCTCATGACACCTTGCTTAGCCACACCCCCACGGGAGACAGCAGTGATAAAAATTAAGCCATAAACGAAAGTTTGACTAAGTCATATTGATTAGGGTTGGTAAATCTCGTGCCAGCCACCGCGGTCATACGATTAACCCAAATTAATAGGCATACGGCGTAAAACGTGTTAAAGCACTACATTAAATAAAGTTAAATTTCAAT…	0.976	0	0	4	1
Montane sagebrush steppe species	Mammal	Pronghorn	Antilocapra americana	NC_020679.1	GTTGATGTAGCTTAAATTAAAGCAAGGCGCTGAAAATGCCTAGATGAGTGCACTAACTCCATAAACACATAGGTTTGGTCCCAGCCTTCCTATTGACTACTAATAGACTTACACATGCAAGCATCCGCACCCCAGTGAAGACGCCCTTTAAGTCCACCTGAACCAAAAGGAGCTGGTATCAAGCACACATTTGTAGCTTATGACGCCTTGCTCAGCCACACCCCCACGGGAGACAGCAGTGATAAAAATTAAGCTATGGACGAAAGTCTGACTAAGTCATATTGATAAGGGTCGGTAAATCTCGTGCCAGCCACCGCGGTCATACGATTGACCCTAGTTAATAGGAATACGGCGTAAAGAGTGTTAAAGCATCACACTAAATAGAGTTAAATTATAACT…	0.976	0	0	5	1
Montane sagebrush steppe species	Mammal	Pallid bat	Antrozous pallidus	OP137035.1	ATGTTCATAAATCGATGATTATTTTCAACCAACCATAAAGATATTGGCACCCTATACCTTTTATTTGGGGCATGAGCCGGAATAGTAGGCACTGCATTAAGCCTCTTAATTCGCGCTGAACTAGGTCAGCCAGGGGCTTTATTAGGAGACGATCAAATTTATAATGTAATTGTCACAGCACATGCTTTTGTAATAATTTTCTTTATAGTTATGCCCATTATGATTGGGGGTTTTGGGAACTGATTAGTTCCCTTAATAATTGGAGCCCCTGATATAGCCTTCCCTCGAATAAATAATATAAGCTTTTGACTCCTACCACCATCATTTTTACTATTGCTAGCTTCATCTATAGTGGAAGCCGGAGCAGGTACAGGTTGAACAGTATACCCTCCCCTTGCA…	0.976	0	0	3	0
Montane sagebrush steppe species	Mammal	Bison	Bison bison	GU947005.1	ACTAATGGCTAATCAGCCCATGCTCACACATAACTGTGCTGTCATACATTTGGTATTTTTTTATTTTGGGGGATGCTTGGACTCAGCTATGGCCGTCAAAGGCCCTGACCCGGAGCATCTATTGTAGCTGGACTTAACTGCACCTTGAGCACCAGCATAATGGTAAGCATGCACATATAGTCAATGGTTACAGGACATAAACTGTATTATATATCCCCCCCTCCATAAAAATTCCCCCTTAAATATTTACCACTGCTTTTAACAGATTTTTCCCTAGTTACCTATTTAAATTTTCCACACTTTCAATACTCAAATTAGCACTCCATATAAAGTCAATATATAAACGCAGGCCCCCCCCCCCCGTTGATGTAGCTTAACCCAAAGCAAGGCACTGAAAAT…	0.976	0	0	5	2
Montane sagebrush steppe species	Mammal	Golden-mantled ground squirrel	Callospermophilus lateralis	NC_031210.1	GTTAATGTAGCTTATTTAAAAGCAAAGCACTGAAAATGCTTAGATGGGTATTCTATACCCCATAAACATACAGGTTTGGTCCTGGCCTTTTTATTAACTCCTAGCTAACTTATACATGCAAGTATCCCCGTTCCAGTGAGAATGCCCTCTATATCTATTAACTGATCAAAAGGTGCAGGCATCAAGTTCACTTATCCTAGTGGCTCATAACGCCTTGCTCCACCACACCCCCACGGGACACAGCAGTAATTAAAATTAAGCCTATGAACGAAAGTTTGACTAAGTTAAGCTAAATCTAGGGTTGGTAAATTTCGTGCCAGCCACCGCGGTCATACGATTAACCCCTGTTAATAAAACACGGCGTAAAGCGTGATTAAGAGATAAATTAAATAAGATTAA…	0.976	0	0	4	1
Montane sagebrush steppe species	Mammal	Coyote	Canis latrans	MZ042351.1	GTTAATGTAGCTTAATTAATAAAGCAAGGCACTGAAAATGCCAAGATGAGTCGCACGACTCCATAAACACAAAGGTTTGGTCCTAGCCTTCCTATTAGTTTTTAGCAGACTTACACATGCAAGTCTCCACGCCCCAGTGAGAATGCCCTTAAAATCATCAATGATCTAAAGGAGCAGGTATCAAGCACACTCTTAAGTAGCTCATAACACCTTGCTAAGCCACACCCCCACGGGATACAGCAGTGATAAAAATTAAGCCATAAACGAAAGTTTGACTAAGCCATGCTAAAAAGGGTTGGTAAATTTCGTGCCAGCCACCGCGGTCATACGATTAACCCAAACTAATAGGCCTACGGCGTAAAGCGTGTTTAAGATACCTTTGCACTAAAGTTAAAACTT…	0.942	1	0	3	1
Montane sagebrush steppe species	Mammal	Gray wolf	Canis lupus	KX156590.1	GATATTGGTACTTTATACTTACTATTTGGAGCATGAGCCGGTATAGTAGGCACTGCCTTGAGCCTCCTCATCCGAGCCGAACTAGGTCAGCCCGGTACTTTACTAGGTGACGATCAAATTTATAATGTCATCGTAACCGCCCATGCTTTCGTAATAATCTTCTTCATAGTCATGCCCATCATAATTGGGGGCTTTGGAAACTGACTAGTGCCGTTAATAATTGGTGCTCCGGACATGGCATTCCCCCGAATAAATAACATGAGCTTCTGACTCCTTCCTCCATCCTTTCTTCTACTATTAGCATCTTCTATGGTAGAAGCAGGTGCAGGAACGGGATGAACCGTATACCCCCCACTGGCTGGCAATCTGGCCCATGCAGGAGCATCCGTTGACCTTACA…	0.942	1	0	2	0
Montane sagebrush steppe species	Mammal	Elk	Cervus canadensis	OL679924.1	GTTAATGTAGCTTAAACAGCAAAGCAAGGCACTGAAAATGCCTAGATGAGTATATTAACTCCATAAACACACAGGTTTGGTCCCAGCCTTCCTATTAACCCTTGATAGACTTACACATGCAAGCATCCACACCCCGGTGAAAATGCCCTCCAAGTTAATAAGACTAAGAGGAGCTGGTATCAAGCACACATCCGTAGCTCACGACACCTTGCATAGCCACACCCCCACGGGAGACAGCAGTGATAAAAATTAAGCCATAAACGAAAGTTTGACTAAGCCATATTAATCAGGGTTGGTAAATTTCGTGCCAGCCACCGCGGTCATACGATTAACCCAAGTTAATAGGCACACGGCGTAAAGCGTGTTAAAGCACTATACTAAATAAAGTTAAATTCCAAT…	0.976	0	0	4	1
Montane sagebrush steppe species	Mammal	Southern red-backed vole	Clethrionomys gapperi	OR637951.1	GACCTTGTATCTCCTATTTGGGGCCTGAGCAGGAATAGTCGGGACAGCCCTAAGCATCCTAATTCGAGCGGAACTTGGGCAACCAGGTGCTCTACTAGGTGACGACCAAATTTATAACGTAGTCGTCACAGCCCACGCATTTGTTATAATTTTCTTCATAGTAATACCAATAATAATCGGCGGGTTCGGTAACTGACTAGTCCCACTAATAATTGGAGCCCCCGACATAGCATTCCCACGAATGAACAACATAAGCTTCTGACTTCTACCCCCATCATTCCTTCTTCTCTTAGCCTCATCCATAGTAGAAGCAGGAGCTGGAACTGGCTGAACCGTTTACCCACCACTAGCCGGCAATTTAGCACACGCAGGAGCATCCGTAGACCTAACCATTTTTTC…	NA	NA	NA	5	1	Sequences too short to assess generality
Montane sagebrush steppe species	Mammal	Townsend's big-eared bat	Corynorhinus townsendii	OR638068.1	TACCCTGTACCTCTTATTCGGTGCCTGAGCTGGGATAGTCGGCACTGCACTAAGCCTGCTAATCCGTGCTGAACTAGGCCAACCAGGCGCCCTGCTAGGCGATGATCAAATTTACAATGTGATCGTTACTGCACATGCTTTTGTAATAATTTTCTTCATGGTCATACCTATTATAATCGGAGGCTTCGGAAACTGATTAGTCCCCTTAATGATTGGAGCTCCCGATATAGCTTTCCCCCGAATGAATAATATGAGTTTCTGACTCCTTCCACCCTCCTTCCTACTACTCTTGGCCTCTTCCACAGTAGAAGCCGGGGCAGGTACTGGATGGACAGTATACCCCCCTTTAGCTGGAAACCTGGCCCATGCAGGAGCCTCTGTTGATCTGGCTATTTTCTC…	NA	NA	NA	4	2	Sequences too short to assess generality
Montane sagebrush steppe species	Mammal	Black-tailed prairie dog	Cynomys ludovicianus	MT765123.1	GTTAATGTAGCTTAATCCAACAAAGCAAAGCACTGAAAATGCTTAGATGGGTATTTCCTACCCCATAAACAATAGGTTTGGTCCTAGCCTTTTCATTAGCTTCTAGTTAACTTATACATGCAAGCATCCCCGCCCCAGTGAGAATGCCCTCTATGTCTATACTGATCAAAAGGTGCAGGCATCAAGTTCACTAACCCTAGTAGCTCACAACGCCTTGCTCCACCACACCCCCACGGGACACAGCAGTAATTAAAATTAAGCCTATAAACGAAAGTTTGACTAAGTTAAACTAAATTCAGGGTTGGTAAATTTCGTGCCAGCCACCGCGGTCATACGATTAACCCTAGTTAATGGAATACGGCGTAAAGCGTGATTAAGAGACTAATTAAATAAGATTAA…	0.958	1	0	4	1
Montane sagebrush steppe species	Mammal	Big brown bat	Eptesicus fuscus	BK063052.1	TTAATGCTAGAAAGACATCCAATGCGTGATCGTACATACCCCATAAATTTATATAAATCCCTCTCAATACGAATATCCACAACCACATTTGGTTTATTAATCTACCTACCTCCGTGAAACCAACAACCCGCCCAAAACGTATCACTCTTCTCGCCCCGGGCCCATAAAATGTGGGGGTTTCTATACTGGGTCGTAAACGACATCTGGTTCTTACTTCAGGCACATGAAATCAAGATCGCCCACTCGGTCCCCTTAAATAAGACATCTCGATGGATTCATGACTAATCAGCCCATGCCGCGGCATAACTGTGGTGCCATGCCCTTGGTATTTTTTAATTTTTGGGGATGCCTCGATCCAACATTGGCCGTCAAAGGCCCTGAGCCGGAGCTACAAATCCA…	0.958	1	0	5	1
Montane sagebrush steppe species	Mammal	North American porcupine	Erethizon dorsatum	JF456596.1	ACGTTATACCTTTTATTTGGCGCTTGAGCTGGAATAGTTGGCACCGCTCTTAGTCTACTAATTCGAGCAGAACTAGGCCAACCAGGAACATTACTAGGGGATGATCAAATTTATAATGTCATCGTAACAGCACACGCATTTGTGATAATCTTTTTCATGGTAATACCTATTATAATTGGAGGATTTGGAAATTGACTTGTACCTCTAATAATTGGTGCTCCAGACATAGCATTCCCACGAATAAATAACATGAGTTTTTGACTTCTGCCTCCTTCATTCTTACTCCTGCTTGCTTCATCAATAATTGAAGCGGGAGCAGGAACCGGATGAACAGTATACCCTCCCTTAGCTGGAAATATAGCACATGCAGGCGCTTCAGTTGACCTTACAATTTTTTCC…	NA	NA	NA	1	0	Sequences too short to assess generality
Montane sagebrush steppe species	Mammal	Spotted bat	Euderma maculatum	HM902762.1	ACTTTATACTTCCTATTTGGTGCCTGGGCCGGCATAGTAGGCACTGCGTTAAGCTTACTCATCCGTGCTGAACTAGGTCAGCCCGGGGCTTTGCTGGGAGATGATCAGATCTATAACGTGATTGTCACCGCCCATGCCTTTGTAATAATTTTCTTCATAGTAATGCCCATTATAATTGGGGGCTTTGGAAATTGACTAGTACCATTAATAATTGGCGCCCCCGACATAGCCTTCCCCCGAATAAATAATATAAGCTTTTGACTGCTCCCCCCATCATTTCTACTACTTTTAGCATCATCTGCAGTAGAAGCAGGAGCAGGCACGGGCTGAACAGTCTATCCTCCCCTAGCAGGAAATCTAGCCCACGCAGGAGCCTCCGTCGATCTGGCTATTTTCTCA…	NA	NA	NA	4	2	Sequences too short to assess generality
Montane sagebrush steppe species	Mammal	Silver-haired bat	Lasionycteris noctivagans	OP137088.1	ATGTTCATCAATCGCTGACTTTTTTCAACCAACCATAAGGATATTGGAACCCTTTATCTTATATTTGGAGCTTGAGCTGGAATAGTAGGCACAGCTTTAAGTCTACTAATTCGTGCAGAGCTAGGTCAACCAGGGGCTCTGCTTGGAGATGATCAGATTTATAATGTAATTGTTACTGCCCACGCTTTTGTAATAATTTTTTTTATGGTTATACCAATCATAATTGGTGGTTTCGGCAACTGGTTAGTTCCTCTGATAATTGGGGCCCCTGATATAGCATTTCCCCGAATAAATAATATAAGCTTCTGACTACTTCCCCCCTCTTTTCTACTACTTCTGGCATCTTCTATAGTAGAAGCAGGGGCTGGTACAGGCTGAACAGTATACCCCCCCTTAGCA…	0.976	0	0	4	1
Montane sagebrush steppe species	Mammal	Hoary bat	Lasiurus cinereus	GU722956.1	CTCTTTATACCTTCTATTTGGTGCCTGAGCAGGTATAGTTGGTACCGCATTAAGTCTATTAATTCGAGCTGAATTAGGCCAACCAGGTGCTCTTCTAGGGGATGATCAGATCTATAATGTAATCGTCACTGCCCATGCATTCGTAATAATCTTCTTCATAGTTATGCCCATTATAATCGGGGGTTTCGGGAACTGATTAGTACCACTGATGATTGGAGCCCCTGACATGGCTTTCCCTCGAATAAATAATATGAGTTTCTGACTTCTTCCTCCATCATTTTTACTATTATTGGCATCTTCAATAGTAGAAGCCGGGGCAGGTACTGGCTGGACAGTCTACCCACCATTAGCAGGAAATCTAGCCCATGCCGGAGCTTCCGTTGACCTAACTATTTTTTC…	NA	NA	NA	4	1	Sequences too short to assess generality
Montane sagebrush steppe species	Mammal	Sagebrush vole	Lemmiscus curtatus	MT598643.1	GTTAATGTAGCTTAACATCTAAAGCGAAGCACTGAAAATGCTCAGATGGACATCCAAGTCCCATAAACACAAAGGCTTGGTCCTGGCCTTGTAGTTAACTCCGGGTAAGTTTACACATGCAAATCTCTTTGAACCTGTGCCTAATTCCTTAAAGTTACATACAAACCTAAGGGAAAAGTATCAAGCACATACACCATAGCTAAAGACACTTAGCCTAGCCACGCCCCTACGGGATCCAGCAGTGATAAAAATTTAGCAATAAACGAAAGTTTGACTAAGCTATACCCCATAGAGTTGGTAAATTTCGTGCCAGCCACCGCGGTCATACGATTAACTCAAATTAACTACCCCTCGGCGTAAAACGTGTTACTTTCATTTGAATAGAATTAAAACCCAACA…	0.976	0	0	3	1
Montane sagebrush steppe species	Mammal	Black-tailed jackrabbit	Lepus californicus	KP735355.1	AACTCTCTACCTCTTATTTGGAGCCTGAGCTGGAATGGTAGGAACAGCCCTCAGTCTGTTAATCCGAGCAGAATTGGGTCAACCTGGGACTTTACTTGGAGATGATCAAATCTATAATGTTATCGTCACCGCACATGCCTTTGTAATAATTTTCTTCATAGTTATGCCTATTATGATTGGAGGCTTCGGAAACTGACTAGTCCCTCTAATAATTGGAGCCCCTGATATAGCTTTTCCCCGAATGAACAATATAAGTTTTTGACTCCTCCCCCCATCTTTCCTTCTCCTATTAGCCTCATCCATAGTAGAAGCCGGCGCAGGAACTGGTTGAACTGTATATCCACCATTGGCTGGAAATTTAGCTCATGCAGGGGCCTCAGTTGACCTTACTATCTTTTC…	NA	NA	NA	2	0	Sequences too short to assess generality
Montane sagebrush steppe species	Mammal	White-tailed jackrabbit	Lepus townsendii	PP553003.1	GTTAATGTAGCTTAACAAAAAGCAAAGCACTGAAAATGCTTAGATGAGCTTTCTAGCTCCATAAACACAAAGGTTTGGTCCTGGCCTTTTTATTGTTTCGTAGCAAGTTTACACATGCAAGACTCCCCTCTCCAGTGAGAATGCCCTTAATATCAACCCTGATCAAGAGGAGCAGGTATTAAGCACACTAACTAGTAGCTCAAGATGCCTTGCTTAACCACACCCCCAAGGGATACAGCAGTGATAAAAATTTAGCAATGAACGTAAGTTTGACTAAGCTATGCTACTCTAGGGTTGGTAAATTTCGTGCCAGCCACCGCGGTCATACGATTAACCCAAACTAATAAACACCCGGCGTAAAGCGTGATTAGAGCATAAAATAAAATAAAATCAAATAAC…	0.89	1	0	2	0
Montane sagebrush steppe species	Mammal	Northern river otter	Lontra canadensis	OP056177.1	GTTAATGTAGCTTATCGAATAAAGCAAGGCACTGAAAATGCCTAGAAGAGTCACAAGACTCCATAAACATAAAGGTTTGGTCCCAGCCTTCCTATTAGTTATTAGCAGAATTACACATGCAAGTCTCCACATCCCGGTGAAAATGCCCTCTAAATCCCCACAGGATTAAAAGGAGCGGGTATCAAGCACACCAACAAGTAGCTCATAACGCCTTGCTTAGCCACACCCCCACGGGACACAGCAGTGATAAAAATTAAGCCATGAACGAAAGTTTGACTAAGCCATGCTAACATCAAGAGTTGGTAAATTTCGTGCCAGCCACCGCGGTCATACGATTAACCCGAATTAATAGGCCCACGGCGTAAAACGTGTTAAGGATCACATAATACTAAAGTTAAA…	0.958	1	0	3	1
Montane sagebrush steppe species	Mammal	Bobcat	Lynx rufus	GQ979707.3	GGACTAGTGACTAATCAGCCCATGATCACACATAACTGTGGTGTCATGCATTTGGTATCTTTTAATTTTAGGGGGTCGAACTTGCTATGATTCAGCTATGACCTAAAGGTCCTGACTCAGTCAAATATATTGTAGCTGGGCTTATTCTCTATGCGGGGTCTCCACACGGGCAGACAGTCAAGGTGCTATTCAGTCAATGGTCACAGGACATATACTCAAATTCCTAAGGTCTCACAGGACACGGCATGCGCGCACCCACGTATACGCGTACACGTACACACGTACACACGTACACGTACACACGTACACGTACACACGTACACGTACACACGTACACGTACACACGTACACGTACACACGTACACGTACACACGTACACACGTACACGTATACGCGTAC…	0.89	2	0	5	1
Montane sagebrush steppe species	Mammal	Yellow-bellied marmot	Marmota flaviventris	MH987778.1	GTTAATGTAGCTTAATCTACTAAAGCAAAGCACTGAAAATGCTTAGATGGGTATTTTTACCCCATAAACACATAGGTTTGGTCCTGGCCTTTTCATTAGCTTATAGCTAACTTATACATGCAAGCATCCCCGTCCCAGTGAGAATGCCCTCTATATCTACTAACTGATCAAAAGGTGCAGGCATCAAGTTCACCAATCCTGGTAGCTCATAACGCCTTGCTCCACCACGCCCCCACGGGAGACAGCAGTAATTAAAATTAAGCCCATAAACGAAAGTTTGACTAAGTTAAGCTAAATAAAGAGTTGGTAAATTTCGTGCCAGCCACCGCGGTCATACGATTAACTCTAGTTAATGAAACACGGCGTAAAGCGTGATTAAGAGATTAACTGGATAAGATT…	0.976	0	0	5	2
Montane sagebrush steppe species	Mammal	Striped skunk	Mephitis mephitis	MW205895.1	GTTAATGTAGCTTAATATACTTAAAGCAAGGCACTGAAAATGCCTAGATGAGTCATAAGACTCCATAAACATAAAGGTTTGGTCCTAGCCTTACTATTGGCCCTTAGCAAAATTACACATGCAAGTCTCCCCCTACCAGTGAGAATGCCCTCCAAATCATAAATTTGATTGAAAGGAGCGGGTATCAAGCACGCCAATAAGCAGCTCACAACGCCTTGCTCAACCACACCCCCACGGGATACAGCAGTGATAAAAATTAAGCAATGAACGAAAGTTCGACTAAGTTATGCTAACAAAGGGTTGGTAAATTTCGTGCCAGCCACCGCGGTCATACGATTAACCCTAGTCAATAGGCCAACGGCGTAAAACGTGTTAAAGAGAATTACTTAACTAAAGTTA…	0.95	3	0	6	3
Montane sagebrush steppe species	Mammal	Long-tailed vole	Microtus longicaudus	MT381942.1	GTTAATGTAGCTTATTCAAAGCAAAGCACTGAAAATGCTTAGATGGATGCAAGCATCCCATAAACAATAAAAGGTTTGGTCCTAGCCTTATAATTAGTTGGAGGTAGAGTTACACATGCAAATTTCCATAAACCAGTGTCAAATCCCATAGAGTTATTTCTAACTCTTAGGAGAGGGTATCAAGTACATTCAATAGCTAAAGACACCTTGCCCAGCCACGCCCCCACGGGATCCAGCAGTGATAAAAATTAAGCAATGAACGAAAGTTTGACTAAGTCATACCTCTTTAAGGGTTGGTAAATTTCGTGCCAGCCACCGCGGTCATACGATTAACCCAAACTAATTATCCCCGGCGTAAAACGTGTTAACAGGGACAAATAAAATAGAATTAAAATCCAT…	0.976	0	0	3	1
Montane sagebrush steppe species	Mammal	Montane vole	Microtus montanus	NC_068211.1	ACGTTCCCCAGCAACATATTAATTAATTGGGCCGGGACATATATACAAGTCGTATTAATCATGCGRATGTTTTTTCCCCCAACCAGTCCCTAAGGACATACTTTTCATGTTTTACGGACATAGAATTTACTAACCATACCTACCACCCCCTAGCCTCYAAGANCAARRGACCATTWCSGGGTTCTCGTACATTCGAATAATCACCTAAATATGACTTTAAATTTAGTATTAACCAAAAAAAAACACAAAAAAATCAATACCAAAAARCAANTNAAAANCCCAAAAATTYYCAAGTACAATTTTAGTATGTTTACTTTYCAGTTAATGTAGCTTATTGAAAGCAAAGCACTGAAAATGCTTAGATGGATGCAAGCATCCCATAAACAACAAAAGGTTTGG…	0.976	0	0	4	2
Montane sagebrush steppe species	Mammal	Prairie vole	Microtus ochrogaster	KT166982.1	GTTAATGTAGCTTATTCAAAGCAAAGCACTGAAAATGCTTAGATGGATGCAAGCATCCCATAAACATAAAAAGGTTTGGTCCTAGCCTTATAATTAGTTGGAGGCAGAATTACACATGCAAATCTCCATAGACCGGTGTCAAATCCCATAGAGTTATAACTAACTCTTAGGAGAGGGTATCAAGTACATTCAATAGCTAAAGACACCTTGCCTAGCCACACCCCCACGGGACCCAGCAGTGATAAAAATTAAGCAATGAACGAAAGTTTGACTAAGCCATGCCTCTAAGGGTTGGTAAATTTCGTGCCAGCCACCGCGGTCATACGATTAACCCAAACTAATTATCCCCGGCGTAAAACGTGTTACTAGGGACATACAAAATAGAATTAAAACCTATCT…	0.976	0	0	2	0
Montane sagebrush steppe species	Mammal	Meadow vole	Microtus pennsylvanicus	JF456835.1	ACCCTATATTTACTATTTGGGGCCTGAGCAGGGATAGTAGGAACAGCCCTTAGCATCCTGATTCGAGCAGAACTTGGTCAACCGGGCGCTCTGCTAGGTGATGACCAAATCTATAATGTAATCGTCACAGCCCATGCATTCGTAATAATTTTCTTCATAGTTATACCAATGATAATTGGTGGTTTCGGCAACTGACTTGTTCCACTTATAATTGGAGCGCCAGATATAGCATTCCCTCGAATAAATAATATAAGCTTCTGACTTCTACCACCATCATTTCTCCTCTTACTGGCATCATCAATAGTAGAAGCTGGGGCAGGAACAGGCTGAACCGTTTACCCCCCATTAGCCGGCAATTTAGCACATGCCGGAGCATCAGTTGACCTAACTATTTTTTCA…	NA	NA	NA	3	1	Sequences too short to assess generality
Montane sagebrush steppe species	Mammal	Least weasel	Mustela nivalis	DQ533939.1	ATGTTCATTAATCGATGATTATTTTCCACTAATCACAAAGACATCGGCACCCTTTACCTCTTATTTGGTGCATGAGCCGGAATAGTAGGTACTGCCCTCAGTCTACTAATCCGCGCTGAACTTGGCCAACCTGGCGCTCTATTAGGAGACGACCAGGTTTATAACGTGATCGTGACTGCTCACGCATTTGTAATAATTTTCTTCATAGTGATACCTATCATGCTTGGGGGCTTTGGGAACTGACTTATTCCCTTAATAATTGGCGCACCTGATATAGCATTCCCACGAATAAATAACATAAGCTTCTGACTTCTTCCACCCTCTTTTCTTCTCCTACTGGCCTCCTCTATGGTAGAAGCGGGTGCAGGAACTGGGTGAACTGTATACCCCCCTCTAGCA…	0.888	3	0	3	1
Montane sagebrush steppe species	Mammal	Short-tailed weasel	Mustela richardsonii	MK603905.1	GTTAATGTAGCTTATTAAATAAAGCAAGGCACTGAAAATGCCTAGAAGAGTCACAAGACTCCATAAACACAAAGGTTTGGTCCTGGCCTTCCTATTGATTATTAACAGAATTACACATGCAAGTCTCTACACCCCGGTGAAGATGCCCTCTAAATCTACATATTGATTAAAAGGAGCGGGTATCAAGCACACTAAATTAGTAGCTCATAACGCCTTGCTCAACCACACCCCCACGGGATACAGCAGTGATAAAAATTAAGCCATGAACGAAAGTTTGACTAAGCCATGTTAACACAAAGGGTTGGTAAATTTCGTGCCAGCCACCGCGGTCATACGATTAACCCGAATCAATAGGCAAACGGCGTAAAACGTGTTAAGGATTACACAATACTAAAGTTA…	0.976	0	0	3	1
Montane sagebrush steppe species	Mammal	California myotis	Myotis californicus	GU723118.1	CACCCTGTACTTAATATTTGGTGCCTGAGCTGGTATAGTAGGCACTGCATTAAGCCTACTAATCCGCGCTGAACTGGGTCAACCAGGAGCCCTGCTGGGAGACGATCAAATTTATAATGTAATTGTTACTGCCCATGCTTTTGTAATAATTTTTTTTATAGTTATGCCAATCATAATTGGGGGCTTCGGAAATTGACTAGTACCATTAATAATTGGCGCCCCTGATATAGCTTTCCCCCGTATAAATAATATAAGCTTTTGATTACTCCCTCCATCTTTCCTACTACTGCTAGCTTCATCTATAGTTGAAGCAGGAGCAGGCACCGGCTGAACAGTATATCCCCCTCTAGCGGGAAATCTAGCTCACGCAGGAGCCTCAGTAGATCTTGCTATTTTCTC…	NA	NA	NA	3	1	Sequences too short to assess generality
Montane sagebrush steppe species	Mammal	Western small-footed myotis	Myotis ciliolabrum	GU723212.1	TTTGGTGCCTGAGCTGGTATAGTAGGCACTGCATTAAGCCTACTAATTCGCGCTGAGCTGGGTCAACCAGGGGCCCTGTTGGGAGACGATCAAATTTATAATGTAATTGTTACTGCCCATGCTTTCGTAATAATTTTTTTTATAGTTATGCCAATCATAATTGGGGGCTTCGGAAATTGACTAGTACCATTAATAATTGGCGCCCCTGATATAGCTTTCCCCCGTATAAATAATATAAGCTTTTGATTACTCCCCCCATCTTTCCTACTACTGCTAGCTTCATCTATAGTTGAAGCAGGAGCAGGCACCGGCTGAACAGTATACCCCCCTCTAGCGGGAAATCTAGCTCACGCAGGAGCCTCAGTAGATCTTGCCATTTTCTCTCTACACTTAGCGGGT…	NA	NA	NA	3	1	Sequences too short to assess generality
Montane sagebrush steppe species	Mammal	Long-eared myotis	Myotis evotis	GU723124.1	CACTTTATATTTAATATTTGGTGCCTGAGCTGGTATAGTGGGCACTGCATTGAGCCTACTGATCCGCGCTGAGCTGGGTCAGCCAGGAGCCCTATTGGGCGATGATCAAATTTATAATGTAATTGTCACTGCCCATGCTTTCGTAATAATTTTCTTCATAGTTATACCTATTATAATTGGGGGATTCGGAAATTGATTGGTGCCCTTGATAATTGGCGCCCCTGACATAGCCTTTCCTCGAATAAACAACATAAGCTTTTGACTACTCCCCCCATCTTTTCTATTATTGCTAGCCTCATCTATAGTTGAAGCAGGAGCAGGCACTGGTTGGACAGTATACCCCCCTCTAGCGGGAAATCTTGCTCATGCAGGAGCCTCAGTCGACCTTGCTATTTTCTC…	NA	NA	NA	1	0	Sequences too short to assess generality
Montane sagebrush steppe species	Mammal	Little brown myotis	Myotis lucifugus	OP137090.1	ATGTTCATTAATCGATGACTCTTTTCAACTAACCACAAAGACATTGGCACTTTATACTTAATATTTGGTGCCTGAGCTGGTATAGTAGGCACTGCATTGAGCCTACTAATCCGCGCTGAGCTAGGTCAACCAGGAGCCCTATTGGGTGATGATCAAATTTATAATGTAATTGTCACTGCCCATGCTTTCGTAATAATTTTCTTCATAGTTATACCTATTATAATTGGGGGGTTCGGAAATTGATTAGTGCCCTTAATAATTGGCGCCCCTGATATAGCTTTCCCTCGAATAAATAACATAAGCTTTTGACTACTCCCCCCATCTTTTCTATTACTGCTGGCCTCATCTATAGTTGAAGCGGGAGCAGGCACTGGTTGGACAGTGTACCCCCCTCTAGCG…	0.89	1	0	2	1
Montane sagebrush steppe species	Mammal	Fringed myotis	Myotis thysanodes	MF143492.1	CGTAAGGCTGCACCCCCTTACTTTAAAGATTCGCCTTCCTTAGACAGACATCTCCCCAGATCTGTAAATAGCACCTCAAGTAGGCCTGTTCATCCTATAAGTTAATGTAGCTTAATACTAAAGCAAGGCACTGAAAATGCCTAGATGAGTTTCCTCACTCCATAAACACATAGGTTTGGTCCTGGCCTTTCTATTAGTTATTAGTAAACTTACACATGCAAGAATCTTCGCCCCAGTGAGAATGCCCTCTACACCAAACAATGGTAAAAAGGAGCTGGTATCAAGCACACTAATAAGTAGCTCATGACACCTCGCTTAGCCACACCCCCACGGGATACAGCAGTGATAAAAATTAAGCAATAAATGAAAGTCTGACTAAGTTATACTACTAAGGACTGG…	0.89	1	0	1	0
Montane sagebrush steppe species	Mammal	Long-legged myotis	Myotis volans	KM382147.1	TTTGGTGCCTGAGCTGGTATAGTAGGCACTGCATTAAGCCTACTGATCCGAGCCGAACTGGGTCAGCCAGGAGCTCTGCTGGGAGACGATCAAATTTATAATGTAATTGTAACTGCCCATGCTTTCGTAATAATTTTCTTCATGGTTATACCTATTATAATTGGGGGTTTCGGAAATTGGCTAGTGCCTTTGATAATCGGCGCCCCTGATATGGCCTTTCCTCGAATAAATAATATAAGCTTTTGACTACTCCCCCCATCCTTCCTATTGCTGCTGGCTTCATCTATAGTTGAAGCAGGAGCAGGTACCGGTTGGACAGTATATCCCCCTCTAGCAGGAAATCTTGCCCATGCAGGAGCCTCAGTCGACCTTGCTATCTTCTCTCTGCACCTAGCAGGT…	NA	NA	NA	1	0	Sequences too short to assess generality
Montane sagebrush steppe species	Mammal	Yuma myotis	Myotis yumanensis	MF143485.1	ATAGGAGAAGGTGCAGATGTATAAGATACAGTCCCAGTCTTCAGAGTGCTTACTATGTAAGTGGGTAAGAGGATAAAAATGAGTAGTCTCTGTAGTACAGGGGGGTAAACTAAAAATTCAGAGCCTACGCCTCTAGAGTTTTGAAGTTGTGGATCTAGGAGCATTAAGGTCAGTGGTTTTTTTTTTTTACTTTAAAGATTCGCCTTCCTTAGACAGACATCTTCCCAGATCTGTAAATATGACCTCAAGTAAGTCTCTCCATTACATAGGTTAATGTAGCTTAATATTAAAGCAAGGCACTGAAAATGCCTAGATGAGTCCTTTCACTCCATAAACACATAGGTTTGGTCCTGGCCTTTCTATTAGTTATTTGTAGACTTACACATGCAAGAATCTCCG…	0.89	1	0	1	0
Montane sagebrush steppe species	Mammal	Long-tailed weasel	Neogale frenata	NA	NA	NA	NA	NA	NA	NA	No sequences available
Montane sagebrush steppe species	Mammal	American mink	Neogale vison	AY377152.1	ATGTTCATTAATCGATGATTATTTTCTACTAACCATAAAGATATTGGCACCCTCTACCTTTTATTCGGCGCATGAGCCGGAATAGTAGGAACTGCTCTTAGTCTTCTAATCCGTGCTGAACTAGGTCAACCTGGCGCCCTGCTAGGAGACGACCAGATTTACAATGTAATCGTAACAGCCCACGCATTTGTAATAATTTTCTTCATAGTAATGCCTATTATAATTGGGGGCTTTGGAAACTGACTCATCCCTCTGATAATCGGTGCACCTGATATAGCATTTCCACGAATAAATAATATAAGCTTCTGACTTCTACCCCCCTCTTTCCTTCTCCTTTTAGCTTCCTCAATGGTAGAGGCAGGCGCAGGAACAGGATGAACCGTTTATCCTCCCTTAGCA…	0.976	0	0	3	1
Montane sagebrush steppe species	Mammal	Yellow-pine chipmunk	Neotamias amoenus	KY070171.1	GTTAATGTAGCTTAAATTATCAAAGCAAAGCACTGAAAATGCTTAGATGGATTGAATCAATCCCATAAACATAAAGGTTTGGTCCCAGCCTTTCCATTAGCTACTAGTTAACTTATACATGCAAGTATCCTCGCTCCGGTGAGAATGCCCTCTATATCTTTCCTAGATCAAAAGGTGCAGGCATCAAGCTCACTATCACATCGTAGCTCATAACGCCTTGCTCAACCACACCCCCACGGGAAACAGCAGTAATTAAAATTAAGCAATAAACGAAAGTTTGACTAAGTTAGACTATAATTAGGGTTGGTAAATTTCGTGCCAGCCACCGCGGTCATACGATTAACCCAAGTTAATGGAACACGGCGTAAAGCGTGATTAAGAGAAACCTAAAATAAGACT…	0.958	1	0	5	2
Montane sagebrush steppe species	Mammal	Least chipmunk	Neotamias minimus	JQ601445.1	ACTTTATACCTCCTATTTGGTGCTTGAGCAGGAATGGTTGGCACAGCACTTAGCCTACTAATCCGAGCGGAATTGGGTCAGCCCGGGGCTTTATTAGGAGATGACCAAATTTATAATGTCATTGTAACCGCACATGCATTTGTAATAATTTTCTTTATAGTTATACCAATTATAATCGGCGGCTTTGGAAACTGATTAGTTCCACTAATAATCGGCGCCCCTGATATGGCATTTCCACGAATAAACAATATAAGCTTCTGACTTCTTCCACCATCTTTTCTACTCCTTTTAGCCTCATCGATAGTTGAAGCTGGGGCAGGGACAGGTTGAACAGTTTATCCTCCTTTAGCTGGGAATCTAGCACATGCAGGAGCCTCAGTAGATTTAACAATTTTTTCC…	NA	NA	NA	5	3	Sequences too short to assess generality
Montane sagebrush steppe species	Mammal	Red-tailed chipmunk	Neotamias ruficaudus	NA	NA	NA	NA	NA	NA	NA	No sequences available
Montane sagebrush steppe species	Mammal	Bushy-tailed woodrat	Neotoma cinerea	JF456976.1	TTTACTATTTGGTGCTTGAGCAGGAATAGTGGGGACAGCCTTAAGCATTCTAATTCGAGCCGAATTAGGCCAACCTGGTGCCCTATTAGGCGACGATCAAATTTACAATGTGGTAGTTACTGCCCACGCATTCGTTATAATCTTTTTCATAGTCATACCCATAATAATCGGAGGGTTTGGCAACTGATTAGTACCCCTAATAATTGGAGCCCCAGATATGGCATTCCCACGAATAAATAACATAAGCTTCTGATTGCTACCGCCCTCATTTCTTCTCCTACTAGCATCCTCCATAGTAGAAGCAGGAGCAGGTACAGGATGAACTGTATACCCACCACTAGCCGGCAACATAGCCCATGCAGGAGCCTCAGTAGACCTGACTATCTTTTCACTACACCT…	NA	NA	NA	4	1	Sequences too short to assess generality
Montane sagebrush steppe species	Mammal	American pika	Ochotona princeps	KR732591.1	ATGTTCATCAACCGTTGATTGTTCTCCACAAATCACAAAGACATCGGCACCCTATACATACTATTCGGCGCTTGGGCTGGGATAGTAGGTACAGCACTCAGCCTCCTCATCCGAGCCGAACTTGGACAGCCAGGAGCTCTACTAGGAGACGACCAAATTTACAACGTAATCGTCACAGCTCACGCTTTTGTTATAATTTTCTTCATGGTTATACCAATTATAATTGGAGGTTTCGGTAATTGATTAGTACCACTAATAATTGGTGCGCCCGACATAGCTTTCCCCCGAATGAATAATATAAGTTTCTGACTCCTACCACCCTCCTTCCTACTCCTACTAGCATCCTCTATAGTCGAAGCAGGGGTAGGAACCGGTTGAACAGTGTACCCCCCTCTAGCC…	0.958	1	0	5	3
Montane sagebrush steppe species	Mammal	Mule deer	Odocoileus hemionus	JN632670.1	GTTAATGTAGCTTAAACAATAAAGCAAGGCACTGAAAATGCCTAGATGAGTATAATTACTCCATAAACACAGAGGTTTGGTCCCAGCCTTCCTATTAATCCCTAGCAGACTTACACATGCAAGTATCCTCATCCCAGTGAAAATGCCCTCCAAGTCAATAAAACTAAGAGGAGCTGGTATCAAGCTCACACCCGTAGCTCATGACGCCTTGCTCAGCCACACCCCCACGGGAGACAGCAGTGATAAAAATTAAGCTATAAACGAAAGTTTGACTAAGTCATGCTAATTAGGGTTGGTAAATTTCGTGCCAGCCACCGCGGTCATACGATTAACCCAAATTAATAGGCACACGGCGTAAAGCGTGTTTAAGCACTATGCCAAATAAAGTTAAACTCCAAT…	0.976	0	0	4	1
Montane sagebrush steppe species	Mammal	White-tailed deer	Odocoileus virginianus	KM612272.1	GTTAATGTAGCTTAAACAATAAAGCAAGGCACTGAAAATGCCTAGATGAGTATAATTACTCCATAAACACAGAGGTTTGGTCCCAGCCTTCCTATTAATCCCTAGCAGACTTACACATGCAAGTATCCTCATCCCAGTGAAAATGCCCTCCAAGTCAATAAAACTAAGAGGAGCTGGTATCAAGCTCACACCCGTAGCTCATAACGCCTTGCTCAGCCACACCCCCACGGGAGACAGCAGTGATAAAAATTAAGCTATAAACGAAAGTTTGACTAAGTCATGCTAATTAGGGTTGGTAAATTTCGTGCCAGCCACCGCGGTCATACGATTAACCCAAGTTAATAGGCACACGGCGTAAAGCGTGTTTAAGCACTATGCCAAATAGAGTTAAACTCCAAT…	0.976	0	0	4	1
Montane sagebrush steppe species	Mammal	Northern grasshopper mouse	Onychomys leucogaster	KU168563.1	ACATCTAGCAACTAGGCTTATGTAGCTTATCAATAAAGCAAAGCACTGAAAATGCTTAGATGGATATTTATTATCCCATAAACACAAAAGGTTTGGTCCTGGCCTTATAATTAGTTGGAGGTAAAATTACACATGCAAAAGTCCATAAACCAGTGTCAAATCCCCTAGAACTTTTTACTAAGCCTAAGGAGAGGACATCAAGCACATAAACATAGCTAAAGACGTCTTGCCTAGCCACGCCCCCACGGGACCCAGCAGTGATAAAAATTAAGCAATGAACGAAAGTTTGACTAAGTTATACCTCTCAAGGGTTGGTAAATTTCGTGCCAGCCACCGCGGTCATACGATTAACCCAAATTAATTATTCTCCGGCGTAAAACGTGTTAATAGATAACAAAT…	0.976	0	0	5	2
Montane sagebrush steppe species	Mammal	Bighorn sheep	Ovis canadensis	MH094035.1	GTTAATGTAGCTTAAACTTAAAGCAAGGCACTGAAAATGCCTAGACGAGTCTACTGACTCCATGAACATATAGGTTTGGTCCCAGCCTTCCTGTTAACTTTCAATAGACTTATACATGCAAGCATCCACGCCCCAGTGAGTAACGCCCTTCAAATCACACAGGACTAAAAGGAGCAGGTATCAAGCACACACCCCTGTAGCTCACAACGCCTTGCTTAACCACACCCCCACGGGAGACAGCAGTAACAAAAATTAAGCCATAAACGAAAGTTTGACTAAGCCATATTGACTAGGGTTGGTAAATCTCGTGCCAGCCACCGCGGTCATACGATTGACCCAAGCTAACAGGAGTACGGCGTAAAGCGTGTTAAAGCACCATATCAAATAGAGTTAAATTTT…	0.976	0	0	5	2
Montane sagebrush steppe species	Mammal	Olive-backed pocket mouse	Perognathus fasciatus	NA	NA	NA	NA	NA	NA	NA	No sequences available
Montane sagebrush steppe species	Mammal	Columbia Plateau pocket mouse	Perognathus parvus	EF156867.1	ATGTTCCTTAATCGTTGACTTTACTCAACTAATCACAAAGACATTGGCACTCTATACCTTCTATTTGGGGCATGAGCAGGGATAGTGGGAACAGGATTAAGTATTTTAATTCGTGCTGAGCTTGGACAACCAGGAGCTTTACTAGGAGATGACCAAATTTACAACGTAATTGTAACTGCCCATGCATTCGTTATAATCTTCTTTATGGTAATACCTATTATAATTGGAGGATTTGGAAATTGATTAGTACCCCTAATAATTGGAGCCCCTGATATAGCATTTCCACGCATGAATAACATAAGCTTCTGACTTCTCCCCCCATCTTTCCTTCTACTATTAGCCTCATCCATAGTAGAAGCAGGTGCAGGAACTGGATGAACAGTCTACCCACCCTTAGCT…	0.89	1	0	5	1
Montane sagebrush steppe species	Mammal	Deer mouse	Peromyscus maniculatus	JF457066.1	ACCCTTTACCTATTGTTTGGGGCATGAGCTGGGATAGTGGGCACAGCCCTAAGTATCCTGATTCGAGCAGAGCTGGGACAACCTGGTGCCTTATTAGGTGACGATCAAATCTATAATGTGATTGTAACTGCCCATGCATTTGTAATAATTTTCTTCATAGTAATACCAATAATGATTGGAGGCTTTGGAAACTGACTAGTACCCCTAATGATCGGAGCCCCCGATATAGCATTCCCACGAATGAATAATATAAGCTTCTGACTTCTACCCCCCTCATTTCTCCTGTTACTAGCATCATCTATAGTAGAAGCAGGAGCAGGTACAGGTTGAACTGTATACCCTCCATTAGCTGGTAACTTAGCACATGCTGGAGCATCAGTAGATCTTACTATTTTTTCT…	NA	NA	NA	4	1	Sequences too short to assess generality
Montane sagebrush steppe species	Mammal	Raccoon	Procyon lotor	AB462218.1	ATGTTCATAACCCGATGGCTATTTTCCACAAATCACAAGGATATTGGCACTCTCTACCTTCTATTCGGGGCTTGGGCTGGAATAGTGGGCACCGCTCTCAGCCTACTAATTCGTGCTGAGTTAGGTCAACCGGGTACTTTATTAGGAGATGATCAGATTTACAATGTAATCGTAACTGCCCATGCTTTCGTAATAATCTTTTTCATAGTTATGCCAATCATGATTGGAGGATTCGGTAACTGGCTAGTACCTCTTATAATTGGAGCACCTGACATAGCTTTCCCACGAATAAATAATATAAGCTTTTGACTTCTACCACCATCATTCCTACTATTACTAGCATCATCCATAGTAGAAGCAGGAGCAGGGACCGGATGAACCGTATATCCTCCTTTAGCA…	0.958	1	0	4	0
Montane sagebrush steppe species	Mammal	Mountain lion	Puma concolor	MH818219.1	CGATGGACTAATGACTAATCAGCCCATGATCACACATAACTGTGGTGTCATGCATTTGGTATCTTTTAATTTTTAGGGGTCGAACTTGCTATGACTCAGCTATGACCTAAAGGTCCTGACTCAGTCAAATATATTGTAGCTGGGCTTATTCTCTATGCGGGGTCTCCACACGGATTAACAGTCAAGGTGTTATTCAGTCAATGGTCACAGGACATATACTTAAATTCCTAAGTCTCACAGGACACGGCGTGCGCGCACCCACGTATACGCGTACACGANACACNTTGATTTAGTAAACAACTAGCTTAATCAAACCCCCCTTACCCCCCGTTAACCTTACTTATAATAATACGTGCCTATTTATGTCTTGCCAAACCCCAAAAACAAGACTAGACCGTA…	0.912	2	0	6	2
Montane sagebrush steppe species	Mammal	Masked shrew	Sorex cinereus	JF436411.1	ACTTTATATATAGTATTTGGTGCTTGAGCCGGTATAGTAGGCACAGCCCTAAGCATTCTAATTCGTGCTGAATTAGGCCAACCAGGCGCACTACTAGGTGATGACCAGATCTATAATGTAATCGTTACTGCTCACGCATTCGTTATAATTTTCTTTATAGTTATGCCCATCATACTAGGGGGTTTTGGAAATTGACTCATCCCTCTAATGATTGGTGCCCCCGATATAGCCTTCCCACGTATAAACAATATAAGCTTTTGACTACTTCCCCCCTCATTCCTATTACTTCTAGCCTCATCAACCGTAGAAGCAGGAGCAGGAACAGGCTGAACCGTTTATCCACCACTAGCCGGTAACTTAGCTCATGCAGGAGCATCCGTTGACCTAGCAATTTTTTCC…	NA	NA	NA	2	1	Sequences too short to assess generality
Montane sagebrush steppe species	Mammal	Merriam's shrew	Sorex merriami	NA	NA	NA	NA	NA	NA	NA	No sequences available
Montane sagebrush steppe species	Mammal	Dwarf shrew	Sorex nanus	NA	NA	NA	NA	NA	NA	NA	No sequences available
Montane sagebrush steppe species	Mammal	Dusky or montane shrew	Sorex obscurus	NA	NA	NA	NA	NA	NA	NA	No sequences available
Montane sagebrush steppe species	Mammal	Preble's shrew	Sorex preblei	HM902747.1	ACTTTATATATAGTATTTGGTGCTTGAGCCGGTATAGTAGGCACAGCCCTAAGCATCCTGATTCGTGCTGAATTAGGCCAACCAGGCGCACTACTAGGTGATGACCAGATCTACAATGTAATCGTTACTGCCCACGCATTCGTTATAATTTTCTTTATAGTTATGCCTATTATATTAGGAGGTTTCGGAAATTGACTAATCCCTCTAATGATTGGTGCCCCCGATATAGCTTTCCCACGTATAAACAATATAAGCTTTTGACTACTTCCCCCCTCATTCCTATTACTACTAGCTTCATCAACCGTAGAAGCAGGGGCAGGAACAGGCTGAACCGTTTACCCACCACTAGCCGGTAACTTAGCTCATGCAGGAGCATCCGTCGACCTAGCAATTTTTTCC…	NA	NA	NA	2	1	Sequences too short to assess generality
Montane sagebrush steppe species	Mammal	Vagrant shrew	Sorex vagrans	JF436850.1	ACCCTATATATAGTATTTGGTGCCTGAGCCGGAATAGTAGGTACAGCCCTAAGCATCCTAATTCGCGCCGAACTAGGCCAACCGGGCGCACTACTAGGTGATGACCAAATCTATAATGTAATTGTCACCGCCCACGCATTTGTCATAATCTTCTTCATAGTTATGCCTATCATGCTAGGGGGCTTTGGAAACTGACTTATCCCACTGATAATTGGTGCTCCCGACATAGCCTTCCCACGTATAAATAATATAAGCTTTTGATTACTCCCTCCATCATTCTTACTGCTACTAGCATCCTCAACCGTAGAAGCCGGGGCAGGGACAGGTTGAACTGTCTACCCACCACTAGCTGGCAATTTAGCCCATGCAGGAGCATCCGTTGACCTAGCAATCTTTTCC…	NA	NA	NA	2	1	Sequences too short to assess generality
Montane sagebrush steppe species	Mammal	Western water shrew	Sorex navigator	NA	NA	NA	NA	NA	NA	NA	No sequences available
Montane sagebrush steppe species	Mammal	Western spotted skunk	Spilogale gracilis	OK561930.1	GTTAATGTAGCTTAATTTACTCAAAGCAAGGCACTGAAAATGCCTAGATGAGTCATAAGACTCCATAAACATAAAGGTTTGGTCCTGGCCTTCCTATTAGCCCTTAACAAACTTACACATGCAAGCCTCTTCCTACCAGTGAAAATGCCCTATAGATCCTAAACTGATCAAAAGGAGCGGGTATCAAGCACGCTAATAAGCAGCTCATAACACCTTGCTCAACCACGCCCCCACGGGATACAGCAGTGATAAAAATTAAGCAATGAACGAAAGTTCGACTAAGTTATGTTAACAAAGGATTGGTAAATTTCGTGCCAGCCACCGCGGTCATACGATTAATCCCAGTTAATAGGCAAACGGCGTAAAACGTGTTAAAGATATTAATTCAACTAAAGTTAA…	0.976	0	0	6	3
Montane sagebrush steppe species	Mammal	Desert cottontail	Sylvilagus audubonii	GU681786.1	AACTCTATATCTACTATTTGGAGCCTGAGCCGGAATGGTAGGTACCGCCCTTAGTCTTCTAATCCGAGCAGAACTAGGTCAGCCAGGAACCCTACTCGGAGACGATCAAATCTATAATGTAATCGTTACAGCACATGCCTTTGTAATAATTTTCTTTATAGTTATACCTATTATGATCGGAGGCTTTGGCAACTGACTAGTCCCTCTTATAATTGGAGCCCCTGACATAGCTTTCCCCCGAATAAACAATATAAGCTTCTGACTTCTTCCACCATCCTTCCTCCTTCTCCTTGCTTCATCGATAGTAGAAGCTGGAGCAGGAACAGGCTGAACTGTCTACCCTCCCCTTGCTGGTAACCTAGCCCATGCAGGAGCATCAGTAGACTTAACTATTTTTTC…	NA	NA	NA	5	2	Sequences too short to assess generality
Montane sagebrush steppe species	Mammal	Pygmy rabbit	Sylvilagus idahoensis	NA	NA	NA	NA	NA	NA	NA	No sequences available
Montane sagebrush steppe species	Mammal	Mountain cottontail	Sylvilagus nuttallii	OR637928.1	AACTCTATATCTGCTATTCGGGGCCTGAGCCGGAATGGTAGGCACCGCCCTTAGTCTACTTATTCGAGCAGAGCTAGGTCAACCAGGGACCCTACTCGGAGATGATCAGATCTATAATGTGATCGTCACAGCACATGCCTTTGTAATAATTTTCTTTATAGTAATGCCTATTATGATTGGAGGTTTTGGCAACTGACTAGTCCCCCTAATAATCGGAGCCCCTGACATAGCTTTTCCCCGAATAAACAACATAAGCTTTTGACTTCTCCCTCCATCCTTTCTTCTCCTACTTGCCTCATCAATAGTAGAAGCCGGGGCAGGGACAGGCTGAACTGTTTACCCTCCCCTTGCTGGCAATCTAGCCCATGCAGGAGCATCAGTGGACTTAACTATTTTCTC…	NA	NA	NA	5	2	Sequences too short to assess generality
Montane sagebrush steppe species	Mammal	American red squirrel	Tamiasciurus hudsonicus	JF457157.1	ACATTGTATCTGCTATTTGGTGCTTGAGCCGGAATAGTTGGGACGGCCCTTAGTCTACTAATTCGTGCAGAATTAGGGCAGCCAGGGGCCCTTCTAGGAGATGACCAGATTTATAATGTAATCGTAACTGCACACGCATTTGTAATAATTTTCTTTATAGTAATACCTATTATAATCGGGGGGTTTGGGAATTGACTGGTTCCCCTTATAATTGGAGCCCCTGATATAGCATTCCCACGCATGAACAATATAAGCTTCTGACTTCTACCCCCTTCATTTCTCCTACTACTCGCCTCATCCATAGTTGAAGCTGGAGCGGGTACCGGCTGAACGGTGTACCCACCACTGGCCGGAAATTTAGCCCACGCAGGAGCCTCTGTCGACCTGACGATCTTTTCA…	NA	NA	NA	4	1	Sequences too short to assess generality
Montane sagebrush steppe species	Mammal	American badger	Taxidea taxus	HM106330.1	GTTAGTGTAGCTTATAGATGTAAAGCAAGGCACTGAAAATGCCTAGAAGAGTCACAAGACTCCACAAACATAAAGGTTTGGTCCTAGCCTTCCTATTAGTTATTAGCAGAATTACACATGCAAGTTTCCGCATCCCAGTGAAAATGCCCTCTAAATCTCCAAATGATTAAAAGGAGCGGGTATCAAGCACACTAAACAAGTAGCTCACAACACCTTGCTCAACCACACCCCCACGGGATACAGCAGTGATAAAAATTAAGCCATAAACGAAAGTTTGACTAAGTCATGCTAACATTAGAGTTGGTAAATTTCGTGCCAGCCACCGCGGTCATACGATTAACCCAAATTAATAGGTCCCCGGCGTAAAACGTGTTAAGGACACCATAATACTAAAGTTAA…	0.976	0	0	5	2
Montane sagebrush steppe species	Mammal	Idaho pocket gopher	Thomomys idahoensis	NA	NA	NA	NA	NA	NA	NA	No sequences available
Montane sagebrush steppe species	Mammal	Northern pocket gopher	Thomomys talpoides	OK501262.1	GCTTGAGCTGGAATAGTAGGAACAGGCCTAAGCATCTTAATTCGAGCCGAACTAGGTCAACCTGGGACACTATTGGGGGATGATCAGATTTATAATGTTGTTGTAACAGCCCATGCTTTCGTTATAATCTTTTTCATAGTTATACCTATCTTAATCGGTGGGTTCGGTAATTGATTAGTACCCTTAATAATTGGGGCACCTGATATAGCCTTCCCACGAATAAATAACATGAGTTTCTGACTGCTTCCACCCTCTTTCCTCCTACTTCTGGCTTCCTCGATAGTTGAAGCAGGAGCAGGGACTGGTTGAACAGTATATCCTCCTTTAGCTGGTAATTTAGCCCATGCAGGAGCTTCTGTTGACCTAACAATTTTTTCACTCCACCTAGCAGGTGTGTCT…	0.89	1	0	3	1
Montane sagebrush steppe species	Mammal	Uinta ground squirrel	Urocitellus armatus	NA	NA	NA	NA	NA	NA	NA	No sequences available
Montane sagebrush steppe species	Mammal	Columbian ground squirrel	Urocitellus columbianus	JF457113.1	ACACTTTATCTCCTATTTGGTGCTTGAGCTGGAATAGTAGGGACTGCACTTAGTCTGCTAATCCGAGCTGAACTAGGTCAACCCGGAGCTCTGTTAGGTGATGATCAAATTTACAATGTTATTGTCACCGCTCATGCATTTGTTATAATTTTCTTTATAGTCATACCAATTATGATTGGTGGATTTGGAAACTGACTAGTCCCTCTAATAATTGGGGCTCCTGATATAGCATTTCCACGTATAAATAATATAAGCTTCTGACTTCTTCCCCCTTCTTTCCTTCTCTTACTCGCTTCTTCTATAGTTGAAGCAGGTGCAGGAACTGGTTGAACTGTTTATCCCCCATTAGCCGGAAACCTTGCCCATGCCGGAGCTTCAGTAGACCTAACCATCTTCTCT…	NA	NA	NA	4	1	Sequences too short to assess generality
Montane sagebrush steppe species	Mammal	Wyoming ground squirrel	Urocitellus elegans	NA	NA	NA	NA	NA	NA	NA	No sequences available
Montane sagebrush steppe species	Mammal	Richardson's ground squirrel	Urocitellus richardsonii	NC_031209.1	GTTAATGTAGCTTAATCAAATAAAGCAAAGCACTGAAAATGCTTAGATGGGTATTTTAACCCCATGAACATATAGGTTTGGTCCTGGCCTTTTTATTAGCTGTTAGCTAACTTATACATGCAAGCATCCCCGCCCCAGTGAGAATGCCCTCTATATCTATAAATCGATCAAAAGGTGCAGGCATCAAGTTCACTTACTCTAGTAGCTCACAACGCCTTGCTCCACCACACCCCCACGGGATACAGCAGTAATTAGAATTAAGCCTATAAACGAAAGTTTGACTAAGTTAAGCTAAATTAGGGTTGGTAAATTTCGTGCCAGCCACCGCGGTCATACGATTAACCCTAGTTAATGAAGTACGGCGTAAAGCGTGATTAAGAGACTAGTTAGATAAGATTA…	0.89	1	0	5	2
Montane sagebrush steppe species	Mammal	American black bear	Ursus americanus	OQ318920.1	GATCACACATAACTGTGGTGTCATGCATTTGGTATCTTTTAATTTTTAGGGGGGGAACTTGCTATGACTCAGCTATGACCGTAAAGGTCTCGTCGCAGTCAAATAACTTGTAGCTGGGCTTATTTATCTTTCACGGGTCGGGCATAGACACCCATAAGGGGCTATTCAGTCNNNNNNNNNNNNNNNNNNNNNNNNNNNNNNNNNNNNNNNNNNNNNNNNNNNNNNNNNNNNNNNNNNNNNNNNNNNNNNNNNAACCCCCCTTACCCCCCGTAACTTCAAGGAGCTTATGCACATTTATGGTTGTCTTGCCAAACCCCAAAAACAAGACTAAATGTACATGCAAACATGAAGTTATTATACCCAAAATCCCACATAATAAGCTAAAATTCCCAGCCAAAT…	0.89	1	0	4	2
Montane sagebrush steppe species	Mammal	Grizzly bear	Ursus arctos	MW991379.1	GTTTATGTAGCTTAATAGTAAAGCAAGGCACTGAAAATGCCTAGACGAGTTATATAATTCCATAAACATAAAGGTTTGGTCCTAGCCTTCCCATTAGCTACTAACAAGATTACACATGTAAGTCTCCGCGCTCCAGTGAAAATGCCCTTTGGACCTTAAAGCGATCTGAAGGAGCGGGCATCAAGCACACCTCTCCCCGGTAGCTTATAACGCCTTGCTTAGCCACGCCCCCACGGGATACAGCAGTGATAAAAATTAAGCCATGAACGAAAGTTCGACTAAGCTATGTTGATTAAGGGTTGGTTAATTTCGTGCCAGCCACCGCGGTTATACGATTGACCCGAGTTAATAGGCCCACGGCGTAAAGCGTGTGAAAGAGAAATTCTCCCTACTAAAGTT…	0.89	1	0	5	2
Montane sagebrush steppe species	Mammal	Red fox	Vulpes vulpes	KM657026.1	GAGGACTTACACCCCTATCTTTAGATTTACAGTCTAACGCTTTTATCAGCCATTTTACCTATGTTCATTAATCGATGATTATTCTCTACTAACCACAAAGACATCGGTACTTTATATTTGCTATTCGGGGCATGAGCCGGTATAGTAGGCACTGCCCTAAGCCTCCTAATTCGAGCCGAATTGGGTCAACCCGGCACCTTATTAGGGGACGATCAGATTTACAACGTAATCGTAACCGCACATGCCTTCGTAATAATCTTCTTCATGGTCATACCAATTATAATTGGGGGATTTGGGAACTGATTAGTTCCCCTGATAATTGGTGCCCCAGACATAGCATTTCCTCGGATAAACAACATGAGCTTCTGACTACTTCCCCCATCCTTTCTTCTACTATTA…	0.89	2	0	2	0
Montane sagebrush steppe species	Mammal	Western jumping mouse	Zapus princeps	JF457197.1	ACTCTCTACATAGTATTCGCTGCATGAGCAGGAATAGTAGGGACCTCTCTAAGCTTACTAATCCGTGCTGAACTGGGTCAACCTGGTGCCCTGATAGGTGATGACCAAATTTACAATGTCATCGTCACAGCCCATGCTTTTGTAATAATTTTCTTTATAGTAATGCCAATAATAATCGGAGGATTTGGGAACTGACTAGTACCTCTCATGATCGGAGCTCCTGATATAGCATTCCCACGTTTAAATAATATAAGCTTTTGACTTCTCCCCCCATCCTTCCTCCTACTGTTAGCATCATCTATGGTAGAAGCTGGGGCTGGGACAGGATGAACTGTTTACCCCCCACTAGCTGGAAACTTAGCCCACGCAGGAGCTTCAGTAGACCTAGCGATTTTCTCT…	NA	NA	NA	3	1	Sequences too short to assess generality
Montane sagebrush steppe species	Reptile	Northern rubber boa	Charina bottae	NA	NA	NA	NA	NA	NA	NA	No sequences available
Montane sagebrush steppe species	Reptile	North American racer	Coluber constrictor	OQ354775.1	ATATAATGTTAACATAGCTTACCTTAAAGCATGGCACTGAAAATGCCAAGACGGTTATACCTGCTTAACACAAGGTCTTGGTCTTAAACCCCCTATTATTTACATCCCTAATTATACATGCAAGACTCACCTCTACAGTGAAACAGCCCACCAATCAACCAATCGGAGCAGGTATCAGGCACCCTAAGCCCACGACACCAAGCACAATAGCCACACCCCCACGGGCCAGCAGCAGTAGTTAATATTAGGCCATAAGCGCAAGCTTGACCTAGCAAGGGACCACCCAGGGCCGGTTAACCACCGTGCCAGCGACCGCGGTTACACGATAGGCCCAAAATAATATAAACGGCGTAAAACACGACTAAATTATAGTCTAACTATTAGAGCTAAAACTTAAGC…	0.976	0	0	2	1
Montane sagebrush steppe species	Reptile	Prairie rattlesnake	Crotalus viridis	KU985831.1	CCCTCTTCGGCAGTGACCAGATTTACAATGTCTTAGTAACCGCCCACGCATTCATCATGATCTTTTTCATGGTAATACCTATCATAATTGGCGGTTTTGGAAACTGACTAGTCCCCCTTATAATTGGAACCCCTGACATAGCTTTCCCTCGAATAAATAACATAAGCTTTTGACTGCTACCCCCAGCACTCCTCCTTCTGCTCTCCTCCTCCTACATCGAAGCCGGCGCAGGAACGGGCTGAACTGTGTACCCTCCCCTTTCCGGAAATTTAGTCCACTCTGGCCCATCAGTTGACTTAGCTATCTTTTCCCTTCACTTAGCCGGAGCATCCTCTATCCTAGGGGCAATTAACTTCATCACCACCTGCATCAATATAAAACCTAAATCTATGCCCATAT…	NA	NA	NA	3	2	Sequences too short to assess generality
Montane sagebrush steppe species	Reptile	Western milksnake	Lampropeltis gentilis	NA	NA	NA	NA	NA	NA	NA	No sequences available
Montane sagebrush steppe species	Reptile	Greater short-horned lizard	Phrynosoma hernandesi	KU985667.1	TAAATAATATAAGTTTTTGACTTCTACCACCCTCCTTTCTTTTATTACTAGCCTCCTCCGGAGTAGAGGCTGGGGCCGGCACCGGATGAACCGTCTACCCACCACTGGCAAGTAATCTTGCTCATGCAGGGGCTTCAGTTGACCTCACAATCTTTTCACTCCATCTTGCAGGGGTCTCATCCATCCTTGGTGCAATTAATTTTATCACAACATGCATTAATATAAAGCCTCCCACAATAACACAGTACCAAACCCCTTTATTCGTGTGATCAGTAATAATTACAGCTGTACTTCTTCTTCTTTCATTACCAGTACTTGCAGCAGGTATTACAATGCTATTAACAGATCGAAACCTCAATACATCATTTTTTGATCCAGCAGGAGGGGGAGACCCGGTAC…	NA	NA	NA	1	0	Sequences too short to assess generality
Montane sagebrush steppe species	Reptile	Gophersnake	Pituophis catenifer	KU833245.2	GTTATCATAGCTTACCTTAAAGCATAGCACTGAAAATGCTAAGACGGTTCTACCTGATCACACAAGGTCTTGGTCTTAAACCCCTTATTACTTTACCCTCTAATTATACATGCAAGCCTCATCATCACAGTGAAATAGCCCACCACACCACTGGTCGGAGCAGGCATCAGGCACAAAGCCCACAACGCCAAGCATAAACCCAAGCCACACCCCCACGGGCCAACAGCAGTAGATAATATTAGGCCATAAGCGCAAGCTTGACCTAGCAAGAGGGACCATAGGGCCGGTTAATATCCGTGCCAGCGACCGCGGTTACACGACAGACCCAAAATAATATTAACGGCGTAAAGCACGACTAACAAAATGTCCTAATATTAGGAAAGAAGCTAAACTAGGCTG…	0.976	0	0	4	3
Montane sagebrush steppe species	Reptile	Common sagebrush lizard	Sceloporus graciosus	KU985781.1	ACCCTATATTTAGTTTTTGGTGCTTGAGCTGGTATAGTCGGAACAGCCCTTAGCCTTCTGATTCGAGCAGAGCTCAGTCAACCCGGGACTCTACTTGGAGATGACCAAATCTATAACGTTGTTGTTACCGCTCACGCGTTTGTAATAATCTTCTTTATGGTAATGCCAATTATAATCGGGGGATTTGGAAACTGACTCGTTCCCCTAATAATTGGCGCCCCCGACATGGCTTTCCCACGCATAAACAACATAAGCTTCTGACTCCTGCCACCATCATTCCTCCTACTACTGGCCTCATCCGGGGTAGAAGCCGGAGCAGGCACAGGATGAACTGTTTACCCTCCACTTGCAAGCAATCTGGCCCACGCAGGTGCATCCGTAGACCTTACAATTTTTTCC…	NA	NA	NA	3	0	Sequences too short to assess generality
Montane sagebrush steppe species	Reptile	Terrestrial gartersnake	Thamnophis elegans	MH274702.1	CCTATACCTACTGTTCGGAGCCTGATCTGGACTAATTGGGGCCTGCCTAAGCATACTAATGCGAATAGAACTAACACAACCAGGGTCCTTATTTGGAAGCGACCAAATCTTTAACGTCCTAGTCACGGCCCACGCATTCATTATAATCTTCTTCATGGTAATACCCATTATAATCGGCGGTTTTGGAAACTGACTAATCCCTCTTATAATCGGAGCCCCAGACATAGCCTTCCCACGCATAAATAACATAAGCTTCTGACTCCTTCCACCAGCACTTCTCCTACTTCTATCCTCATCCTATGTAGAAGCCGGTGCCGGCACCGGTTGAACAGTATACCCGCCACTTTCAGGGAACCTAGTACACTCTGGCCCCTCAGTAGACCTGGCAATCTTCTCCCT…	NA	NA	NA	2	1	Sequences too short to assess generality
Montane sagebrush steppe species	Reptile	Common gartersnake	Thamnophis sirtalis	MF589097.1	CATACTTATACGAATAGAACTAACCCAGCCGGGGTCCTTATTTGGAAGCGACCAAATCTTTAACGTCCTAGTCACAGCCCATGCCTTCATCATAATCTTCTTCATAGTAATACCCATTATGATTGGCGGCTTTGGAAACTGGTTAATCCCACTTATAATTGGAGCCCCAGACATAGCCTTCCCACGTATAAACAACATAAGCTTCTGACTCCTTCCACCAGCACTCCTCCTGCTTCTATCCTCCTCCTATGTAGAAGCCGGTGCCGGCACCGGCTGAACAGTATACCCGCCACTTTCAGGGAACCTGGTACACTCAGGCCCCTCAGTGGACCTAGCAATCTTCTCCCTGCATCTCGCAGGAGCCTCGTCCATCCTGGGAGCAATCAACTTTATCACAAC…	NA	NA	NA	2	1	Sequences too short to assess generality
Additional sparrow for blocker design	Bird	Rusty sparrow	Aimophila rufescens	MN611842.1	GGTACCGCCTTAAGCCTCCTCATCCGAGCTGAACTAGGCCAACCTGGAGCCCTCCTAGGAGACGACCAAGTTTACAACGTGGTCGTCACAGCCCATGCTTTCGTAATAATCTTCTTCATAGTTATGCCAATCATAATCGGAGGGTTCGGAAACTGACTAGTCCCCCTAATAATCGGAGCCCCAGACATAGCATTCCCACGAATAAACAACATAAGCTTCTGACTACTTCCCCCATCCTTTCTCCTCCTCCTAGCATCCTCTACCGTTGAAGCAGGTGCCGGCACAGGCTGAACAGTGTACCCCCCACTAGCTGGCAACCTAGCCCACGCCGGAGCTTCAGTCGACCTCGCAATCTTCTCCCTACACCTAGCCGGTATCTCTTCAATTCTAGGGGCAATC…	NA	NA	NA	0	0	Marker performance not assessed
Additional sparrow for blocker design	Bird	Rufous-crowned sparrow	Aimophila ruficeps	MN611877.1	TTCGGCGCATGAGCCGGAATAGTAGGTACTGCACTAAGCCTCCTCATCCGAGCTGAACTAGGCCAACCTGGAGCCCTCCTAGGAGACGACCAAGTTTACAACGTAATCGTCACAGCCCATGCTTTCGTAATAATCTTCTTCATAGTTATACCAATCATAATCGGAGGGTTCGGAAACTGACTAGTCCCCCTAATAATCGGAGCCCCAGACATAGCCTTCCCACGGATAAACAACATAAGCTTCTGACTACTCCCCCCCTCCTTTCTCCTCCTCCTAGCATCCTCCACCGTTGAAGCAGGTGTCGGCACAGGCTGAACAGTGTACCCCCCACTAGCCGGCAACCTAGCCCACGCCGGAGCCTCAGTCGACCTCGCAATCTTCTCACTACACCTAGCCGGT…	NA	NA	NA	0	0	Marker performance not assessed
Additional sparrow for blocker design	Bird	Saltmarsh sparrow	Ammodramus caudacutus	HM230740.1	CGCATGAGCCGGAATGGTGGGTACCGCCCTAAGCCTCCTTATTCGAGCTGAACTGGGCCAACCCGGAGCCCTTCTGGGAGACGACCAAGTATACAACGTAGTCGTCACAGCCCACGCTTTTGTGATAATCTTCTTCATAGTCATACCAATTATAATCGGAGGGTTCGGAAACTGACTAGTCCCCCTAATAATCGGAGCCCCAGACATAGCATTCCCACGAATAAATAACATAAGCTTCTGACTACTCCCCCCATCTTTCCTCCTCCTCCTAGCATCCTCTACCGTTGAAGCAGGTGTCGGTACAGGCTGAACAGTGTACCCCCCACTAGCCGGCAACCTAGCCCACGCCGGAGCTTCAGTCGATCTTGCAATCTTCTCCCTACACTTAGCTGGTATTTC…	NA	NA	NA	1	1	Marker performance not assessed
Additional sparrow for blocker design	Bird	Grassland sparrow	Ammodramus humeralis	KM896219.1	CCTATACCTAATTTTCGGCGCATGAGCCGGGATAGTAGGCACCGCCCTAAGCCTCCTCATTCGAGCTGAACTAGGACAACCTGGCGCCCTCCTAGGAGACGACCAAGTCTACAACGTAGTCGTCACAGCCCATGCCTTCGTAATAATCTTCTTCATAGTTATGCCAATCATAATCGGAGGGTTCGGAAACTGACTCGTCCCCCTAATAATCGGAGCCCCAGACATAGCATTCCCACGTATAAACAACATAAGCTTCTGACTACTCCCCCCATCCTTCCTCCTCCTCCTAGCATCCTCCACCGTCGAATCAGGAGTTGGCACAGGCTGAACTGTATACCCCCCACTAGCTGGCAACCTAGCCCACGCTGGAGCCTCAGTCGACCTCGCAATTTTCTCCCT…	NA	NA	NA	0	0	Marker performance not assessed
Additional sparrow for blocker design	Bird	LeConte's sparrow	Ammodramus leconteii	MT456643.1	AACCCTATACCTAATCTTCGGCGCATGAGCCGGAATGGTGGGTACCGCCCTAAGCCTCCTCATTCGAGCTGAACTAGGCCAACCCGGAGCTCTCCTAGGAGACGACCAAGTATACAACGTAGTCGTCACAGCCCACGCTTTTGTAATAATTTTCTTCATAGTCATGCCAATTATAATCGGGGGGTTCGGAAACTGACTAGTCCCCCTAATAATTGGAGCTCCAGACATAGCATTCCCACGAATAAATAACATAAGCTTCTGACTACTCCCCCCATCTTTCCTCCTCCTCCTAGCATCCTCTACCGTTGAAGCAGGTGTCGGTACAGGCTGAACAGTATACCCCCCACTAGCCGGCAACCTAGCCCACGCCGGAGCCTCAGTCGACCTTGCAATCTTCTC…	NA	NA	NA	0	0	Marker performance not assessed
Additional sparrow for blocker design	Bird	Seaside sparrow	Ammodramus maritimus	DQ433299.1	ACCCTATACCTAATCTTCGGCGCATGAGCCGGAATGGTGGGTACCGCCCTAAGCCTCCTCATTCGAGCTGAACTAGGCCAACCCGGGGCTCTCCTGGGAGACGACCAAGTATACAACGTAGTCGTCACAGCCCATGCTTTCGTAATAATCTTCTTCATAGTCATACCAATTATAATCGGAGGATTCGGAAACTGACTAGTCCCCCTAATAATTGGAGCCCCAGACATAGCATTCCCACGAATAAATAACATAAGCTTCTGACTACTCCCCCCATCTTTCCTCCTCCTCCTAGCATCCTCTACCGTTGAAGCAGGTGTCGGTACAGGCTGAACAGTATACCCCCCACTAGCCGGCAACCTAGCCCACGCCGGAGCCTCAGTCGACCTTGCAATCTTCTCC…	NA	NA	NA	0	0	Marker performance not assessed
Additional sparrow for blocker design	Bird	Nelson's sparrow	Ammodramus nelsoni	HM230729.1	AGCCCTTCTGGGAGACGACCAAGTATACAACGTAGTCGTCACAGCCCACGCTTTTGTAATAATCTTCTTCATAGTCATACCAATTATAATCGGAGGATTCGGAAACTGACTAGTCCCCCTAATAATCGGAGCCCCAGACATAGCATTCCCACGAATAAATAACATAAGCTTCTGACTACTCCCCCCATCTTTCCTCCTCCTCCTAGCATCCTCTACCGTTGAAGCAGGTGTCGGTACAGGCTGAACAGTGTACCCCCCACTAGCCGGCAACCTAGCCCACGCCGGAGCTTCAGTCGACCTTGCAATCTTCTCCCTACACTTAGCTGGTATTTCCTCAATCCTAGGGGCAATCAACTTCATCACAACAGCAATCAACATGAAACCCCCCGCCCTTTCACA…	NA	NA	NA	0	0	Marker performance not assessed
Additional sparrow for blocker design	Bird	Grasshopper sparrow	Ammodramus savannarum	MT456682.1	AACCCTCTATCTAATCTTCGGCGCATGAGCCGGAATAGTGGGTACCGCCCTAAGCCTCCTCATTCGAGCAGAACTAGGCCAACCTGGAGCCCTTCTAGGAGACGACCAAGTCTACAACGTAGTCGTCACAGCCCATGCCTTCGTAATAATCTTCTTCATAGTCATGCCAATCATAATCGGAGGGTTCGGAAACTGACTCGTCCCTCTAATAATTGGAGCCCCAGACATAGCATTCCCACGAATAAACAACATAAGCTTCTGACTACTCCCCCCATCCTTCCTCCTCCTCCTAGCATCCTCCACCGTTGAAGCAGGCGTTGGCACAGGCTGAACTGTCTACCCCCCACTAGCTGGTAACCTAGCCCACGCTGGAGCTTCAGTCGACCTCGCAATTTTCTC…	NA	NA	NA	0	0	Marker performance not assessed
Additional sparrow for blocker design	Bird	Bell's sparrow	Amphispiza belli	DQ433301.1	ACCCTATACCTGATCTTCGGCGCATGAGCCGGAATAGTGGGTACCGCCCTAAGCCTCCTCATTCGAGCTGAACTAGGCCAACCTGGAGCCCTCCTAGGAGATGACCAAGTGTACAACGTAGTCGTCACAGCCCACGCTTTCGTAATAATTTTCTTCATAGTCATACCAATCATAATCGGAGGATTCGGAAACTGACTAGTCCCTCTAATGATCGGAGCCCCAGACATAGCATTCCCACGAATAAACAACATAAGCTTCTGACTACTACCCCCATCCTTCCTACTCCTCCTAGCATCATCCACCGTAGAAGCAGGCGCTGGCACAGGCTGAACAGTATACCCCCCACTAGCTGGCAACCTAGCCCACGCCGGGGCCTCAGTTGACCTTGCAATCTTCTCC…	NA	NA	NA	0	0	Marker performance not assessed
Additional sparrow for blocker design	Bird	Black-throated sparrow	Amphispiza bilineata	DQ433306.1	ACCCTATACTTAATTTTCGGCGCATGAGCCGGAATAGTGGGTACCGCCTTAAGCCTCCTAATTCGAGCAGAGCTAGGCCAACCTGGAGCTCTCCTAGGAGACGACCAAGTCTATAACGTAATCGTTACGGCCCATGCCTTCGTAATAATCTTCTTTATAGTAATACCAATTATAATCGGAGGGTTTGGGAACTGACTAGTCCCACTGATAATCGGAGCCCCAGACATAGCTTTCCCACGAATAAACAACATAAGCTTCTGACTACTACCCCCATCCTTCCTACTACTCCTGGCATCCTCCACCGTTGAAGCAGGTGTTGGTACAGGTTGAACAGTGTACCCCCCACTAGCCGGTAACCTAGCCCACGCCGGAGCCTCAGTCGACCTTGCAATCTTCTCC…	NA	NA	NA	0	0	Marker performance not assessed
Additional sparrow for blocker design	Bird	Five-striped sparrow	Amphispizopsis quinquestriata	MN611856.1	TTCGGTGCATGAGCCGGAATAGTGGGAACCGCCCTAAGCCTCCTAATTCGAGCAGAACTAGGCCAACCTGGAGCCCTCCTAGGAGACGACCAAGTTTACAACGTAATCGTCACGGCCCATGCCTTCGTAATAATCTTCTTTATAGTAATGCCAATTATAATCGGAGGTTTCGGAAACTGACTAGTCCCTCTAATAATCGGAGCCCCAGATATGGCATTCCCACGAATAAACAACATAAGCTTCTGACTTCTGCCTCCATCCTTCCTCCTCCTCCTAGCATCTTCCACCGTCGAAGCGGGTGCCGGTACAGGCTGAACAGTGTACCCACCTCTAGCTGGCAACCTAGCCCATGCCGGAGCCTCAGTCGACCTTGCAATCTTCTCCCTGCACTTAGCCGGA…	NA	NA	NA	0	0	Marker performance not assessed
Additional sparrow for blocker design	Bird	Orange-billed sparrow	Arremon aurantiirostris	KY940848.1	ATAGTAGGTACCGCCCTAAGCCTCCTCATCCGGGCAGAACTAGGCCAACCCGGAGCCCTTCTAGGAGACGACCAAATTTACAACGTGGTCGTCACAGCTCATGCCTTCGTAATAATCTTCTTCATAGTTATACCAATCATAATCGGAGGGTTCGGGAACTGACTAGTCCCCTTAATAATTGGAGCCCCAGACATAGCTTTCCCACGAATAAATAACATAAGCTTCTGACTACTCCCCCCATCTTTCCTCCTCCTCCTAGCATCTTCCACCGTCGAATCAGGTGTGGGAACGGGTTGAACAGTNTACCCCCCACTAGCTGGCAACCTGGCCCATGCTGGAGCCTCAGTCGACTTAGCAATTTTCTCTCTACACCTAGCCGGTATCTCCTCAATNCTAGGA…	NA	NA	NA	2	2	Marker performance not assessed
Additional sparrow for blocker design	Bird	Chestnut-capped brushfinch	Arremon brunneinucha	JQ174105.1	CCTATACTTAATTTTCGGCGCATGAGCCGGAATAGTAGGTACCGCTCTAAGCCTCCTCATCCGAGCAGAACTAGGCCAACCCGGAGCCCTTCTAGGAGACGACCAAGTTTACAATGTGGTCGTCACAGCCCATGCTTTCGTGATAATCTTCTTCATAGTTATACCAATCATAATCGGAGGGTTCGGAAACTGACTAGTCCCCCTAATAATTGGAGCCCCAGACATAGCATTCCCACGAATAAACAACATAAGCTTCTGACTACTTCCTCCATCCTTCCTCCTCCTCCTAGCATCCTCCACCGTCGAAGCAGGTGCTGGCACAGGCTGAACAGTTTACCCCCCACTAGCCGGCAACCTAGCACACGCTGGAGCCTCAGTCGACCTCGCAATTTTCTCCCT…	NA	NA	NA	0	0	Marker performance not assessed
Additional sparrow for blocker design	Bird	Sooty-faced finch	Arremon crassirostris	JQ175295.1	CCTATACTTGATTTTCGGCGCATGAGCCGGAATAGTAGGTACCGCCCTAAGCCTCCTCATTCGAGCAGAACTGGGCCAGCCTGGAGCCCTTCTAGGAGACGACCAAGTCTATAACGTAGTCGTCACAGCCCATGCCTTCGTAATAATTTTCTTCATAGTTATACCAATTATAATCGGAGGATTCGGAAACTGACTTGTCCCCCTAATGATTGGAGCCCCAGACATAGCATTCCCACGAATAAATAACATAAGCTTCTGACTACTACCCCCATCCTTCCTCCTTCTCCTAGCATCTTCCACCGTCGAAGCAGGTGTAGGCACAGGCTGAACAGTTTACCCCCCACTAGCCGGTAACCTAGCCCACGCCGGAGCTTCAGTCGACCTAGCAATCTTCTCCCT…	NA	NA	NA	1	1	Marker performance not assessed
Additional sparrow for blocker design	Bird	Saffron-billed sparrow	Arremon flavirostris	FJ027170.1	CCTATACTTAATTTTCGGCGCATGAGCCGGAATAGTAGGTACCGCCCTAAGCCTCCTCATTCGGGCAGAACTAGGCCAACCCGGAGCCCTCCTAGGAGACGACCAAATTTACAACGTAGTCGTCACAGCCCATGCTTTCGTGATAATCTTCTTCATAGTTATACCAATTATAATCGGAGGATTCGGAAACTGACTAGTCCCCCTAATAATCGGAGCCCCAGACATAGCCTTCCCACGAATAAATAACATAAGCTTTTGACTACTCCCCCCATCCTTCCTCCTTCTCCTAGCATCTTCCACCGTCGAATCAGGCGTAGGAACGGGCTGAACAGTCTACCCCCCACTGGCTGGTAACTTAGCTCATGCTGGAGCCTCAGTCGACCTAGCAATTTTCTCCCT…	NA	NA	NA	1	1	Marker performance not assessed
Additional sparrow for blocker design	Bird	São Francisco sparrow	Arremon franciscanus	KY940898.1	ATGGTAGGTACCGCCCTAAGCCTCCTTATTCGAGCAGAACTGGGCCAACCAGGAGCCCTTCTAGGAGACGACCAAATTTACAACGTGGTCGTCACAGCCCATGCCTTCGTAATAATCTTCTTCATAGTTATGCCAATTATAATCGGAGGATTCGGAAACTGACTAGTCCCCCTAATAATTGGAGCCCCAGACATAGCTTTCCCACGAATAAACAACATAAGCTTCTGACTACTCCCCCCATCCTTCCTCCTCCTCCTAGCATCCTCTACCGTCGAATCAGGGGCAGGAACGGGCTGAACAGTCTACCCCCCACTAGCTGGCAACCTAGCCCATGCCGGAGCCTCAGTTGACCTAGCAATTTTCTCCCTACACCTAGCCGGTATCTCCTCAATTCTAGGG…	NA	NA	NA	1	1	Marker performance not assessed
Additional sparrow for blocker design	Bird	Golden-winged sparrow	Arremon schlegeli	KY940900.1	ATAGTGGGTACCGCCCTAAGCCTCCTTATTCGAGCAGAACTAGGCCAACCCGGAGCTCTTCTAGGAGATGACCAAATCTACAACGTGGTCGTCACAGCCCATGCCTTCGTAATAATCTTCTTCATAGTTATACCAATTATAATCGGAGGGTTCGGAAACTGACTAGTCCCCCTAATAATCGGAGCCCCAGACATAGCTTTCCCACGAATAAATAACATAAGCTTCTGACTACTCCCCCCATCCTTCCTCCTTCTCCTAGCATCTTCCACTGTTGAATCAGGTGCAGGGACGGGCTGAACAGTCTACCCCCCACTAGCTGGCAACCTGGCCCATGCTGGAGCTTCAGTCGACCTAGCAATTTTCTCCCTACACCTAGCCGGTATCTCCTCAATTCTAGGA…	NA	NA	NA	1	1	Marker performance not assessed
Additional sparrow for blocker design	Bird	Half-collared sparrow	Arremon semitorquatus	KY940902.1	ATAGTGGGTACCGCCCTAAGCCTCCTCATTCGAGCAGAACTAGGCCAACCCGGAGCCCTTCTAGGAGACGACCAAATCTACAACGTGGTCGTCACAGCCCATGCCTTCGTAATAATCTTCTTCATAGTTATACCAATTATAATCGGAGGGTTCGGAAACTGACTAGTCCCCCTAATAATCGGAGCCCCAGACATAGCCTTCCCACGAATAAATAACATAAGCTTCTGACTACTCCCCCCATCCTTCCTCCTCCTCCTAGCATCTTCCACCGTCGAGTCAGGTGTAGGAACGGGTTGAACAGTCTACCCCCCACTAGCCGGCAACCTAGCCCATGCCGGAGCCTCAGTCGACCTGGCAATTTTCTCTCTACACCTAGCCGGTATCTCCTCAATCCTAGGA…	NA	NA	NA	1	1	Marker performance not assessed
Additional sparrow for blocker design	Bird	Pectoral sparrow	Arremon taciturnus	KY940908.1	ATAGTAGGTACCGCCCTAAGCCTCCTCATTCGGGCAGAGCTAGGCCAACCTGGAGCCCTCCTGGGAGACGACCAAATTTACAACGTAGTCGTCACAGCCCATGCCTTCGTAATAATCTTCTTCATAGTTATACCAATTATAATCGGAGGATTCGGGAACTGACTAGTCCCCCTAATAATCGGAGCCCCAGACATAGCTTTCCCACGAATAAACAACATAAGCTTCTGGCTACTCCCACCATCCTTCCTCCTCCTCCTAGCATCCTCTACCGTCGAATCAGGTGTAGGAACAGGTTGAACAGTTTACCCCCCACTAGCTGGCAATCTAGCTCATGCTGGAGCCTCAGTCGACCTAGCAATCTTCTCTCTACACCTAGCCGGTATCTCCTCAATCCTAGGA…	NA	NA	NA	1	1	Marker performance not assessed
Additional sparrow for blocker design	Bird	Black-striped sparrow	Arremonops conirostris	JQ174089.1	CCTATACCTAATTTTCGGCGCATGAGCCGGAATAGTGGGTACCGCCCTAAGCCTCCTTATTCGAGCAGAACTAGGTCAACCTGGAGCCCTTCTAGGAGACGACCAAGTTTACAACGTAATCGTCACAGCCCATGCCTTCGTAATAATCTTCTTCATAGTCATACCAATCATAATCGGAGGATTCGGAAACTGACTCGTCCCCCTAATAATTGGAGCCCCAGACATAGCATTCCCACGAATAAACAACATAAGCTTCTGACTACTCCCCCCATCTTTCCTTCTCCTTCTAGCATCCTCTACCGTTGAAGCAGGCGCTGGCACAGGATGAACTGTGTACCCCCCACTAGCCGGCAACCTAGCCCACGCTGGAGCTTCAGTCGACCTCGCAATCTTCTCCCT…	NA	NA	NA	0	0	Marker performance not assessed
Additional sparrow for blocker design	Bird	Olive sparrow	Arremonops rufivirgatus	JN801274.1	CCTGTACCTAATTTTCGGCGCATGAGCAGGAATGGTAGGTACCGCCCTAAGCCTCCTTATTCGAGCAGAACTAGGCCAACCTGGAGCCCTACTAGGAGACGACCAAGTTTACAACGTAATCGTTACAGCCCATGCTTTCGTAATAATCTTCTTCATAGTCATGCCAATCATAATCGGAGGATTCGGAAACTGACTCGTCCCCCTAATAATCGGAGCCCCAGACATAGCATTCCCACGAATAAACAATATAAGCTTCTGACTACTTCCCCCATCCTTCCTTCTTCTCCTAGCCTCCTCTACCATCGAAGCAGGAGTTGGTACAGGATGAACTGTATACCCACCACTAGCTGGCAACCTGGCCCATGCTGGAGCTTCAGTCGACCTCGCAATCTTCTCCCT…	NA	NA	NA	0	0	Marker performance not assessed
Additional sparrow for blocker design	Bird	Yellow-striped brushfinch	Atlapetes citrinellus	FJ027209.1	CCTATACCTAATCTTTGGCGCATGAGCCGGAATAGTAGGTACCGCCCTAAGCCTCCTAATTCGAGCTGAACTAGGCCAACCTGGGGCCCTCCTAGGAGACGACCAAGTCTACAACGTAGTCGTCACAGCCCACGCTTTCGTGATAATTTTCTTCATAGTCATGCCAATTATAATCGGAGGATTCGGAAACTGACTGGTCCCCCTAATAATTGGAGCCCCAGACATAGCATTCCCACGAATAAATAACATAAGCTTCTGACTACTTCCCCCATCCTTCCTCCTCCTCCTAGCATCCTCCACCATTGAAGCAGGTGTCGGCACAGGCTGAACAGTGTACCCCCCACTAGCCGGCAACCTAGCCCACGCTGGAGCCTCAGTCGACCTCGCAATTTTCTCCTT…	NA	NA	NA	0	0	Marker performance not assessed
Additional sparrow for blocker design	Bird	White-naped brushfinch	Atlapetes gutturalis	KF446120.1	GCATGAGCCGGAATAGTAGGAACCGCCTTAAGCCTCCTCATTCGAGCTGAACTAGGCCAACCCGGAGCCCTCCTAGGAGACGACCAAATCTATAACGTAGTCGTCACAGCCCACGCTTTCGTGATAATTTTCTTCATAGTTATACCAATTATAATCGGAGGATTCGGAAACTGACTAGTTCCCCTAATAATTGGAGCCCCAGACATAGCATTCCCACGAATAAATAACATAAGTTTCTGACTACTCCCCCCATCCTTCCTCCTCCTCTTAGCATCCTCCACCGTTGAAGCAGGTGTCGGCACAGGCTGAACAGTGTACCCCCCACTAGCCGGCAACCTAGCCCACGCTGGAGCCTCAGTCGACCTCGCAATTTTCTCCCTACACCTAGCTGGTATCTCT…	NA	NA	NA	0	0	Marker performance not assessed
Additional sparrow for blocker design	Bird	Tepui brushfinch	Atlapetes personatus	JQ174107.1	TTCGGCGCATGAGCGGGAATAGTGGGTACCGCCCTAAGCCTCCTCATCCGGGCTGAACTAGGCCAACCTGGAGCCCTCCTAGGAGACGACCAAGTCTACAACGTAGTCGTCACAGCCCACGCTTTCGTAATAATCTTCTTCATAGTCATACCAATTATAATCGGAGGGTTTGGAAACTGACTAGTCCCCTTAATAATTGGAGCCCCAGACATAGCGTTCCCACGAATAAATAACATAAGCTTCTGACTACTCCCCCCATCCTTCCTCCTCCTCCTAGCATCCTCAACCATTGAAGCAGGTGTCGGCACAGGCTGAACAGTGTACCCCCCACTAGCCGGCAACCTAGCCCACGCCGGAGCCTCAGTCGACCTCGCAATTTTCTCCCTACACCTAGCCGGT…	NA	NA	NA	0	0	Marker performance not assessed
Additional sparrow for blocker design	Bird	Slaty brushfinch	Atlapetes schistaceus	KF446121.1	CCGCCCTAAGCCTCCTCATTCGAGATGAACTAGGCCAACCCGGCGCCCTCCTAGGAGACGACCAAGTCTACAACGTAGTCGTCACAGCCCACGCTTTCGTCATAATCTTCTTCATAGTTATGCCAATTATAATCGGAGGGTTCGGAAACTGGCTGGTCCCCCTAATAATTGGAGCCCCAGACATAGCATTCCCACGAATAAATAACATAAGCTTCTGACTACTCCCCCCATCCTTCCTCCTCCTCCTAGCATCCTCCACCGTTGAAGCAGGTGCCGGCACAGGCTGAACAGTGTACCCCCCACTGGCCGGCAACTTAGCCCACGCCGGAGCCTCAGTCGACCTCGCAATTTTCTCCCTACACCTAGCCGGTATCTCCTCAATCCTAGGAGCAATCAACT…	NA	NA	NA	0	0	Marker performance not assessed
Additional sparrow for blocker design	Bird	Stripe-headed brushfinch	Buarremon torquatus	FJ027230.1	CCTATATCTAATTTTCGGCGCATGAGCCGGAATAGTGGGTACCGCCCTAAGCCTCCTCATCCGGGCAGAACTAGGTCAACCTGGAGCCCTTCTAGGTGACGACCAAATCTACAACGTAATTGTTACAGCCCATGCCTTCGTAATAATCTTCTTCATAGTCATACCAATTATAATCGGAGGCTTCGGAAACTGACTGGTTCCCCTAATAATTGGGGCCCCAGACATAGCATTCCCACGAATAAACAACATAAGCTTCTGACTACTCCCCCCATCCTTCCTCCTTCTCCTAGCATCCTCTACTGTCGAAGCAGGTGCCGGCACAGGTTGAACAGTATACCCCCCACTAGCCGGGAACCTGGCCCACGCCGGAGCTTCAGTTGATCTAGCAATTTTCTCCCT…	NA	NA	NA	2	2	Marker performance not assessed
Additional sparrow for blocker design	Bird	Baird's sparrow	Centronyx bairdii	MT456631.1	CCTATACCTGATCTTCGGCGCATGAGCCGGGATAGTAGGTACCGCCCTAAGCCTCCTCATTCGAGCTGAACTAGGCCAACCTGGAGCCCTTCTAGGAGACGACCAAGTGTACAACGTAATCGTTACAGCTCATGCTTTTGTAATAATCTTCTTCATAGTCATGCCAATTATAATCGGAGGATTTGGAAACTGACTAGTCCCCCTAATAATTGGAGCCCCAGACATGGCATTCCCACGAATAAATAACATAAGCTTCTGACTTCTCCCCCCATCCTTCCTCCTCCTCCTAGCATCATCCACCGTAGAAGCAGGCGTAGGCACAGGCTGAACAGTCTACCCCCCACTAGCTGGCAACCTAGCCCACGCCGGAGCCTCAGTCGACCTCGCAATCTTCTCTCT…	NA	NA	NA	0	0	Marker performance not assessed
Additional sparrow for blocker design	Bird	Henslow's sparrow	Centronyx henslowii	MT456619.1	AACCCTATACCTAATCTTCGGCGCATGAGCCGGGATAGTAGGTACCGCCCTAAGCCTCCTCATTCGAGCTGAACTAGGCCAACCTGGAGCTCTCCTAGGAGACGACCAAGTATACAACGTAGTCGTCACAGCCCATGCTTTCGTAATAATCTTCTTCATAGTCATGCCAATCATAATCGGAGGGTTCGGAAACTGACTAGTCCCCCTGATAATCGGAGCCCCAGACATAGCATTCCCACGAATAAATAACATAAGCTTCTGACTACTCCCCCCATCCTTCCTTCTCCTCCTAGCATCATCTACCGTAGAAGCAGGCGTAGGCACAGGCTGAACAGTATACCCCCCACTAGCTGGCAACTTAGCCCATGCTGGAGCCTCAGTCGACCTTGCAATCTTCTC…	NA	NA	NA	0	0	Marker performance not assessed
Additional sparrow for blocker design	Bird	Pirre chlorospingus	Chlorospingus inornatus	EU427658.1	ACCTAATCTTCGGCGCATGAGCCGGAATAGTAGGTACCGCCCTAAGCCTCCTTATCCGAGCAGAACTAGGCCAACCTGGAGCCCTTCTAGGAGACGACCAAGTCTACAACGTAGTCGTCACAGCCCATGCTTTCGTAATAATCTTCTTCATAGTCATGCCAATCATAATCGGAGGATTCGGAAACTGACTAGTACCCCTAATAATCGGAGCCCCCGACATAGCATTCCCACGAATAAACAACATAAGCTTCTGACTACTCCCCCCATCCTTCCTCCTCCTCTTAGCATCCTCCACCGTTGAAGCAGGTGTTGGCACAGGCTGAACAGTATACCCCCCACTAGCCGGCAACCTAGCCCACGCCGGAGCCTCAGTAGACCTCGCAATTTTCTCCCTACACC…	NA	NA	NA	1	0	Marker performance not assessed
Additional sparrow for blocker design	Bird	Common chlorospingus	Chlorospingus ophthalmicus	EU427655.1	TATACCTAATCTTCGGCGCATGAGCCGGAATAGTAGGTACCGCCCTAAGCCTCCTTATCCGAGCAGAACTAGGCCAACCTGGAGCCCTTCTAGGAGACGACCAAGTCTACAACGTAGTCGTCACAGCCCATGCTTTCGTAATAATCTTCTTCATAGTCATGCCAATTATAATCGGAGGGTTCGGAAACTGACTAGTACCCCTAATAATTGGAGCCCCAGACATAGCATTCCCACGAATAAACAACATAAGCTTCTGACTGCTGCCCCCATCTTTCCTCCTCCTCTTAGCATCCTCCACCGTTGAAGCAGGTGTTGGCACAGGTTGAACAGTGTACCCCCCACTAGCTGGCAACCTGGCCCACGCCGGAGCCTCAGTCGACCTCGCAATTTTCTCCCTAC…	NA	NA	NA	0	0	Marker performance not assessed
Additional sparrow for blocker design	Bird	Sooty-capped chlorospingus	Chlorospingus pileatus	JQ174429.1	CCTATACATAATCTTCGGCGCATGAGCCGGAATAGTAGGTACCGCCCTAAGCCTCCTTATCCGAGCAGAACTAGGCCAACCTGGAGCCCTTCTAGGAGACGACCAAGTCTACAACGTAATCGTCACAGCCCATGCTTTCGTAATAATCTTCTTCATAGTCATGCCAATTATAATCGGAGGATTCGGAAACTGACTAGTCCCCCTAATAATTGGAGCCCCAGACATAGCATTCCCACGAATAAACAACATAAGCTTCTGACTACTCCCCCCATCTTTCCTCCTTCTCCTAGCATCCTCCACCGTTGAAGCAGGTGTCGGCACAGGTTGAACAGTATACCCCCCACTAGCCGGCAACTTAGCCCATGCCGGAGCCTCAGTCGACCTTGCAATCTTCTCCCT…	NA	NA	NA	0	0	Marker performance not assessed
Additional sparrow for blocker design	Bird	Dusky chlorospingus	Chlorospingus semifuscus	EU427660.1	TATACTTAATCTTCGGCGCATGAGCCGGAATAGTAGGTACCGCCCTAAGCCTCCTTATCCGAGCAGAACTAGGCCAACCTGGAGCCCTTCTAGGAGACGACCAAGTCTACAACGTAGTCGTCACAGCCCATGCTTTCGTAATAATCTTCTTCATAGTCATGCCAATTATAATCGGAGGGTTCGGAAACTGACTAGTACCCTTAATAATTGGAGCCCCAGACATAGCATTCCCACGAATAAACAACATAAGCTTCTGACTACTCCCCCCATCCTTCCTCCTCCTCTTAGCATCCTCCACCGTTGAAGCAGGTGTTGGCACAGGTTGAACAGTATACCCCCCACTAGCTGGCAACCTAGCCCACGCCGGAGCCTCAGTTGACCTCGCAATTTTCTCCCTAC…	NA	NA	NA	0	0	Marker performance not assessed
Additional sparrow for blocker design	Bird	Tacarcuna chlorospingus	Chlorospingus tacarcunae	EU427661.1	ACCTAATCTTCGGCGCATGAGCCGGAATAGTAGGTACCGCCCTAAGCCTCCTTATCCGAGCAGAACTAGGCCAACCTGGAGCCCTTCTAGGAGACGACCAAGTCTACAACGTAGTCGTCACGGCCCATGCTTTCGTAATAATCTTCTTCATAGTCATGCCAATCATAATCGGAGGGTTCGGAAACTGACTAGTACCCCTAATAATTGGAGCCCCAGACATAGCATTCCCACGAATAAACAACATAAGCTTCTGACTACTCCCCCCATCCTTTCTCCTCCTCTTAGCATCCTCCACCGTTGAAGCAGGTGTTGGCACAGGTTGAACAGTATACCCCCCACTAGCTGGCAACCTAGCCCACGCCGGAGCCTCAGTCGACCTCGCAATTTTCTCCCTACACC…	NA	NA	NA	0	0	Marker performance not assessed
Additional sparrow for blocker design	Bird	Lark sparrow	Chondestes grammacus	DQ433504.1	GAGCCGGAATGGTAGGTACCGCCCTAAGCCTCCTAATCCGAGCAGAACTGGGTCAACCTGGAGCCCTCCTGGGAGACGACCAAGTCTACAACGTAATCGTCACGGCCCATGCCTTCGTAATAATCTTCTTTATAGTAATGCCAATTATAATCGGAGGGTTCGGAAACTGACTAGTCCCCCTAATAATTGGAGCCCCAGACATAGCATTCCCACGAATAAACAACATAAGTTTCTGACTACTCCCCCCATCTTTCCTTCTTCTCCTAGCATCATCCACTGTCGAAGCAGGAGTCGGCACAGGTTGAACTGTATACCCCCCACTAGCCGGCAACCTAGCCCACGCCGGAGCCTCAGTCGACCTTGCAATCTTCTCTCTACACCTAGCTGGTATTTCCTCAA…	NA	NA	NA	0	0	Marker performance not assessed
Additional sparrow for blocker design	Bird	Guadalupe junco	Junco insularis	KX461128.1	GAATAGTGGGTACCGCCCTAAGCCTCCTCATTCGAGCAGAACTAGGCCAACCCGGAACCCTCCTGGGAGACGACCAAGTCTATAACGTAGTCGTCACAGCCCACGCCTTCGTAATAATCTTCTTCATAGTCATACCAATTATAATCGGAGGATTTGGAAACTGACTAGTTCCACTAATAATCGGAGCCCCGGACATAGCATTCCCGCGAATAAATAACATAAGTTTCTGACTACTCCCCCCATCCTTTCTCCTCCTCCTAGCATCCTCTACCATTGAAGCAGGTGTCGGCACAGGCTGAACAGTATACCCCCCACTAGCAGGCAACCTAGCCCACGCTGGAGCCTCAGTCGACCTCGCAATCTTCTCCCTACACTTAGCTGGCATCTCCTCAATCCTAG…	NA	NA	NA	0	0	Marker performance not assessed
Additional sparrow for blocker design	Bird	Yellow-eyed junco	Junco phaeonotus	KX461165.1	GAATAGTGGGTACCGCCCTAAGTCTCCTCATTCGAGCAGAACTAGGCCAACCTGGAGCCCTCCTGGGAGACGACCAAGTCTATAACGTAGTCGTTACAGCCCACGCCTTCGTAATAATCTTCTTCATAGTCATACCAATTATAATCGGAGGATTTGGAAACTGACTAGTTCCACTAATAATCGGAGCCCCGGACATAGCATTCCCGCGAATAAATAACATAAGTTTCTGACTACTCCCCCCATCCTTTCTCCTCCTCCTAGCATCCTCTACCATTGAAGCAGGTGTCGGCACAGGCTGAACAGTATACCCCCCACTAGCAGGCAACCTAGCCCACGCCGGAGCCTCAGTCGACCTCGCAATCTTCTCCCTACACTTAGCCGGCATCTCCTCAATCCTAG…	NA	NA	NA	0	0	Marker performance not assessed
Additional sparrow for blocker design	Bird	Volcano junco	Junco vulcani	KX461248.1	GAATAGTGGGTACCGCCCTAAGCCTCCTCATTCGAGCAGAACTAGGCCAACCTGGAGCCCTCCTGGGAGACGACCAAATCTATAACGTAATCGTCACAGCCCACGCCTTCGTAATAATCTTCTTCATAGTCATGCCAATTATAATCGGAGGATTCGGAAACTGACTAGTTCCCCTAATAATCGGAGCCCCGGACATAGCATTCCCACGAATAAATAACATAAGTTTCTGACTACTTCCCCCATCCTTTCTCCTCCTCCTAGCATCCTCTACTGTTGAAGCAGGTGTCGGCACAGGCTGAACAGTATACCCCCCACTAGCAGGCAACCTAGCCCACGCTGGAGCCTCAGTCGACCTCGCAATCTTCTCCCTGCACTTAGCCGGTATCTCCTCAATCCTAG…	NA	NA	NA	0	0	Marker performance not assessed
Additional sparrow for blocker design	Bird	Swamp sparrow	Melospiza georgiana	HM033527.1	CCTATACCTAATCTTCGGCGCATGAGCCGGAATAGTAGGTACCGCCCTAAGCCTCCTCATTCGAGCGGAACTAGGCCAACCTGGAGCTCTCCTAGGAGACGACCAAGTATACAACGTAGTCGTCACAGCCCATGCTTTCGTAATGATTTTCTTCATAGTCATGCCAATTATAATCGGAGGGTTTGGAAACTGACTAGTCCCCCTAATAATTGGAGCCCCAGACATAGCATTCCCACGAATAAACAACATAAGCTTCTGACTACTCCCCCCATCCTTCCTCCTCCTCCTAGCATCATCCACCGTAGAAGCAGGCGTAGGCACAGGCTGAACGGTTTACCCCCCATTAGCTGGCAACCTAGCTCATGCCGGAGCCTCAGTCGACCTCGCAATCTTCTCTCT…	NA	NA	NA	0	0	Marker performance not assessed
Additional sparrow for blocker design	Bird	Prevost's ground sparrow	Melozone biarcuata	MN611861.1	ACAGCCCACGCTTTCGTAATAATCTTCTTCATAGTTATGCCTATTATAATCGGAGGGTTCGGAAACTGACTAGTCCCCCTAATAATTGGAGCCCCTGACATAGCATTCCCACGAATAAATAACATAAGCTTCTGACTCCTCCCCCCATCCTTCCTCCTCCTCCTAGCATCCTCCACCGTTGAAGCAGGTGTTGGCACAGGCTGAACAGTATACCCCCCACTAGCCGGTAACCTAGCCCACGCTGGAGCCTCAGTCGACCTTGCAATCTTCTCCCTACCCTTAGCCGGTATCTCTTCAATCCTGGGAGCAATCAACTTCATCACAACAGCAGTCAATATGAAACCCCCTGCCCTCTCACAATACCAAACACCCCTATTCGTATGATCAGTCCTAATCACT…	NA	NA	NA	0	0	Marker performance not assessed
Additional sparrow for blocker design	Bird	California towhee	Melozone crissalis	MN611863.1	CAAGTTTACAACGTAGTCGTCACGGCCCATGCTTTCGTGATAATCTTCTTCATAGTTATACCTATTATAATCGGAGGATTTGGAAACTGACTAGTCCCCCTAATAATCGGAGCCCCAGACATAGCATTCCCACGAATAAACAACATAAGCTTCTGACTACTTCCCCCATCCTTCCTACTCCTCCTAGCATCTTCTACCATTGAAGCAGGTGTCGGCACAGGCTGAACAGTATACCCCCCACTTGCCGGCAACCTAGCACACGCTGGAGCCTCAGTCGATCTCGCAATTTTCTCTCTACACCTAGCCGGTATCTCTTCAATCCTAGGAGCAATCAACTTCATCACAACAGCAGTCAACATGAAACCTCCTGCCCTATCACAATACCAAACCCCCCTATTC…	NA	NA	NA	1	1	Marker performance not assessed
Additional sparrow for blocker design	Bird	Canyon towhee	Melozone fusca	MN611864.1	TGAGCCGGAATAGTAGGTACCGCCTTAAGCCTCCTCATCCGAGCTGAACTAGGCCAACCCGGAGCCCTCCTAGGAGACGATCAAGTTTACAATGTAGTCGTTACAGCTCATGCTTTCGTAATAATCTTTTTCATAGTCATACCAATTATAATCGGAGGTTTCGGAAACTGACTAGTCCCCCTAATAATTGGAGCCCCAGACATAGCATTCCCACGAATAAATAACATAAGCTTCTGACTACTTCCCCCATCCTTCCTCCTCCTCCTAGCATCCTCTACCGTTGAAGCAGGTGTCGGCACAGGCTGAACAGTATACCCCCCACTAGCCGGCAACCTAGCTCACGCTGGAGCCTCGGTCGACCTAGCAATCTTCTCCCTACACCTAGCCGGTATCTCTTCA…	NA	NA	NA	2	1	Marker performance not assessed
Additional sparrow for blocker design	Bird	Rusty-crowned ground sparrow	Melozone kieneri	MN611862.1	ATAGTAGGGACCGCCCTAAGCCTCCTTATCCGAGCCGAACTAGGCCAACCCGGAGCCCTCCTGGGAGACGACCAAGTTTACAACGTAGTCGTCACAGCCCATGCTTTCGTAATAATCTTCTTCATAGTTATGCCAATTATAATCGGAGGGTTTGGAAACTGACTGGTCCCTCTAATAATTGGAGCCCCAGACATAGCATTCCCACGAATAAATAACATAAGCTTCTGACTACTCCCCCCATCCTTCCTCCTCCTCCTAGCATCCTCTACCGTCGAAGCAGGTGTCGGCACAGGCTGAACAGTATACCCCCCACTGGCCGGTAACCTAGCCCACGCTGGAGCCTCAGTTGACCTTGCAATTTTCTCCCTACACCTGGCTGGTATCTCTTCAATCTTAGGG…	NA	NA	NA	0	0	Marker performance not assessed
Additional sparrow for blocker design	Bird	Striped sparrow	Oriturus superciliosus	MN611865.1	GGAGCCCTCCTAGGAGACGACCAAGTATACAACGTAGTCGTCACAGCCCACGCTTTCGTAATAATCTTCTTCATAGTAATGCCAATTATAATCGGAGGATTCGGAAACTGATTAGTCCCCCTGATAATTGGAGCCCCAGACATAGCATTCCCACGAATAAATAACATAAGCTTCTGACTACTCCCCCCATCCTTCCTTCTCCTCCTAGCATCCTCCACCGTTGAAGCAGGTGTCGGCACAGGCTGAACAGTATATCCCCCACTAGCTGGCAACCTAGCTCACGCCGGAGCCTCAGTCGACCTTGCAATCTTCTCCCTACACCTAGCAGGCATCTCCTCAATCCTAGGAGCAATCAACTTCATCACAACAGCAATCAACATGAAACCCCCTGCCCTCTCA…	NA	NA	NA	0	0	Marker performance not assessed
Additional sparrow for blocker design	Bird	Fox sparrow	Passerella iliaca	HM033627.1	CCTATACCTAATTTTCGGTGCATGAGCCGGAATAGTAGGTACCGCCCTAAGCCTACTCATCCGGGCAGAACTAGGCCAACCTGGAGCCCTCCTAGGAGACGACCAAGTCTATAACGTAGTCGTCACAGCCCATGCCTTCGTAATAATCTTCTTCATAGTTATGCCAATCATAATCGGAGGATTCGGAAACTGACTAGTTCCCCTAATAATTGGAGCCCCGGACATAGCATTCCCACGAATAAATAATATAAGCTTCTGACTACTTCCCCCATCCTTCCTACTCCTCTTAGCATCCTCTACTGTTGAAGCAGGCGTCGGCACAGGCTGAACAGTGTACCCCCCACTAGCAGGCAACCTGGCCCACGCTGGAGCCTCAGTCGACCTTGCAATCTTCTCCCT…	NA	NA	NA	0	0	Marker performance not assessed
Additional sparrow for blocker design	Bird	Bachman's sparrow	Peucaea aestivalis	MN611825.1	TTCGGCGCATGAGCCGGAATAGTGGGTACCGCTCTAAGCCTCCTCATTCGAGCAGAACTAGGTCAACCTGGAGCCCTCCTAGGAGACGACCAAGTCTACAACGTAGTCGTCACAGCCCATGCCTTCGTAATAATCTTCTTCATAGTCATGCCAATCATAATCGGAGGGTTTGGAAACTGACTTGTTCCCCTGATAATCGGGGCCCCAGACATAGCATTCCCACGAATAAACAACATAAGCTTCTGATTACTCCCCCCGTCTTTTCTCCTCCTCTTAGCATCCTCCACTGTCGAAGCAGGCGTTGGCACAGGCTGAACCGTATATCCCCCACTAGCCGGCAACCTAGCCCATGCCGGAGCCTCAGTCGACCTTGCAATTTTCTCCCTACACCTGGCCGGT…	NA	NA	NA	0	0	Marker performance not assessed
Additional sparrow for blocker design	Bird	Botteri's sparrow	Peucaea botterii	MN611826.1	TTCGGCGCATGAGCCGGAATAGTAGGTACCGCCCTAAGCCTCCTCATTCGAGCAGAACTAGGACAGCCTGGAGCCCTCCTAGGAGACGACCAAGTCTACAACGTAGTCGTCACAGCCCATGCCTTCGTAATAATCTTCTTCATAGTCATACCAATCATAATCGGAGGGTTTGGAAACTGACTCGTTCCCCTGATAATTGGAGCCCCAGACATAGCATTCCCACGAATAAACAACATGAGCTTCTGGCTGCTCCCACCATCCTTCCTCCTCCTACTAGCATCCTCCACCGTCGAAGCAGGCGCTGGCACAGGCTGAACTGTGTACCCCCCACTAGCTGGCAACCTAGCCCACGCCGGAGCCTCAGTCGACCTGGCAATTTTCTCCCTACACCTAGCCGGT…	NA	NA	NA	1	1	Marker performance not assessed
Additional sparrow for blocker design	Bird	Rufous-winged sparrow	Peucaea carpalis	MN611830.1	TTCGGTGCATGAGCCGGAATAGTGGGTACCGCCCTAAGCCTCCTCATTCGAGCAGAACTAGGCCAACCTGGGGCCCTTCTAGGAGACGACCAAGTATACAACGTAGTCGTCACGGCCCATGCTTTCGTAATAATCTTCTTCATAGTCATGCCAATCATAATCGGCGGATTTGGAAATTGACTCGTCCCTTTAATAATTGGAGCCCCAGACATAGCATTCCCACGAATAAACAACATAAGCTTCTGACTGCTCCCCCCATCCTTCCTCCTTCTCCTAGCATCCTCCACGGTCGAAGCAGGAGCCGGTACAGGCTGAACTGTGTACCCCCCACTAGCCGGCAACCTAGCCCACGCCGGAGCCTCAGTCGACCTAGCAATTTTCTCCCTCCACTTAGCCGGC…	NA	NA	NA	1	1	Marker performance not assessed
Additional sparrow for blocker design	Bird	Cassin's sparrow	Peucaea cassinii	MN611832.1	TTCGGCGCATGAGCCGGAATAGTGGGTACCGCCCTAAGCCTCCTCATTCGAGCAGAACTAGGCCAGCCTGGAGCCCTCCTAGGAGACGACCAAGTCTACAACGTAGTCGTCACAGCCCATGCCTTCGTAATAATCTTCTTCATAGTCATGCCGATCATAATCGGAGGGTTCGGAAACTGACTCGTCCCCCTGATAATCGGAGCCCCAGATATAGCATTCCCACGAATAAACAACATAAGCTTCTGGCTACTCCCCCCGTCCTTCCTCCTTCTTCTAGCATCTTCCACTGTCGAAGCAGGAGTTGGCACAGGCTGAACCGTGTATCCCCCACTAGCCGGCAACCTAGCCCACGCCGGAGCCTCAGTCGACCTTGCAATTTTCTCCTTACACCTAGCCGGT…	NA	NA	NA	0	0	Marker performance not assessed
Additional sparrow for blocker design	Bird	Black-chested sparrow	Peucaea humeralis	MN611835.1	TTCGGCGCATGAGCCGGAATAGTAGGTACCGCCCTAAGCCTCCTCATTCGAGCAGAACTAGGCCAACCTGGAGCCCTTCTAGGAGACGACCAAGTCTACAACGTAGTCGTCACAGCCCATGCTTTCGTAATAATCTTCTTCATAGTCATGCCAATCATAATCGGAGGGTTTGGAAACTGACTCGTCCCTCTAATAATCGGAGCCCCAGACATAGCATTCCCACGAATAAACAACATAAGCTTCTGACTACTCCCCCCATCCTTCCTACTCCTCCTAGCATCTTCCACTGTAGAAGCAGGCGTTGGTACAGGCTGAACTGTGTACCCCCCACTAGCTGGCAACCTAGCCCACGCCGGAGCCTCAGTTGACCTTGCAATTTTCTCCCTACACCTAGCCGGC…	NA	NA	NA	0	0	Marker performance not assessed
Additional sparrow for blocker design	Bird	Bridled sparrow	Peucaea mystacalis	MN611837.1	ACAGCCCATGCTTTCGTAATAATCTTCTTCATAGTCATGCCAATCATAATCGGAGGATTTGGAAACTGACTCGTACCCCTAATAATCGGAGCCCCAGACATAGCATTCCCACGAATAAACAACATAAGCTTCTGGCTACTCCCCCCATCATTCCTGCTCCTCCTAGCATCTTCCACCGTAGAAGCAGGCGTTGGCACAGGCTGAACTGTGTACCCCCCACTAGCTGGCAACCTAGCCCACGCCGGAGCCTCAGTCGACCTTGCAATTTTCTCCCTACATCTAGCCGGTATCTCTTCAATCCTAGGAGCTATCAACTTCATCACAACAGCAATCAACATAAAACCCCCTGCCCTATCGCAATACCAAACCCCCCTGTTCGTATGATCCGTCCTAATCACT…	NA	NA	NA	0	0	Marker performance not assessed
Additional sparrow for blocker design	Bird	Stripe-headed sparrow	Peucaea ruficauda	MN611839.1	ATAGTGGGTACCGCCCTAAGCCTCCTCATTCGAGCAGAACTAGGCCAACCTGGAGCCCTTCTAGGAGACGACCAAGTATACAACGTGGTCGTTACAGCCCATGCCTTCGTAATAATCTTCTTCATAGTCATGCCAATCATAATCGGAGGATTTGGAAACTGACTCGTCCCCCTAATAATCGGAGCCCCAGACATAGCATTCCCACGAATAAACAACATAAGCTTCTGGTTACTCCCCCCATCTTTCCTCCTCCTCCTAGCATCCTCCACCGTAGAAGCAGGCGCTGGTACAGGCTGAACTGTGTACCCCCCACTAGCTGGCAACCTAGCCCACGCTGGAGCCTCAGTCGACCTTGCAATTTTCTCCCTCCACCTAGCCGGCATCTCTTCAATCCTAGGA…	NA	NA	NA	0	0	Marker performance not assessed
Additional sparrow for blocker design	Bird	Cinnamon-tailed sparrow	Peucaea sumichrasti	MN611840.1	TTCGGCGCATGAGCCGGAATAGTAGGTACCGCCCTAAGCCTCCTCATTCGAGCAGAACTAGGTCAGCCTGGAGCCCTTCTAGGAGACGACCAAGTTTACAACGTAATCGTTACAGCCCATGCCTTCGTAATAATCTTCTTCATAGTCATACCGATCATAATCGGAGGATTCGGAAACTGACTCGTCCCCCTAATAATCGGAGCCCCAGACATAGCATTCCCACGAATAAACAACATAAGCTTCTGACTTCTCCCCCCATCCTTCCTCCTTCTCCTAGCATCCTCAACCGTCGAAGCAGGAGTTGGCACAGGCTGAACTGTGTACCCCCCATTAGCCGGCAACCTAACCCACGCCGGAGCCTCAGTAGACCTCGCAATTTTCTCCCTACATTTAGCCGGC…	NA	NA	NA	1	0	Marker performance not assessed
Additional sparrow for blocker design	Bird	Abert's towhee	Pipilo aberti	DQ433094.1	GTAGGTACCGCCCTAAGCCTCCTCATCCGAGCCGAACTAGGCCAACCCGGAGCCCTCCTGGGAGACGACCAAGTTTACAACGTAGTCGTCACAGCCCATGCTTTCGTGATAATCTTCTTCATAGTTATACCTATTATAATCGGAGGATTTGGAAACTGACTAGTCCCCCTAATAATCGGAGCCCCAGACATAGCATTCCCACGAATAAACAACATAAGCTTCTGACTACTTCCCCCATCCTTCCTACTCCTCCTAGCATCTTCTACCATTGAAGCAGGTGTCGGTACAGGCTGAACAGTATACCCCCCACTTGCTGGCAACCTAGCACACGCTGGAGCCTCAGTCGACCTCGCAATTTTCTCCCTACACCTAGCCGGTATCTCTTCAATCCTAGGAGCA…	NA	NA	NA	0	0	Marker performance not assessed
Additional sparrow for blocker design	Bird	Eastern towhee	Pipilo erythrophthalmus	DQ434717.1	GCCTCCTCATTCGGGCCGANNTAGGCNAACCTGGAGCTCTCCTAGGAGANGACCAAATTTATAACGTAGTCGTCACAGCCCACGCTTTCGTGATAATTTTCTTCATAGTTATACCAATTATGATCGGAGGCTTCGGAAACTGACTAGTCCCCCTAATAATTGGAGCCCCAGACATAGCATTCCCACGAATAAATAACATAAGTTTCTGACTACTACCCCCATCTTTCCTCCTCCTCCTAGCATCCTCCACCGTTGAAGCAGGTGCTGGCACAGGCTGAACAGTGTACCCACCACTAGCCGGCAACTTAGCCCACGCTGGAGCTTCAGTCGACCTCGCAATTTTCTCCCTACACCTAGCCGGTATCTCCTCAATCTTAGGAGCAATCAACTTCATCACAA…	NA	NA	NA	0	0	Marker performance not assessed
Additional sparrow for blocker design	Bird	Collared towhee	Pipilo ocai	JQ175865.1	CCTATACCTAATCTTCGGCGCATGAGCCGGAATAGTAGGTACCGCCCTAAGCCTCCTCATTCGGGCCGAACTAGGCCAACCTGGAGCCCTCCTGGGAGACGACCAAATTTATAACGTAGTCGTCACAGCCCACGCTTTCGTGATAATCTTCTTCATAGTTATACCAATTATAATCGGAGGATTCGGAAACTGACTAGTCCCCCTAATAATTGGAGCCCCAGACATAGCATTCCCACGAATAAATAACATAAGTTTCTGACTACTCCCCCCATCCTTCCTCCTCCTCCTAGCATCCTCCACCGTCGAAGCAGGCGCTGGCACAGGCTGAACAGTGTACCCCCCACTAGCCGGCAACCTAGCCCACGCTGGAGCCTCAGTCGACCTCGCAATTTTCTCCCT…	NA	NA	NA	0	0	Marker performance not assessed
Additional sparrow for blocker design	Bird	Yellow-green brushfinch	Pselliophorus luteoviridis	JQ176001.1	CTTATACCTGATCTTCGGCGCATGAGCCGGAATAGTAGGTACCGCCCTAAGCCTTCTCATTCGAGCCGAACTAGGCCAACCCGGAGCCCTACTAGGAGACGACCAAGTCTACAACGTAGTCGTCACAGCCCACGCTTTCGTAATAATCTTCTTCATAGTTATGCCGATTATAATCGGAGGATTCGGAAACTGACTAGTCCCCCTAATAATCGGAGCCCCAGACATAGCATTTCCACGAATAAATAACATAAGCTTCTGGCTACTCCCCCCATCCTTCCTCCTCCTCCTAGCATCCTCCACCGTCGAAGCAGGCGTCGGCACAGGCTGAACAGTGTACCCCCCACTGGCCGGCAACCTAGCCCACGCTGGAGCTTCAGTCGACCTCGCAATTTTCTCCTT…	NA	NA	NA	0	0	Marker performance not assessed
Additional sparrow for blocker design	Bird	Tumbes sparrow	Rhynchospiza stolzmanni	MN611851.1	TTCGGCGCATGAGCCGGAATAGTAGGTACCGCCCTAAGCCTCCTCATTCGAGCAGAACTAGGCCAACCTGGAGCCCTCCTAGGAGACGACCAAGTCTACAACGTAGTCGTCACAGCCCATGCTTTCGTAATAATCTTCTTCATAGTCATGCCAATCATAATCGGAGGATTTGGAAACTGACTCGTCCCCCTAATAATTGGAGCCCCAGACATAGCATTCCCACGAATAAACAACATAAGCTTCTGACTACTCCCCCCATCTTTCCTCCTTCTCCTAGCATCCTCCACCGTCGAAGCAGGCGTTGGCACAGGTTGAACCGTATACCCCCCACTAGCCGGCAACCTGGCCCACGCCGGAGCCTCAGTCGACCTTGCAATTTTCTCCCTACATTTAGCCGGT…	NA	NA	NA	0	0	Marker performance not assessed
Additional sparrow for blocker design	Bird	Chaco sparrow	Rhynchospiza strigiceps	MN611848.1	GGAATAGTAGGTACTGCCCTAAGCCTCCTCATTCGAGCAGAACTAGGCCAACCTGGAGCCCTCCTAGGAGACGACCAAGTTTATAACGTAGTCGTTACGGCCCATGCTTTCGTAATAATCTTCTTTATAGTCATGCCAATTATGATCGGAGGGTTTGGAAACTGACTCGTCCCCCTAATAATTGGAGCCCCCGACATAGCATTCCCACGAATAAACAACATAAGCTTCTGGCTACTCCCCCCATCCTTCCTTCTCCTACTAGCATCCTCCACCGTAGAAGCAGGCGTTGGCACAGGTTGAACCGTATACCCACCACTAGCCGGCAACCTAGCTCATGCCGGAGCCTCAGTCGACCTTGCAATTTTCTCTTTACACTTAGCCGGCATCTCTTCAATCCTA…	NA	NA	NA	0	0	Marker performance not assessed
Additional sparrow for blocker design	Bird	Black-chinned sparrow	Spizella atrogularis	MN611868.1	TTCGGCGCATGAGCCGGAATAGTAGGTACCGCCCTAAGCCTCCTCATTCGAGCAGAACTAGGCCAACCCGGAGCCCTCCTAGGAGACGACCAAGTCTACAACGTAATCGTTACGGCCCATGCCTTCGTAATAATCTTTTTTATAGTTATACCAATTATAATCGGAGGGTTCGGAAACTGACTAGTCCCCCTGATGATTGGAGCCCCAGACATAGCATTCCCACGAATAAACAACATAAGCTTCTGACTACTCCCCCCATCTTTCCTCCTCCTCCTAGCATCCTCTACCGTCGAAGCAGGCGTAGGTACAGGCTGAACGGTATACCCACCACTAGCCGGCAACCTAGCCCACGCCGGAGCTTCAGTCGACCTTGCAATCTTCTCCCTACACTTAGCCGGA…	NA	NA	NA	0	0	Marker performance not assessed
Additional sparrow for blocker design	Bird	Field sparrow	Spizella pusilla	MN312116.1	GCCCTCCTAGGAGACGACCAAGTCTATAACGTAATCGTCACGGCCCATGCTTTCGTAATAATCTTCTTTATAGTCATACCAATTATAATCGGAGGATTCGGAAACTGACTAGTCCCCCTGATAATTGGAGCCCCAGACATAGCATTCCCACGAATAAACAACATAAGCTTCTGACTACTCCCCCCATCTTTCCTCCTCCTACTAGCATCCTCCACCGTCGAAGCAGGCGTAGGCACAGGCTGAACAGTTTATCCACCACTAGCCGGCAACCTGGCCCACGCCGGAGCTTCAGTCGACCTTGCAATTTTCTCCCTACACCTAGCCGGAATCTCCTCAATTCTAGGAGCAATCAACTTCATCACAACAGCAATCAACATAAAACCTCCCGCCCTATCACAG…	NA	NA	NA	0	0	Marker performance not assessed
Additional sparrow for blocker design	Bird	Timberline sparrow	Spizella taverneri	FR847850.1	CTCATTCGAGCAGAACTAGGCCAACCTGGAGCCCTCCTAGGAGACGACCAAGTCTACAACGTAATCGTCACGGCCCATGCCTTCGTAATAATCTTCTTTATAGTCATGCCAATTATAATCGGAGGGTTCGGAAACTGACTAGTCCCCCTAATAATTGGAGCCCCAGACATAGCATTCCCACGAATAAACAACATAAGCTTCTGACTACTCCCCCCATCCTTCCTCCTCCTCCTAGCATCCTCTACCGTTGAAGCAGGCGTAGGCACAGGCTGAACAGTTTACCCACCACTGGCCGGCAATTTAGCCCACGCCGGAGCCTCAGTCGACCTTGCAATTTTCTCCCTACACCTAGCTGGAATCTCCTCAATCCTAGGAGCAATCAACTTCATCACAACAGCA…	NA	NA	NA	0	0	Marker performance not assessed
Additional sparrow for blocker design	Bird	Worthen's sparrow	Spizella wortheni	FR847849.1	CTCATTCGAGCAGAACTAGGCCAACCTGGAGCCCTCCTAGGAGACGACCAAGTCTACAACGTAATCGACACGGCCCATGCCTTCGTAATAATCTTCTTTATAGTCATACCAATTATAATCGGGGGATTCGGAAACTGACTAGTCCCCCTAATAATTGGAGCCCCAGACATAGCATTCCCACGAATAAACAACATAAGCTTCTGACTACTCCCCCCATCCTTCCTCCTCCTCCTAGCATCCTCCACCATCGAAGCAGGCGTAGGCACAGGCTGAACAGTATATCCACCGCTAGCCGGCAACCTAGCCCACGCCGGAGCCTCAGTCGATCTTGCAATTTTCTCCCTACACCTAGCCGGAATTTCCTCAATCCTAGGAGCAATCAACTTCATCACAACAGCA…	NA	NA	NA	1	1	Marker performance not assessed
Additional sparrow for blocker design	Bird	Sierra Madre sparrow	Xenospiza baileyi	MT021679.1	GGCGCGTGAGCCGGGATAGTGGGTACCGCCCTAAGCCTCCTCATTCGAGCTGAACTAGGCCAACCTGGAGCCCTTCTAGGAGACGACCAAGTATATAACGTAGTCGTCACAGCCCATGCTTTCGTAATAATCTTCTTCATAGTCATACCAATTATAATCGGAGGGTTCGGAAACTGACTAGTCCCCCTAATAATTGGAGCCCCAGACATAGCATTCCCACGAATAAACAACATAAGCTTCTGACTACTCCCACCATCTTTCCTACTCCTCCTGGCATCATCCACTGTAGAAGCAGGAGTTGGCACAGGCTGAACAGTATATCCCCCACTGGCTGGTAACCTAGCCCACGCCGGAGCCTCAGTCGACCTTGCAATTTTCTCTCTACATCTAGCCGGTATC…	NA	NA	NA	0	0	Marker performance not assessed
Additional sparrow for blocker design	Bird	Golden-crowned sparrow	Zonotrichia atricapilla	MW915863.1	GTGGGTACCGCCCTAAGCCTTCTCATCCGGGCAGAACTAGGCCAACCCGGAGCCCTCCTGGGAGACGACCAAGTCTATAACGTAGTCGTCACAGCCCACGCCTTTGTAATAATCTTCTTCATAGTTATACCAATCATAATCGGAGGATTTGGAAACTGACTAGTCCCTCTAATAATCGGAGCCCCAGACATAGCATTCCCACGAATAAATAACATAAGCTTCTGACTACTCCCCCCATCTTTCCTCCTCCTCCTAGCATCTTCTACCGTCGAAGCAGGTGTCGGCACAGGCTGAACAGTATACCCCCCACTAGCAGGCAATCTAGCCCATGCTGGAGCCTCAGTCGACCTTGCAATTTTCTCCCTACACCTAGCCGGTATCTCCTCAATCCTAGGGGCC…	NA	NA	NA	0	0	Marker performance not assessed
Additional sparrow for blocker design	Bird	Rufous-collared sparrow	Zonotrichia capensis	KC693333.1	GNGGGTACNGCCCTAAGCCTCCTCATTCGGGCAGAACTAGGCCAACCCGGAGCCCTTCTGGGAGACGACCAAGTCTACAACGTANTCGTCANAGCCCATGCCTTTGTAATAATCTTCTTCATAGTTATACCAATCATGATCGGAGGATTTGGAAACTGACTAGTCCCTCTAATAATCGGAGCCCCAGACATAGCATTCCCACGAATAAATAACATAAGCTTCTGACTACTCCCTCCATCCTTCCTCCTCCTCCTAGCATCTTCTACCGTCGAAGCAGGTGTCGGCACAGGCTGAACAGTATATCCCCCACTAGCAGGAAACCTAGCCCATGCTGGAGCCTCAGTCGACCTTGCAATTTTCTCCCTACATCTAGCCGGTATCTCCTCAATCCTAGGGGCT…	NA	NA	NA	0	0	Marker performance not assessed
Positive control (contamination check)	Fish	American eel	Anguilla rostrata	KJ564217.1	GTTAACGTAGCTTAAACAAAAAGCATGGCACTGAAGATGCCAAGATGAGCCATAAAAAGCTCCGATGACACAAAAGCCTGGTCCTGACTTTAACATCAGTTCTGGCCTGACTTACACATGCAAGTACCCGCGCACCCGTGAGAATGCCCTATATCCCCTCCCGGGGAAAAGGAGCCGGCATCAGGCACACCAATGTAGCCCAAAACGCCTTGCTCAGCCACACCCACAAGGGAATTCAGCAGTGATAGATATTAAGCAATGAGCGAAAGCTCGACTTAGTCAAGGCCAAAAGAGCCGGTAAAACTCGTGCCAGCCACCGCGGTTATACGAGGGGCTCAAATTGATATTACACGGCGTAAAGCGTGATTAAAAAATAAACAAACTAAAGCCAAACACTTC…	0.976	0	0	3	1

## Sheet: MIDORI2 assignments
Sequence name	Sequence number	Number of samples	Total reads	Mean reads	Median reads	Sequence	MT_060324_NEST_01	MT_060324_NEST_01B	MT_060324_NEST_02	MT_060324_NEST_02B	MT_060424_NEST_04	MT_060424_NEST_04B	MT_060524_NEST_07	MT_060524_NEST_07B	MT_060524_NEST_08	MT_060524_NEST_08B	MT_060524_NEST_09	MT_060524_NEST_09B	MT_060524_NEST_10	MT_060524_NEST_10B	MT_060524_NEST_11	MT_060524_NEST_11B	MT_060624_NEST_13	MT_060624_NEST_13B	MT_060624_NEST_14	MT_060624_NEST_14B	MT_060624_NEST_15	MT_060624_NEST_15B	MT_060624_NEST_17	MT_060624_NEST_17B	MT_061324_NEST_20	MT_061324_NEST_20B	MT_061324_NEST_22	MT_061324_NEST_22B	MT_061324_NEST_26	MT_061324_NEST_26B	MT_061324_NEST_27	MT_061324_NEST_27B	MT_061324_NEST_28	MT_061324_NEST_28B	MT_061424_NEST_31	MT_061424_NEST_31B	MT_061424_NEST_33	MT_061424_NEST_33B	MT_061424_NEST_35	MT_061424_NEST_35B	MT_061424_NEST_36	MT_061424_NEST_36B	MT_061424_NEST_37
NEST_102924_COI_Sequence_1	1	44	1166682	51852.5	10817	TCCATTATCTAGTGTACAAAGTCACAGTGGACCGAGTGTTGATCTTGCAATATTTGCATTACACTTATCGGGTATAAGTAGTTTATTAGGTGCAATGAATTTTATAACAACAATACTAAATATGAGAAGCCCTGGAATTAGACTACATAAATTAGCTTTATTTGGATGAGCAGTTGTAGTTACAGCCGTATTATTATTATTATCATTACCAGTATTAGCTGGTGGAATTACTATGTTATTGACAGATAGAAACTTCAATACATCATTCTTCGAAGCTGCAGGTGGAGGAGATCCTATATTATACCAACATTTATTC	47	74453	36101	73203	32805	47343	4988	8129	2400	38666	1837	2524	22136	40114	67757	71444	5229	11142	1017	1345	7425	13923	15471	26015	20396	31442	966	617	41237	99073	5522	19322	1323	1355	2196	3113	133090	166513	6145	10492	4401	5062	4688
NEST_102924_COI_Sequence_2	2	18	650407	28907	0	ACCACTGGCCGGCAATTTAGCCCACGCCGGAGCCTCAGTCGACCTTGCAATTTTCTCCCTACACCTAGCTGGAATCTCCTCAATCCTAGGAGCAATCAACTTCATCACAACAGCAATCAACATAAAACCTCCCGCCCTCTCACAATACCAAACCCCCCTATTCGTATGATCAGTCCTAATCACCGCAGTGCTCCTACTCCTATCTCTTCCAGTCCTCGCCGCAGGAATCACAATACTCCTCACAGACCGCAACCTCAACACTACATTCTTCGACCCCGCCGGAGGAGGAGACCCTGTCCTATATCAACACCTCTTC	36	63	2698	2	0	0	0	0	228856	3120	0	0	0	0	7871	4	127837	173	0	0	154064	593	0	0	0	0	26	0	99583	143	0	0	0	0	3	0	25326	9	0	0	0	0	0
NEST_102924_COI_Sequence_3	3	44	635299	28235.5	11678	TCCATTATCTAGTGTACAAAGTCACAGTGGACCAAGTGTTGATCTTGCAATATTTGCATTACACTTATCTGGTATAAGTAGTTTATTAGGTGCAATGAATTTCATAACAACAATTTTAAATATGAGAAGTCCTGGAATTAGACTACATAAATTAGCTTTATTTGGATGAGCAGTTGTAGTTACTGCTGTGTTATTATTATTATCATTACCTGTATTAGCAGGTGGAATTACTATGTTATTGACAGATAGAAACTTTAATACATCATTCTTCGAAGCTGCAGGTGGAGGAGATCCTATATTATACCAACATCTATTC	25	20631	14286	26635	28485	38864	8798	14112	1694	26986	1619	2135	28280	51581	5434	5590	28577	56142	991	1292	18567	39538	12944	21860	7189	11304	2673	1848	5718	14973	944	3328	2592	2783	11944	16890	11412	13647	4275	7293	26815	27517	3825
NEST_102924_COI_Sequence_4	4	44	619655	27540.2	8361	TCCATTATCAGGTATCCAAAGTCACAGTGGTCCAAGTGTGGATCTAGCTATATTTGCCTTACATCTTTCAGGAATAAGTAGTTTACTTGGAGCAATGAATTTCATTACAACTATCTTAAACATGAGAGCTCCAGGTATTAGATTACATAAATTAGCTCTGTTTGGATGAGCAGTAGTTGTAACAGCTGTATTATTATTGCTTTCTTTACCCGTATTGGCAGGAGGTATCACAATGATATTAACTGATAGAAACTTTAATACATCTTTCTTTGAAGTAGCAGGAGGAGGGGATCCTATCTTATACCAACACTTGTTC	2	5624	6767	12782	12688	17895	10277	16921	1240	25107	38320	47663	4361	9063	4846	5090	3790	8740	3510	3347	8090	17100	9780	15864	63669	100872	4493	2410	2207	5562	664	2498	2641	2792	39421	50420	730	868	2153	3443	12949	13701	10663
NEST_102924_COI_Sequence_5	5	5	520073	23114.4	0	ACCCCTAGCTGGCAACCTAGCCCACGCCGGAGCTTCAGTAGACCTGGCCATTTTCTCCCTCCACCTGGCTGGTATCTCTTCAATCCTAGGGGCCATCAATTTTATCACAACAGCAATCAACATAAAACCACCCGCTCTCTCACAATACCAAACCCCCCTGTTCGTCTGATCAGTGCTAATCACTGCAGTACTACTCCTCCTATCCCTACCTGTCCTTGCCGCAGGTATTACCATGCTCCTCACTGACCGTAATCTCAACACTACCTTCTTTGACCCAGCAGGAGGAGGGGACCCAGTACTTTACCAACATCTCTTC	0	0	0	0	0	0	0	0	0	0	0	0	0	0	0	0	0	0	137894	115081	0	0	0	0	0	0	0	0	0	0	0	0	114291	152805	2	0	0	0	0	0	0	0	0
NEST_102924_COI_Sequence_6	6	44	444196	19742	5794.5	GCCATTATCTGGTATCCAATCACACTCAGGTGGATCAGTTGATTTAGCTATTTTCAGTCTTCACTTAGCCGGTATTTCATCAATGTTAGGAGCAATAAACTTCATTACAACAATTCTTAATATGCGAAACCCAGGAATGACATTACACAAATTACCTTTATTCTGTTGAGCTATCATGGTAACGGCTATTTTATTACTATTATCATTACCTGTTCTTGCCGGTGCTATTACGATGTTATTAACAGATCGAAACTTTAATACATCATTCTACGACCCAGCCGGAGGAGGTGACCCTATCTTGTACCAACACTTATTC	32	35963	20287	34547	7135	12246	921	1203	902	16393	464	752	18904	35667	30761	29967	5735	14492	4419	5083	7252	15425	12130	20197	2138	3977	562	349	10525	27770	4252	16922	4451	4693	1088	1128	6018	6695	4685	5854	1333	1120	5384
NEST_102924_COI_Sequence_7	7	44	322523	14334.4	3506.5	ACCTCTATCAGGTGTACAAGCCCACTCAGGTGGTTCAGTTGACCTAGCTATTTTCGCTCTTCACCTTTCAGGTATTAGTTCAATGCTGGGGGCTATGAACATCCTTACAACTATTCTAAACATGCGGGCTCCAGGTATGACACTTCACAAAATGCCTCTATTCGTATGGGCTATGCTAATGCAATCAGTTATTATTATTCTAGCTGTTCCTGTACTAGCCGGAGGTCTTACAATGCTTCTAACAGATCGTAACTTCAACACGTCATTCTTCGACGCAGCTGGAGGAGGTGACCCAGTACTATACCAACACATCTTC	11	4765	66122	6277	40586	3777	11110	818	3282	5187	4671	544	30648	4306	16294	1195	17217	3731	544	40	3970	1260	15445	1761	4262	593	299	7	28386	6882	5782	2324	379	36	1073	68	13207	1218	2665	673	9218	1396	420
NEST_102924_COI_Sequence_8	8	27	263726	11721.2	54.5	TCCATTATCAGGAGTTCAATCACACTCAGGTGCTAGTGTTGACTTAGCTATTTTTAGTCTACACTTAGCCGGGGTAAGTTCATTATTGGGTGCAATTAACTTCATCGTTACAGTACTAAATATGAGAACAAACGGTATGAGCTTACACAAATTACCATTATTTGTATGGGCTATATTCGTAACTGCTATATTATTGTTATTGTCATTACCAGTACTTGCCGGGGCAATTACAATGTTATTGACAGATAGAAACTTTAATACTAGTTTTTACGACCCAGCAGGAGGTGGTGATCCAATCTTATATCAACACCTATTC	0	0	811	1379	0	0	1760	2428	56	973	69297	84425	1251	2900	0	5	0	0	0	0	478	842	642	1001	19253	32283	3	0	53	204	0	11	0	0	0	2	0	1	16479	24923	1157	1109	0
NEST_102924_COI_Sequence_9	9	44	207407	9218.09	3291	ACCTTTATCAGGAATTCAATCACACTCAGGGGGATCTGTAGATTTAGCTATCTTCAGTCTTCACTTAGCTGGAATTTCTTCAATGCTAGGAGCGATGAACTTTATTACTACAATTCTTAATATGCGAAACCCAGGAATGACACTACACAAATTACCATTGTTCTGTTGAGCTATCATGGTAACTGCTATTTTACTACTACTATCATTACCTGTGCTAGCAGGGGGTATTACAATGTTATTAACTGATCGAAACTTTAACACATCATTCTATGACCCAGCAGGAGGAGGAGATCCTATCCTATACCAACATCTGTTC	5	6053	7767	12540	1744	2645	5129	6025	209	4152	1260	1779	1146	2937	4918	4624	482	1472	6949	7960	1303	2240	5007	7376	1715	3071	87	61	3179	7868	2368	10075	3325	3257	1443	1717	12067	13118	10310	15990	1374	1417	10764
NEST_102924_COI_Sequence_10	10	44	169494	7533.07	1884.5	TCCACTATCAGGAATCCAATCACACTCAGGAGGATCTGTAGATCTAGCTATCTTCAGTCTTCACCTATCAGGTATCTCATCAATGTTAGGAGCAATGAACTTTATTACAACTATCCTAAACATGCGAAACCCAGGAATGACATTACACAAACTACCTCTATTTGCTTGAGCCGTAATGGTAACTGCAATTTTATTACTACTATCATTACCAGTATTAGCTGGAGGTATTACAATGTTACTAACAGATCGAAACTTCAACACATCATTCTATGACCCTGCTGGAGGAGGAGATCCTATCCTGTACCAACACTTATTC	8	7503	6438	11345	1717	2261	1016	1902	1404	28004	1313	2137	3006	7129	8481	8855	1867	5394	518	664	1824	3417	4182	6590	1065	1783	166	134	3478	10532	2943	11527	488	353	302	451	7344	8184	1048	1499	137	311	452
NEST_102924_COI_Sequence_11	11	36	167302	7435.64	507.5	TCCATTATCTGGTGTACAATCACACTCAGGTGGTTCTGTAGATTTAGCTATCTTCAGTCTACACTTAGCTGGGGTTAGTTCACTATTAGGGGCTATTAACTTTATAACAACTGTATTGAATATGAGAACTAACGGTATGGGTCTGCACAAATTGCCTCTTTTCGTATGGGCTATTTTTGTAACTGCTATACTATTATTACTATCTCTACCTGTATTAGCTGGTGCCATCACAATGCTTTTAACAGATAGAAACTTCAACACTAGTTTTTATGACCCTGCAGGAGGGGGAGACCCTATCCTTTATCAACACCTATTC	0	84	245	487	553	784	3539	5411	2	25	0	5	213	528	43	40	3	1	793	859	14955	35325	191	416	0	0	7473	4285	0	0	7596	27815	4598	4354	1079	1518	0	0	1427	2430	18880	21287	35
NEST_102924_COI_Sequence_12	12	4	156192	6941.87	0	CCCACTAGCCGGCAACCTAGCTCATGCTGGAGCCTCAGTCGACCTTGCAATCTTCTCCCTACACCTAGCCGGTATCTCCTCAATCTTAGGGGCAATCAACTTCATCACAACAGCAATCAACATAAAACCCCCTGCCCTCTCACAGTATCAAACTCCCCTATTCGTATGATCAGTCCTAATCACCGCAGTATTACTACTTCTATCACTTCCAGTCCTCGCCGCAGGAATCACAATACTCCTTACAGATCGCAACCTAAACACTACATTCTTCGACCCCGCCGGAGGAGGAGACCCTGTCCTATACCAACACCTCTTC	0	0	0	0	0	0	0	0	0	0	0	0	73	0	0	0	120	0	0	0	0	0	0	0	0	0	0	0	0	0	155644	355	0	0	0	0	0	0	0	0	0	0	0
NEST_102924_COI_Sequence_13	13	25	152795	6790.89	8.5	TCCATTATCTGGTGTACAATCACACTCAGGTGGTTCTGTAGATTTAGCTATCTTCAGTCTACACTTAGCTGGGGTTAGTTCACTATTAGGAGCTATTAACTTTATAACAACTGTATTGAATATGAGAACTAACGGTATGGGTCTGCACAAATTGCCTCTATTCGTATGGGCTATTTTTGTAACTGCTATACTATTATTACTATCTCTACCTGTATTAGCTGGTGCCATCACAATGCTTTTAACAGATAGAAACTTCAACACTAGTTTTTATGACCCTGCAGGAGGGGGAGACCCTATCCTTTATCAACACCTATTC	0	0	84	180	7615	12447	855	1052	1	12	0	0	117	260	0	5	538	1405	0	0	8124	19572	0	0	0	0	509	281	0	0	8444	33446	144	169	0	0	0	0	5	5	27361	30164	0
NEST_102924_COI_Sequence_14	14	2	145520	6467.56	0	ACCCCTAGCTGGCAACCTAGCCCACGCCGGAGCTTCAGTAGACCTGGCCATTTTCTCCCTCCACCTGGCTGGTATCTCTTCAATCCTAGGGGCCATCAATTTTATCACAACAGCAATCAACATAAAACCACCCGCTCTCTCACAATACCAAACCCCCCTATTCGTCTGATCAGTGCTAATCACTGCAGTACTACTCCTCCTATCCCTACCTGTCCTTGCCGCAGGTATTACCATGCTCCTCACTGACCGTAATCTCAACACCACCTTCTTTGACCCAGCAGGAGGAGGGGACCCAGTACTTTACCAACATCTCTTC	0	0	0	0	0	0	0	0	0	0	0	0	0	0	0	0	0	0	0	0	0	0	0	0	0	0	0	0	0	0	0	0	0	0	0	0	0	0	0	0	0	0	64904
NEST_102924_COI_Sequence_15	15	43	131655	5851.33	962.5	TCCATTATCAGGTATCCAAAGTCACAGTGGTCCAAGTGTAGATCTGGCTATTTTTGCCTTACATCTATCGGGTATAAGCAGTTTACTTGGAGCCATGAATTTCATTACAACTATCTTGAACATGAGAGCTCCAGGTATAAGATTACATAAATTAGCTCTGTTTGGATGAGCAGTAGTAGTAACAGCTGTATTATTATTACTTTCTTTACCAGTGTTGGCAGGAGGTATCACTATGATACTAACTGATAGAAATTTTAATACATCTTTCTTTGAAGTAGCTGGTGGAGGGGATCCTATCCTATACCAACACTTGTTC	0	1314	1536	2767	622	1093	229	303	36	560	142	199	839	1890	1363	1141	105	276	8852	9246	381	796	139	265	108	131	74	56	450	1086	723	2927	10838	10875	2171	2734	1253	1515	5046	9407	738	771	25026
NEST_102924_COI_Sequence_16	16	41	124550	5535.56	792	TCCTCTGTCAGGAGTTCAATCACACTCAGGTGCTAGTGTTGACTTAGCTATTTTTAGTCTACACTTAGCCGGGGTAAGTTCATTGTTGGGTGCTATAAACTTTTTAGTTACAGTAGTTAACATGAGAACAAACGGTATGAGCTTACACAAATTACCTTTATTTGTTTGGGCTATATTCGTAACTGCTATATTATTGTTATTGTCTTTACCAGTACTTGCCGGGGCGATTACAATGTTATTGACAGATAGAAACTTTAATACTAGTTTTTACGACCCAGCAGGAGGTGGTGACCCAATCTTATATCAACATTTATTT	0	565	781	1263	935	1366	57	103	69	1248	260	299	487	803	2040	1868	287	596	176	178	3304	5894	1977	3167	825	1322	0	0	586	1313	9206	29099	188	184	481	526	774	945	15307	26633	4601	4268	303
NEST_102924_COI_Sequence_17	17	39	123672	5496.53	463.5	TCCTCTATCAGGTGTACAAGCTCACTCCGGTGGATCAGTTGACCTAGCTATTTTTGCTCTTCACCTTTCAGGTATTAGTTCAATGCTCGGATCAATGAACATCCTTACAACTATCCTAAACATGCGAGCTCCTGGAATGACACTACACAAAATGCCACTATTCGTATGGGCTATGCTATTCCAATCAGTTATTATTATTCTAGCCGTACCTGTACTAGCAGGAGGTCTAACAATGCTACTAACTGACCGTAACTTCAACACATCATTCTTCGACGCAGCCGGAGGTGGTGACCCAGTACTATACCAACACATCTTC	6	1496	5573	920	27047	3918	4	0	0	17	484	82	2185	687	1597	158	2927	863	17	0	35	25	8885	1667	443	105	499	43	2864	1299	48	24	36	6	1173	185	0	0	4328	1468	44023	8508	23
NEST_102924_COI_Sequence_18	18	10	114317	5080.76	0	CCCACTAGCAGGCAATCTAGCCCATGCTGGAGCCTCAGTCGACCTTGCAATTTTCTCCCTACACCTAGCCGGTATCTCCTCAATCCTAGGGGCCATCAACTTCATTACAACAGCAATCAACATAAAACCCCCCGCCCTTTCACAATACCAAACCCCCTTATTTGTATGATCAGTCCTAATCACTGCAGTCCTACTACTCCTATCCCTTCCAGTCCTTGCTGCAGGAATCACAATACTCCTTACAGACCGCAACCTTAACACCACATTCTTCGACCCTGCCGGAGGAGGGGACCCCGTCCTATATCAACACCTGTTC	0	0	0	0	0	0	0	0	0	0	38827	16	0	0	0	0	0	0	1	0	0	0	13063	8	62379	14	1	0	0	0	7	0	0	0	0	0	0	0	1	0	0	0	0
NEST_102924_COI_Sequence_19	19	28	97365	4327.33	57	TCCTTTATCAGGTGTTCAATCACACTCAGGTGCTAGTGTTGACTTAGCTATCTTTAGTCTTCACTTAGCCGGAGTAAGTTCATTATTGGGTGCAATTAACTTCATCGTTACAGTACTGAACATGAGAACAAACGGTATGAGCTTACACAAATTACCTTTATTTGTTTGGGCTATATTCGTAACAGCTATTCTATTGTTATTGTCATTACCAGTACTTGCCGGTGCAATCACGATGTTATTAACAGATAGAAACTTTAATACTAGCTTCTACGACCCAGCAGGAGGTGGTGACCCTATCTTATATCAACACCTATTC	0	0	104	170	6	17	0	12	0	0	0	0	9	3	0	0	366	892	2	0	3543	6710	39	75	687	1368	0	0	1335	3167	189	665	198	158	22830	27714	0	0	4180	6033	8464	8429	0
NEST_102924_COI_Sequence_20	20	3	93516	4156.27	0	CCCACTAGCCGGCAACCTAGCTCATGCTGGAGCCTCAGTCGACCTTGCAATCTTCTCCCTACACCTAGCCGGTATCTCCTCAATCTTAGGGGCAATCAACTTCATCACAACAGCAATCAACATAAAACCCCCTGCCCTCTCACAGTATCAAACTCCCCTATTCGTATGATCAGTCCTAATCACCGCAGTATTACTACTCCTATCACTTCCAGTCCTCGCCGCAGGAATCACAATACTCCTTACAGATCGCAACCTAAACACTACATTCTTCGACCCCGCCGGAGGAGGAGACCCTGTCCTATACCAACACCTCTTC	0	0	0	0	0	0	964	0	0	0	0	0	0	0	0	0	0	0	0	0	0	0	0	0	0	0	0	0	0	0	0	0	0	0	0	0	0	0	92456	96	0	0	0
NEST_102924_COI_Sequence_21	21	34	86758	3855.91	324	TCCATTATCCGGAGTTCAATCACACTCAGGTGCTAGTGTTGACTTAGCTATTTTTAGTCTACACTTAGCCGGGGTAAGTTCATTGTTGGGTGCTATAAACTTTTTAGTTACAGTAGTTAACATGAGAACAAACGGTATGAGCTTACACAAATTACCTTTATTTGTTTGGGCTATATTCGTAACTGCTATATTATTGTTATTGTCTTTACCAGTACTTGCCGGGGCGATTACAATGTTATTGACAGATAGAAACTTTAATACTAGTTTTTACGACCCAGCAGGAGGTGGTGACCCAATCTTATATCAACATTTATTT	0	17	45	76	2226	3174	48	42	0	0	4	8	616	1172	5	0	328	634	3505	3853	305	517	0	0	0	0	9010	4628	0	0	463	1627	983	935	4461	5196	94	54	2520	4080	18391	17186	320
NEST_102924_COI_Sequence_22	22	3	82842	3681.87	0	CCCACTAGCTGGCAACCTAGCCCACGCCGGAGCCTCAGTCGACCTTGCAATTTTCTCCCTACATCTAGCCGGAATTTCCTCAATCTTAGGGGCAATCAACTTCATCACAACAGCAATCAACATAAAACCCCCTGCCCTCTCACAATACCAAACCCCCCTATTCGTATGATCAGTCCTAATCACCGCAGTTCTCCTACTCCTATCTCTCCCAGTCCTAGCTGCAGGAATCACAATACTACTCACAGACCGCAACCTTAACACCACATTCTTCGACCCCGCCGGAGGAGGAGACCCTGTCCTATACCAACACCTATTC	0	0	0	0	0	0	0	0	0	0	0	0	0	0	0	0	0	0	0	0	0	0	0	0	0	0	82770	60	0	0	0	0	0	0	12	0	0	0	0	0	0	0	0
NEST_102924_COI_Sequence_23	23	44	74511	3311.6	688	ACCTCTTTCAGGAGCACAAAGTCACTCAGGAGGAAGTGTAGACCTAGCCATTTTCTCTCTTCACCTTGCAGGGATTAGCTCTATGCTAGGTGCTATGAACTTAATCACGACAATCATTAACATGCGTCACCCTGGAATGACTATGCACAAGCTACCTCTATTTTGCTGAGCCATGCTAGTTACAGCGGTACTACTTCTACTTTCGCTACCGGTACTAGCAGGTGCAATTACTATGCTACTAACCGATCGAAATTTCAACACCTCATTCTACGACCCTGCAGGAGGTGGAGACCCAGTGCTATACCAACACCTATTC	6	9075	893	1246	880	1040	1264	1682	101	1658	77	153	1106	2855	15685	14257	2120	5421	515	489	1023	1239	2369	3364	133	162	69	29	861	2122	178	886	143	121	111	123	21	29	53	102	53	18	430
NEST_102924_COI_Sequence_24	24	44	72188	3208.36	761	GCCTCTATCAGGAATCCAATCACACTCAGGAGGATCTGTAGATTTAGCTATCTTCAGTCTTCACTTATCCGGAATTTCATCAATGTTAGGAGCAATGAACTTTATTACTACTATCCTAAATATGCGAAACCCAGGAATGACATTACACAAATTACCTCTATTTGCTTGAGCCGTAATGGTAACAGCTATCTTACTACTATTATCACTTCCAGTACTAGCAGGAGGAATTACAATGTTATTAACAGATCGAAACTTCAACACATCATTCTATGATCCAGCTGGAGGAGGAGATCCTATCCTATACCAACACCTATTC	4	3703	3922	6264	734	1750	318	516	122	2092	225	358	1427	3164	6686	6659	407	1222	330	263	525	710	852	1176	788	1567	26	7	1151	2688	602	2819	179	198	362	310	5958	6376	1999	2653	417	303	241
NEST_102924_COI_Sequence_25	25	28	71178	3163.47	61	TCCTTTATCAGGTGTTCAATCACACTCAGGTGCTAGTGTTGACTTAGCTATCTTTAGTCTTCACTTAGCTGGGGTAAGTTCATTATTGGGTGCAATTAACTTCATCGTTACAGTACTAAATATGAGAACAAACGGTATGAGCTTACACAAATTACCTTTATTTGTTTGGGCTATATTCGTAACTGCTATTTTATTATTATTGTCACTACCAGTACTTGCCGGTGCGATTACAATGTTATTGACAGATAGAAACTTTAATACTAGCTTCTACGACCCAGCAGGAGGTGGTGACCCGATCTTGTATCAACACTTATTC	0	0	2901	5072	1221	2199	0	0	0	2	0	3	57	155	810	711	27	96	0	0	98	134	2472	3766	0	0	15248	8452	5	50	1448	5058	35	65	1874	2297	0	0	0	0	8541	8381	0
NEST_102924_COI_Sequence_26	26	44	65796	2924.27	855.5	TCCATTATCAGGTATACAAAGTCACAGTGGTCCAAGTGTAGATCTGGCTATTTTTGCCTTACATCTATCGGGTGTAAGCAGTTTACTGGGAGCCATGAATTTTATAACAACTATATTGAACATGAGAGCTCCAGGAATAAGATTACATAAATTAGCTCTGTTCGGATGAGCAGTAGTAGTAACAGCAGTATTATTGTTACTTTCTTTACCAGTACTGGCAGGAGGGATTACTATGATCTTAACTGATAGAAATTTTAATACATCTTTCTTTGAAGTAGCTGGAGGAGGGGATCCTATTCTGTACCAACACTTATTC	2	2860	1782	3031	714	1131	403	584	59	649	116	211	1753	3451	1870	1977	188	512	3621	3852	444	748	461	747	198	332	153	98	758	1968	636	2352	2583	2538	1282	1630	803	901	1277	2140	810	732	7313
NEST_102924_COI_Sequence_27	27	44	63210	2809.33	690	TCCATTATCAGGAATCCAATCACACTCAGGAGGATCTGTAGATCTAGCTATCTTCAGTCTTCACCTATCAGGTATCTCATCAATGTTAGGAGCAATGAACTTTATTACAACTATCCTAAACATGCGAAACCCAGGAATGACATTACACAAACTACCTCTATTTGCTTGAGCCGTAATGGTAACAGCCATTTTATTACTACTATCATTACCAGTATTAGCTGGAGGTATTACAATGTTACTAACAGATCGAAACTTCAACACATCATTCTATGACCCTGCTGGAGGAGGAGACCCAATCCTGTACCAACACTTATTC	9	4265	2249	3647	1400	1872	1046	1487	721	14251	637	1025	1100	2709	3976	3910	534	1572	124	97	659	1105	1894	3475	318	559	63	61	1188	4411	383	1347	54	42	45	104	148	135	158	248	36	21	92
NEST_102924_COI_Sequence_28	28	41	57901	2573.38	210.5	TCCATTATCAAGTGTACAAAGTCACAGTGGGCCTAGTGTAGACCTTGCTATTTTTGCATTACACTTATCAGGTATAAGTAGTTTATTAGGAGCAATGAACTTTATAACTACAATATTAAATATGAGAAGTCCAGGTATAAGATTACACAAATTAGCATTATTTGGTTGAGCAGTAGTAGTAACAGCAGTGTTATTATTATTATCTTTACCAGTATTAGCAGGAGGTATTACTATGTTATTAACAGATAGAAACTTTAATACTTCATTCTTTGAAGCTGCAGGAGGAGGAGATCCTATATTATACCAACATTTATTC	6	9774	683	1084	5407	7541	85	145	23	312	13	0	201	309	8053	7180	25	86	19	10	186	310	225	331	714	1164	0	0	1911	4481	537	1658	36	35	31	47	2226	2370	158	220	84	88	84
NEST_102924_COI_Sequence_29	29	43	56569	2514.18	838	TCCATTATCAGGAATCCAAAGTCACAGTGGTCCAAGTGTGGATCTGGCTATTTTTGCCTTACATCTTTCAGGAGTAAGTAGTTTACTTGGAGCAATGAATTTTATAACTACTATCTTAAATATGAGAGCACCCGGGATAAGATTACACAAACTGGCTTTATTTGGTTGAGCTGTAGTTGTTACAGCTGTTCTATTATTACTATCTCTACCAGTTTTAGCAGGAGGTATTACAATGATACTAACAGACAGAAACTTTAATACATCATTTTTCGAAGTAGCAGGTGGAGGAGATCCTATCTTATATCAACACCTGTTC	0	2532	1488	2238	1767	2836	484	606	324	5691	334	418	1509	2739	1965	1846	1066	2164	449	523	2053	3413	1557	2406	416	726	117	50	1996	4363	1003	3672	418	348	218	309	149	148	95	115	173	179	950
NEST_102924_COI_Sequence_30	30	44	56215	2498.44	937.5	ACCACTGTCAAGTATCCAAAGTCACTCTGGTGGATCTGTTGATCTAGCTATCTTTAGTCTTCACCTAGCTGGAATCAGTTCAATGCTTGGTGCAATGAACTTTATTACGACAATTCTTAATATGCGAGCTCCAGGTATGACTCTTCACAAGCTTCCTCTATTCTGCTGAGCTATTATGGTAACAGCCGTTCTACTTCTACTGTCACTTCCAGTACTAGCCGGAGCAATCACAATGCTACTTACTGACCGAAACTTCAATACATCATTCTACGACCCAGCAGGTGGAGGTGACCCAATCCTATACCAACACCTATTC	1	1377	4755	7458	1075	1610	456	628	221	3459	509	663	627	1651	2422	2472	339	1076	1152	1391	294	691	1705	2501	219	429	76	85	1036	2831	549	2123	1542	1835	166	289	1471	1757	656	839	145	149	815
NEST_102924_COI_Sequence_31	31	2	55237	2454.98	0	CCCACTAGCTGGCAACCTAGCCCACGCCGGAGCCTCAGTCGACCTTGCAATTTTCTCCCTACATCTAGCCGGAATTTCCTCAATCTTAGGGGCAATCAACTTCATCACAACAGCAATCAACATAAAACCCCCTGCCCTCTCACAATACCAAACCCCCCTATTCGTATGATCAGTCCTAATCACCGCAGTTCTCCTACTCCTGTCTCTTCCAGTCCTAGCTGCAGGAATCACAATACTACTCACAGACCGCAACCTTAACACCACATTCTTCGACCCCGCCGGAGGAGGAGACCCTGTCCTATACCAGCACCTATTC	0	0	0	0	0	0	0	0	0	0	0	0	0	0	0	0	0	0	0	0	0	0	0	0	0	0	0	0	0	0	0	0	0	0	55204	33	0	0	0	0	0	0	0
NEST_102924_COI_Sequence_32	32	3	54774	2434.4	0	TCCACTTTCTAGAAACATTTCCCACAGAGGTAAATCTGTAGATTTAGCTATTTTCAGACTTCATATTGCCGGTATTTCTTCAATTTTAGGATCTATTAATTTTATCACAACAATTTGTAATATGCGCCCTAAATCTATATCAATAGAACATATGCCACTTTTTATTTGATCTGTTCTAATTACAACTATTCTTCTTCTTCTTTCTCTACCAGTTCTAGCTGGAGCCATTACTATACTACTTTCTGACCGCAATTTCAACACCTCATTCTTCGACCCTAGTGGAGGAGGAGACCCTATCCTATACCAACATCTCTTC	0	0	0	0	0	0	0	0	0	0	0	0	0	0	0	0	0	0	0	0	0	0	20636	34135	0	0	3	0	0	0	0	0	0	0	0	0	0	0	0	0	0	0	0
NEST_102924_COI_Sequence_33	33	18	50865	2260.67	0	ACCATTATCAGGTGTACAATCACACTCAGGTGCTAGTGTTGATTTAGCTATCTTCAGCTTACACTTAGCTGGGGTTAGTTCATTATTAGGTGCTATTAATTTCATTGTTACAGCGCTTAATATGCGTATTAATGGTATGAGCCTACACAAATTACCATTATTCTGTTGGAGTATATTTGTTACGGCAATACTATTGTTATTAGCATTACCAGTATTAGCGGGGGCTATTACAATGTTATTAACAGATAGAAACTTCAATACTAGCTTTTACGACCCAGCAGGAGGTGGTGATCCTATATTATATCAACACCTTTTC	0	0	0	0	92	140	0	0	0	0	0	0	0	0	0	0	118	277	502	588	723	1069	0	0	0	0	11016	6436	0	0	0	0	370	477	4119	5538	0	0	0	0	8903	9995	258
NEST_102924_COI_Sequence_34	34	42	50087	2226.09	253	TCCATTAGCCGGAATCCAATCACACTCAGGTGGATCAGTAGATTTAGCCATCTTCAGTCTTCACCTAGCCGGAATCTCATCAATGTTAGGTGCAATGAACTTCATTACTACAATCCTTAACATGCGAAACCCAGGAATGACATTACACAAACTGCCATTATTCTGTTGAGCTATCATGGTAACAGCTATTTTACTACTATTATCATTACCAGTTCTAGCAGGAGGTATCACAATGTTATTAACTGACCGAAACTTCAACACATCATTCTACGACCCAGCAGGAGGAGGTGACCCAATTTTATACCAACACTTATTC	0	150	2838	4278	155	465	268	270	24	428	13	12	58	135	185	232	16	86	126	122	255	404	84	153	9	39	4	0	122	278	277	1079	3791	4326	267	251	9135	12101	1946	2076	169	274	1755
NEST_102924_COI_Sequence_35	35	43	49535	2201.56	232.5	TCCTCTATCAGGTGTACAAGCTCACTCAGGTGGATCAGTAGATCTAGCAATTTTCGCTCTTCACCTTTCAGGTATTAGTTCAATGCTTGGATCAATGAACATTCTTACAACTATCCTTAACATGCGAGCTCCAGGTATGACACTACACAAAATGCCTCTATTCGTATGGGCTATGCTATTCCAATCAGTTATTATTATTCTAGCTGTTCCTGTTCTAGCAGGTGGTCTTACAATGCTACTAACTGACCGTAACTTCAACACGTCATTCTTCGACGCAGCTGGAGGTGGTGACCCAGTACTATACCAACACATCTTC	0	306	867	1242	9363	13287	3361	4183	2	40	163	269	60	248	197	127	139	220	186	152	201	253	44	28	72	152	152	56	968	3089	44	182	215	245	512	362	1709	1760	441	453	1680	2367	65
NEST_102924_COI_Sequence_36	36	35	47439	2108.4	74.5	GCCATTATCATCAATTCAAAGTCATAGTGGAGGAGCTGTAGATTTAGCTATCTTCAGTCTACATTTAGCTGGAATTTCAAGTATGCTTGGAGCAATGAACTTTATTACTACAATTTTAAATATGCGAGCTCCGGGTATGACATTACATAAAATGCCACTATTTGTATGGGCAATTTTAGTAACAGCAGTTTTACTATTACTATCATTACCAGTACTAGCTGGTGGAATTACAATGTTATTAACAGATAGAAACTTTAATACTAGTTTTTACGAGCCAGCAGGTGGAGGAGATCCTTTATTATACCAGCATCTTTTC	0	53	51	91	318	423	1676	2578	11	251	5538	7465	5	2	5	15	234	590	3	0	46	58	8511	14530	830	1455	2	10	163	340	13	120	0	0	0	0	0	4	123	110	951	864	0
NEST_102924_COI_Sequence_37	37	43	45567	2025.2	426	ACCTTTATCTGGGATTCAGTCTCACTCAGGAGGTTCAGTAGATTTAGCCATTTTCAGTCTTCATTTAGCCGGAATTTCTTCAATGTTAGGGGCAATGAATTTTATTACTACGATTCTTAACATGCGAAACCCTGGAATGACCTTACACAAATTACCCTTATTCTGTTGAGCTATCATGGTTACAGCCATTTTACTACTATTATCACTTCCTGTTTTAGCCGGTGGAATTACAATGTTATTAACAGATCGAAACTTCAACACCTCATTCTATGATCCAGCTGGTGGAGGGGATCCAATTTTATACCAACATTTATTC	0	274	539	932	474	751	3460	4836	12	348	7157	8133	323	559	179	86	194	450	2	2	117	132	331	632	2639	4452	47	24	402	909	307	952	15	6	917	1038	25	28	538	740	1300	1282	12
NEST_102924_COI_Sequence_38	38	38	45096	2004.27	89	GCCGCTATCAGGTGTACAAAGCCACTCAGGTGGATCAGTTGACCTGGCTATCTTTAGCCTTCACCTAGCCGGAATCAGCTCTATGCTCGGTGCGATGAACTTTATCACTACAATCCTTAACATGCGAAATCCAGGAATGACACTTCACAAGCTTCCACTATTCTGCTGAGCGATCATGGTAACAGCCGTTCTACTACTACTATCTCTACCAGTACTAGCAGGAGCCATTACTATGCTTCTTACAGACCGAAACTTTAACACTTCATTCTACGACCCAGCAGGAGGAGGTGACCCAATTCTATACCAACACCTATTC	0	134	342	186	197	119	26	5	162	1188	23711	14326	112	96	107	28	73	92	0	0	14	25	453	242	191	208	43	12	86	84	2	2	1	0	369	154	1	4	1221	1011	22	47	0
NEST_102924_COI_Sequence_39	39	43	41058	1824.8	651	ACCTCTATCAGGAGTTCAAAGCCACTCAGGTGGTTCTGTTGACCTAGCTATTTTTAGCTTACACCTAGCCGGTATTAGTTCAATGTTAGGAGCTATGAACTTTATCACTACAATTCTGAACATGCGACACCCTGGTATGTCAATGCACAAACTACCACTATTCTGTTGGGCGATCTTCATTACAGCTATCTTACTTCTACTATCACTACCAGTGTTAGCCGGAGGTATTACTATGCTACTAACAGATCGTAACTTTAACACATCATTCTACGACCCAGCTGGAGGAGGAGATCCTATCCTGTACCAACACCTATTC	0	1967	3554	5066	691	699	222	379	37	704	25	30	1524	3002	1924	1640	245	680	822	802	351	514	1593	2270	104	138	5	4	622	1329	445	1379	496	324	115	71	2148	2228	540	712	123	197	756
NEST_102924_COI_Sequence_40	40	43	39361	1749.38	704	GCCTCTATCAGGAATCCAATCACACTCAGGAGGATCTGTAGATTTAGCTATCTTCAGTCTTCACTTATCCGGAATTTCATCAATGTTAGGAGCAATGAACTTTATTACTACTATCCTAAATATGCGAAACCCAGGAATGACATTACACAAATTACCTCTATTTGCTTGAGCCGTAATGGTAACAGCTATCTTACTACTATTATCACTTCCAGTACTAGCAGGAGGAATTACAATGTTATTAACAGATCGAAACTTCAACACATCATTCTATGATCCTGCTGGAGGAGGGGATCCTATCCTATACCAACACCTATTC	0	1370	929	1604	1100	1731	28	150	19	717	121	147	1439	3462	3419	3344	1282	3082	73	35	524	732	1097	1410	372	573	691	428	718	2155	53	188	132	133	1527	1639	190	142	172	281	1078	972	54
NEST_102924_COI_Sequence_41	41	44	36828	1636.8	354.5	TCCATTATCAAGTATTCAATCACACTCAGGAGGATCTGTAGATTTAGCTATCTTCAGTCTTCACCTATCAGGAATCTCATCAATGTTAGGGGCAATGAACTTTATTACTACTATCCTTAATATGCGAAATCCTGGAATGACATTACACAAACTACCTTTATTCGCTTGAGCAGTAATGGTAACAGCTATTTTACTACTGTTATCATTACCAGTATTAGCTGGAGGTATTACAATGTTATTAACGGATCGAAACTTCAACACATCATTCTATGATCCTGCGGGAGGAGGAGACCCTATTCTATACCAACACCTATTC	6	1691	994	1816	792	1070	12	50	52	742	115	124	616	1044	7935	6903	55	203	923	1167	118	182	166	293	606	1248	15	16	955	2618	152	416	117	133	140	233	49	45	589	824	27	13	920
NEST_102924_COI_Sequence_42	42	39	36752	1633.42	351	TCCTCTATCAGGAATTAACAGCCACTCAGGTGGTTCAGTTGACCTGGCTATCTTTAGCCTACACCTAGCTGGTATCAGTTCAATGCTTGGAGCTATGAACTTTATCACTACAATTCTTAACATGCGACACCCAGGAATGTCAATGCACAAATTACCACTATTCTGTTGAGCTATCTTCATTACAGCCATCCTACTTCTACTAACACTTCCAGTGCTAGCCGGAGGTATTACAATGCTACTAACTGATCGTAACTTTAACACTTCATTCTACGACCCAGCTGGAGGTGGGGATCCTATCCTATTCCAACACCTATTC	0	156	1440	799	506	346	2459	874	192	1437	6193	3592	3885	3023	142	67	591	723	0	0	491	445	487	250	594	447	2	2	261	356	6	8	51	27	459	156	5	0	3501	2402	265	108	4
NEST_102924_COI_Sequence_43	43	2	34114	1516.18	0	ACCACTGGCCGGCAATTTAGCCCACGCCGGAGCCTCAGTCGACCTTGCAATTTTCTCCCTACACCTAGCTGGAATCTCCTCAATCCTAGGAGCAATCAACTTCATCACAACAGCAATCAACATAAAACCTCCCGCCCTCTCACAATACCAAACCCCCCTATTCGTATGATCAGTCCTAATCACCGCAGTGCTCCTACTCCTGTCTCTTCCAGTCCTCGCCGCAGGAATCACAATACTCCTCACAGACCGCAACCTCAACACTACATTCTTCGACCCCGCCGGAGGAGGAGACCCTGTCCTATATCAACACCTCTTC	0	0	0	0	0	0	0	0	0	0	0	0	34091	23	0	0	0	0	0	0	0	0	0	0	0	0	0	0	0	0	0	0	0	0	0	0	0	0	0	0	0	0	0
NEST_102924_COI_Sequence_44	44	26	34037	1512.76	40	TCCTCTAGCAAGTATCCAATCACACTCTGGTGGTTCAGTTGATCTAGCGATCTTCGCTCTTCACCTGTCAGGTATTTCATCTATGCTAGGTGGTATGAACATCACTACAACAATTCTAAACATGCGAGCGCCTGGTATGACAATGCACAAAATGCCTCTATTCGTATGGGCTATGTTATTCCAATCAATCATCATCCTACTAGCTATTCCTGTACTAGCCGGAGCCATTACAATGCTTCTAACAGATCGTAACTTCAACACATCATTCTTCGACCCAGCAGGTGGAGGTGATCCAGTACTATACCAACACCTGTTC	0	22	90	208	0	2	2084	2386	2	54	58	110	0	0	1292	1063	0	0	0	0	26	18	149	223	8166	13360	0	0	122	237	726	2463	0	0	0	0	0	0	417	418	104	237	0
NEST_102924_COI_Sequence_45	45	43	33221	1476.49	518	TCCTCTATCAGGTATCCAAGCTCACTCAGGTGGATCAGTTGATCTAGCAATCTTTGCGCTACATCTATCTGGTATCTCATCTATGTTAGGTGCAATGAATATCACAACTACAATTCTTAACATGCGAGCACCTGGTATGACTCTTCACAAAATGCCTCTGTTCGTATGGGCTATGTTAATGCAATCAATTATTATCCTACTAGCTGTTCCAGTTCTAGCAGGTGGTATTACTATGCTATTAACAGATCGTAACTTCAACACATCATTCTTCGACCCAGCAGGTGGAGGAGACCCTGTGCTATACCAACATCTTTTC	0	266	1665	2387	1001	1582	2402	3014	12	114	13	26	277	698	1648	1663	203	503	88	70	403	668	669	1006	138	255	51	29	252	585	533	2038	16	25	1249	1479	9	1	1881	2583	821	877	13
NEST_102924_COI_Sequence_46	46	43	31620	1405.33	355.5	TCCATTGTCAAGTATTCAAAGCCACTCGGGTGGATCAGTTGATCTAGCGATCTTCAGTCTTCACCTTGCAGGAATTAGTTCTATGCTTGGTGCAATGAACTTTATCACTACTATCCTAAATATGCGAGCACCTGGTATGACTCTTCACAAGCTACCACTATTCTGCTGAGCTATCTTTGTAACTGCTATCCTTCTTCTACTATCACTACCAGTACTAGCAGGGGCTATTACAATGCTACTAACAGATCGAAACTTTAATACATCATTCTACGATCCAGCCGGAGGAGGAGATCCTATTCTATACCAACATCTCTTC	0	1128	397	624	752	996	383	634	13	273	91	143	305	867	6504	7166	73	170	600	633	315	391	199	322	85	191	10	10	525	1012	585	2328	571	501	102	160	299	328	517	715	89	139	282
NEST_102924_COI_Sequence_47	47	44	30402	1351.2	281.5	TCCATTAGCTGGAATCCAATCACACTCAGGTGGATCTGTAGATTTAGCGATCTTCAGTCTTCACTTAGCTGGGATTTCATCAATGCTTGGAGCAATGAACTTTATCACAACAATCCTTAATATGCGAAACCCAGGAATGACATTACACAAACTACCACTATTCTGTTGAGCTATCATGGTAACAGCCATCCTATTACTATTATCATTACCAGTACTAGCAGGGGGTATCACAATGTTATTAACTGACCGAAACTTCAACACATCATTCTATGATCCAGCAGGAGGAGGAGACCCAATCCTATACCAACACTTATTC	2	1201	2012	3000	2161	3558	462	884	26	426	57	53	285	642	1539	1483	68	189	155	139	278	395	771	1274	245	547	19	7	1027	2671	271	898	66	87	88	145	1029	1006	154	170	154	275	276
NEST_102924_COI_Sequence_48	48	39	29817	1325.2	176	GCCTTTATCTGGAATACAATCACACTCCGGAGCTAGTGTAGACCTTGCTATTTTCAGTCTTCACTTATCTGGAATCTCTTCTATTTTAGGTGCTATAAACTTTATTACTACTGTACTTAATATGAGAGCGCCAGGTATGACTCTACATAAACTACCTTTATTTGTATGAGCTATATTTGTAACAGCTATCTTATTATTATTATCATTACCTGTTCTAGCTGGTGCAATTACAATGCTATTGACAGATAGACATTTTAATACATCATTCTATGATCCGGCTGGAGGAGGTGATCCTATATTATACCAACACCTTTTC	0	0	270	486	580	838	27	44	19	310	1350	1683	154	279	161	139	117	289	16	21	37	64	191	279	143	233	4387	2319	0	6	97	333	85	119	699	912	0	0	3998	7288	792	804	132
NEST_102924_COI_Sequence_49	49	43	29557	1313.64	515	ACCTTTATCTGCAATTCAAAGTCATAGTGGTGGAGCTGTAGATTTAGCTATCTTCAGTCTTCATTTAGCAGGAATTTCAAGTATGCTAGGGGCTATGAACTTTATTACTACAATTTTAAATATGCGGGCCCCAGGAATGACTTTACATAAAATGCCTTTATTTGTATGGGCTATTTTAGTAACTGCTGTATTATTATTACTATCATTACCTGTATTAGCTGGAGGGATTACAATGTTACTAACAGATAGAAACTTTAATACTAGTTTTTATGAACCAGCAGGAGGAGGAGATCCATTATTATATCAACATTTATTC	0	1224	100	205	351	527	339	621	36	612	1863	2438	339	756	825	754	890	2010	17	24	290	551	608	1107	350	503	498	262	477	1149	322	1188	218	231	1565	2132	10	17	350	589	1503	1571	70
NEST_102924_COI_Sequence_50	50	43	28584	1270.4	333	TCCATTATCAGGTATCCAAAGTCACAGTGGTCCAAGTGTGGATCTAGCTATATTTGCCTTACATCTTTCAGGTATAAGTAGTTTACTTGGAGCAATGAATTTCATTACAACTATCTTAAACATGAGAGCTCCAGGTATTAGATTACATAAATTAGCTCTGTTTGGATGAGCAGTAGTTGTAACAGCTGTATTATTATTGCTTTCTTTACCCGTATTGGCAGGAGGTATCACAATGATATTAACTGATAGAAACTTTAATACATCTTTCTTTGAAGTAGCAGGAGGAGGGGATCCTATCTTATACCAACACTTGTTC	0	153	468	602	644	979	1409	2314	18	352	90	130	96	164	213	214	92	279	927	1097	92	306	2272	2991	1165	1829	243	181	191	611	16	55	1308	1276	849	1145	33	47	89	195	314	368	1500
NEST_102924_COI_Sequence_51	51	28	28513	1267.24	20.5	TCCTCTAGCAAGTATCCAATCACACTCTGGTGGTTCAGTTGATCTAGCGATCTTCGCTCTTCACCTGTCAGGTATTTCATCTATGCTAGGTGGTATGAATATCACTACAACAATTCTAAACATGCGAGCGCCTGGTATGACAATGCACAAAATGCCTCTATTCGTATGGGCTATGCTATTCCAATCAATCATTATCCTACTAGCTATTCCTGTACTAGCCGGAGCCATTACAATGCTTCTAACAGACCGTAACTTCAACACTTCATTCTTCGACCCAGCTGGTGGAGGTGATCCAGTACTATACCAACACCTGTTC	0	52	14	22	1619	3207	2759	3430	0	0	16	12	0	17	1350	1271	0	0	0	0	22	41	35	14	4142	6172	0	0	197	329	713	2593	0	0	19	9	0	0	57	76	177	148	0
NEST_102924_COI_Sequence_52	52	41	27838	1237.24	411	TCCTCTATCAGGTATCCAAGCTCACTCAGGTGGGTCAGTTGATCTAGCGATCTTTGCGCTACATCTTTCTGGTATCTCATCTATGTTAGGTGCAATGAATATCACAACTACAATTCTTAACATGCGAGCACCTGGTATGACTTTACACAAAATGCCTCTGTTCGTATGGGCTATGTTAATGCAATCAATTATTATCCTACTAGCTGTTCCAGTTCTAGCAGGTGGTATTACTATGCTATTAACAGATCGTAACTTTAACACATCATTCTTCGACCCAGCAGGTGGAGGAGATCCTGTACTATACCAACACCTTTTC	0	349	2451	3584	1074	1665	1252	1959	10	162	4	5	464	1106	937	923	672	1667	7	2	338	472	430	709	126	287	42	27	240	392	63	203	5	4	538	601	32	25	1022	1441	1292	1256	0
NEST_102924_COI_Sequence_53	53	42	27117	1205.2	144.5	TCCTTTATCTAGTGTACAAAGTCACAGTGGTCCAAGTGTTGATCTTGCAATATTTGCTTTACACTTATCAGGAATAAGTTCATTATTAGGTGCTATGAATTTCATAACTACTATATTAAATATGAGATGTCCTGGTATAAGATTACATAAATTAGCATTATTTGGTTGAGCGGTAGTAGTTACAGCTGTATTACTGTTATTATCACTTCCCGTATTAGCCGGTGCAATTACTATGCTATTAACTGATAGAAACTTTAATACATCATTCTTTGAAGCAGCAGGAGGTGGTGATCCACTATTGTACCAACATCTTTTC	0	1231	220	380	675	897	2773	3990	7	148	3	0	167	278	5325	4971	49	132	139	193	56	101	91	121	34	66	5	4	656	1842	220	867	176	141	22	37	55	81	127	163	107	99	286
NEST_102924_COI_Sequence_54	54	41	26985	1199.33	364.5	ACCATTATCTTCAATTCAAAGTCATAGTGGAGGAGCTGTGGATTTAGCTATCTTTAGTCTTCATTTAGCTGGAATTTCAAGTATGTTAGGAGCTATGAATTTTATTACAACAATTTTAAATATGAGAGCGCCAGGAATGACATTACATAAAATGCCATTATTCGTTTGGGCCATTTTAGTAACAGCTGTTTTACTTTTATTATCACTACCAGTGTTAGCTGGAGGAATAACAATGTTATTAACAGATAGAAACTTTAATACTAGTTTCTATGAACCAGCTGGTGGTGGGGATCCATTATTATACCAACATCTTTTC	0	387	253	416	231	428	557	917	9	154	1828	2419	342	658	133	80	964	2337	5	0	253	469	133	270	551	1033	408	214	145	272	175	841	136	109	1731	2059	0	2	429	745	2183	2638	45
NEST_102924_COI_Sequence_55	55	42	26054	1157.96	251.5	TCCATTATCTAGTGTACAAAGTCACAGTGGACCTAGTGTTGATCTTGCAATATTTGCATTACACTTATCTGGTATTAGTAGTTTATTAGGTGCAATGAACTTTATAACTACAATTTTAAATATGAGAAGTCCTGGAATTAGACTACATAAATTAGCTTTATTTGGATGAGCAGTTGTAGTTACAGCCGTATTATTATTATTATCATTACCTGTATTAGCAGGTGGAATTACTATGTTATTGACAGATAGAAACTTTAATACTTCATTCTTCGAAGCTGCAGGTGGAGGAGATCCTATATTATACCAACATCTATTC	1	3319	493	769	1980	2541	115	168	150	2006	241	311	155	391	1969	1873	125	262	0	0	202	357	671	998	1241	1845	8	10	624	1426	114	402	5	3	24	40	353	456	103	177	49	71	2
NEST_102924_COI_Sequence_56	56	36	25996	1155.38	29	TCCTCTGTCAGGTGTACAAAGCCACTCAGGTGGATCAGTTGACCTTGCGATCTTTAGCCTTCACCTAGCCGGAATCAGCAGTATGCTCGGTGCTATGAACTTTATCACAACTATTCTTAACATGCGAAACCCAGGAATGACTCTTCACAAGCTTCCACTATTCTGCTGAGCAATCATGGTAACAGCTGTTCTTCTACTACTATCACTACCAGTACTAGCAGGTGCAATTACTATGCTTCTTACAGACCGAAACTTCAATACATCATTCTACGACCCAGCAGGTGGAGGTGACCCGATTCTATACCAACACCTCTTC	1	23	1320	0	6624	6	959	0	35	2	86	0	1685	12	1399	0	1788	13	317	0	1026	18	2937	5	223	0	595	0	1247	15	154	3	211	0	1242	2	183	1	242	9	3403	9	194
NEST_102924_COI_Sequence_57	57	44	24847	1104.31	265.5	TCCATTATCAAGTGTACAAAGTCACAGTGGGCCTAGTGTAGACCTTGCTATTTTTGCATTACACTTATCAGGTATAAGTAGTTTATTAGGAGCAATGAACTTTATAACTACAATATTAAATATGAGAAGTCCAGGTATAAGATTACACAAATTAGCATTATTTGGTTGAGCAGTAGTAGTAACAGCAGTGTTATTATTATTATCTTTACCAGTATTAGCTGGAGGTATTACTATGTTATTAACAGATAGAAACTTTAATACTTCATTCTTTGAAGCTGCAGGAGGAGGAGATCCTATATTATACCAACATTTATTC	7	4104	884	1459	452	505	29	14	75	1118	26	26	634	1061	3372	3159	602	1076	9	5	498	782	577	880	91	121	22	5	198	397	27	58	19	19	141	147	476	530	333	558	184	154	10
NEST_102924_COI_Sequence_58	58	40	23832	1059.2	232	TCCTTTATCAGGTATACAAAGTCACAGTGGTCCTAGTGTAGATTTAGCTATATTTGCATTACACTTATCTGGTATAAGTTCTCTTTTAGGTGCTATTAATTTCATTACTACAATACTAAATATGAGAGCACCAGGAATAAGATTACACAAATTAGCCTTATTTGGTTGAGCAGTAGTAGTAACAGCAGTTTTATTACTATTATCTTTACCAGTTCTTGCAGGAGCAATCACTATGGTTCTGACAGATAGAAACTTTAATACTTCATTCTTTGAAGCCGCAGGTGGAGGTGATCCTATATTATACCAACACTTATTC	0	695	257	448	1027	1349	102	123	23	351	0	9	1890	3587	2752	2570	164	379	93	128	164	207	411	684	117	186	0	0	340	848	267	906	135	131	21	9	1140	1298	56	76	46	56	436
NEST_102924_COI_Sequence_59	59	44	22109	982.622	266.5	ACCCTTATCTGGATTACAAAGTCACAGTGGACCGAGTGTTGATCTAGCCATCTTTGCCTTACATTTGTCAGGAATAAGTAGTTTATTGGGTGCTATGAACTTTATTACAACAATATTGAATATGAGAAGTCCAGGAATAAGATTACATAAACTTGCATTATTTGGATGAGCTGTAGTAGTAACAGCAGTTCTATTATTATTATCATTACCTGTATTAGCCGGAGCTATAACAATGGTCTTAACAGATAGAAATTTTAATACGTCATTCTTCGAAGTAGCTGGAGGAGGTGATCCAATATTATACCAACATCTTTTC	2	1619	303	429	109	150	27	28	17	429	49	59	461	1009	3809	3999	281	710	369	455	257	461	651	1182	146	224	148	101	409	988	96	276	287	241	26	40	1	8	15	20	28	20	1125
NEST_102924_COI_Sequence_60	60	40	21993	977.467	24.5	TCCATTATCTAGTGTACAAAGTCACAGTGGACCAAGTGTTGATCTTGCAATATTTGCATTACACTTATCTGGTATTAGTAGTTTATTAGGTGCAATGAATTTTATAACAACAATTTTGAACATGAGAAGTCCTGGAATTAGACTACATAAATTAGCTTTATTTGGATGAGCAGTTGTAGTTACAGCTGTGTTATTATTATTATCATTACCTGTATTAGCAGGTGGTATTACAATGCTATTGACAGATAGAAACTTTAATACTTCATTCTTCGAAGCTGCAGGAGGAGGAGATCCTATATTATACCAACATCTATTC	0	64	63	134	17	25	12	16	5	115	5	5	4	15	48	49	16	23	6	24	19	25	4	6	0	0	2	0	12	20	14	64	3007	3095	34	54	5818	7227	466	674	55	36	381
NEST_102924_COI_Sequence_61	61	41	21913	973.911	361.5	TCCATTATCAGGTATACAAAGTCACAGTGGAGCAAGTGTAGATTTAGCTATATTTGGTCTACATTTATCCGGTATAAGTAGTTTACTTGGTGCTATAAACTTTATAACAACAATACTAAATATGAGAAGTCCAGGTATAAGATTACATAAATTAGCTCTTTTTGGGTGATCAGTAGTAGTTACTGCTGTATTATTATTATTATCTTTACCTGTTTTAGCTAGTGCTATAACTATGCTATTAACAGATAGAAATTTTAATACTTCATTCTTTGAAACAGCTGGGGGAGGTGACCCTATACTATACCAACATCTTTTC	0	365	373	597	574	852	109	203	12	358	777	909	2	2	1242	1208	13	47	1	7	131	237	663	1161	1054	1831	32	18	702	1752	408	1585	2	1	92	122	11	4	1043	1859	755	799	0
NEST_102924_COI_Sequence_62	62	43	21789	968.4	265	TCCTTTATCTAGTGTACAAAGTCATAGTGGTCCTAGTGTAGATTTAGCTATATTTGCTTTACACCTAGCAGGAGTAAGTTCATTATTAGGAGCGATGAACTTCATTACTACTATATTAAATATGAGATGTCCAGGTATAAGATTACATAAATTAGCATTATTTGGTTGAGCCGTAGTAGTTACTGCTGTATTACTGTTATTATCACTTCCAGTATTAGCCGGTGCGATTACTATGTTATTAACTGACAGAAACTTTAATACATCATTCTTTGAAGCAGCAGGAGGTGGTGACCCACTACTGTACCAACATCTTTTC	0	985	252	441	244	337	96	204	27	362	111	144	132	262	5118	4810	135	285	270	314	49	100	374	530	175	268	503	196	558	1343	39	167	155	205	484	512	25	15	23	22	492	372	378
NEST_102924_COI_Sequence_63	63	42	20704	920.178	204	TCCTCTATCAGGTATCCAAGCTCACTCAGGTGGATCAGTTGATCTAGCAATCTTCGCGCTGCATCTTTCTGGTATCTCATCTATGCTTGGAGCTATGAACATTACTACTACAATTCTTAACATGCGAGCACCGGGTATGACTCTACACAAAATGCCTCTGTTCGTATGGGCTATGTTAATGCAATCAATTATTATCCTACTAGCTGTTCCAGTCCTAGCAGGTGGTATTACTATGCTATTAACAGATCGTAACTTCAACACATCATTCTTCGACCCAGCAGGTGGAGGAGATCCTGTACTATACCAACATCTTTTC	0	287	2064	2774	581	1191	102	32	36	416	10	15	358	633	282	266	208	541	2	6	200	401	8	3	29	66	34	0	83	244	98	355	4	11	1362	1604	14	36	1918	2491	1114	797	11
NEST_102924_COI_Sequence_64	64	41	20271	900.933	176.5	TCCTTTATCAGGAGTTCAATCACACTCAGGTGCTAGTGTTGACTTAGCTATCTTTAGTCTACACTTAGCTGGGGTTAGTTCATTATTGGGTGCTATAAACTTTATAGTTACAGGACTTAATATGAGAACAAACGGTATGAGCCTACACAAATTACCATTATTTGTATGGGCTATTTTTGTTACAGCTATTTTATTATTACTTTCTTTACCTGTATTAGCTGGTGCAATCACAATGTTATTAACAGACAGAAACTTTAATACTAGTTTTTACGATCCAGCGGGAGGAGGAGATCCAATCCTTTATCAGCATTTATTC	0	139	1461	2754	104	167	58	87	1	7	26	19	403	889	12	9	7	12	63	54	491	1018	3	7	521	674	0	0	569	1301	36	186	125	108	654	867	293	380	712	957	2382	2216	283
NEST_102924_COI_Sequence_65	65	41	19909	884.844	61	TCCATTATCAGGTATCCAATCACACTCAGGTGGATCTGTTGATTTAGCTATCTTCAGTCTTCACCTATCAGGGATCTCATCAATGTTAGGAGCAATGAACTTTATTACTACTATCCTAAATATGCGTAACCCTGGAATGACATTACACAAACTACCTTTATTCGCTTGAGCTGTAATGGTAACAGCCATCTTACTACTATTATCATTACCGGTATTAGCTGGAGGTATTACAATGTTATTAACGGATCGAAACTTCAACACATCATTCTATGACCCTGCTGGAGGAGGAGATCCTATCCTATACCAACACCTATTC	0	269	46	38	94	242	6137	7790	14	124	37	54	115	411	763	828	16	35	33	34	55	48	503	945	108	126	0	0	67	173	86	208	18	37	12	10	19	21	109	116	25	100	23
NEST_102924_COI_Sequence_66	66	43	18916	840.711	269	TCCTTTATCAGGAATACAAAGTCACAGTGGACCTAGTGTAGACTTAGCAATTTTTGCTTTACACTTATCAGGTATAAGTAGTTTACTAGGTGCTATGAACTTTATTACAACAATACTAAACATGAGAGCACCAGGAATAAGATTACACAAATTAGCCTTATTCGGATGAGCAGTTGTAGTAACAGCAGTGTTATTATTACTATCATTACCTGTTTTAGCTGGAGCAATTACAATGGTGTTAACAGATAGAAACTTTAACACATCATTCTTCGAAGCTGCAGGTGGAGGTGATCCTATCTTATACCAACACCTATTC	0	2481	428	641	483	769	17	33	57	639	7	4	991	2050	579	605	670	1238	257	203	661	1053	572	850	121	195	14	7	323	865	161	388	95	96	70	86	281	241	33	63	58	45	282
NEST_102924_COI_Sequence_67	67	34	18298	813.244	93	TCCACTATCAGGTATACAAAGCCACAGTGGACCAAGCGTAGATTTAGCTATATTTGCCTTACATCTGTCAGGAATAAGCAGTCTGCTAGGGGCTAACAATTTTATAACAACTATACTAAATATGCGTACGCCAGGTATAAAATTACATAAATTAGCACTATTCGGATGAGCCATATTAGTAACCGCTGTTTTACTTTTATTATCATTACCTGTGTTAGCAAGTGCAATTACTATGGTATTAACAGATAGAAATTTCAACACATCTTTCTTTGAAACTGCTGGTGGTGGAGATCCTATATTATACCAACATCTTTTC	0	560	150	401	66	126	41	54	11	110	745	869	0	2	2666	2718	8	22	0	0	28	53	502	807	1137	1796	0	0	602	1413	104	313	0	0	74	82	8	8	995	1546	168	113	0
NEST_102924_COI_Sequence_68	68	42	17606	782.489	246	GCCTCTATCAGGAATCCAATCACACTCAGGAGGATCTGTAGATTTAGCTATCTTCAGTCTTCACTTATCCGGAATTTCATCAATGTTAGGAGCAATGAACTTTATTACTACTATCCTAAATATGCGAAACCCAGGAATGACATTACACAAATTACCTCTATTTGCTTGAGCCGTAATGGTAACAGCTATCTTACTACTATTATCACTTCCAGTACTAGCAGGAGGAATTACAATGTTATTAACAGATCGAAACTTCAACACATCATTCTATGATCCTGCTGGAGGAGGGGATCCTATCCTATACCAACACCTATTT	1	791	496	870	191	343	44	54	15	259	57	53	742	1495	169	242	450	1007	9	29	250	357	543	754	197	389	410	252	215	436	17	54	85	134	905	1097	0	0	105	153	1873	1980	43
NEST_102924_COI_Sequence_69	69	25	17315	769.556	67.5	ACCCCTTTCAGGTATACAAAGTCATAGTGGACCTAGTGTAGATTTAGCGATCTTTGCTTTACACCTATCAGGAATAAGTAGTCTACTAGGTGCCATTAATTTCATTACAACTATACTTAATATGAGAGCACCAGGTATAAGACTACATAAACTAGCATTGTTTGGTTGAGCAGTAGTAGTTACCGCTGTACTGTTATTATTATCTTTACCTGTTTTAGCTAGTGCCATTACAATGGTATTAACAGATAGAAATTTTAATACATCATTCTTTGAAGCAGCAGGAGGAGGTGACCCTATCCTATACCAACACCTATTC	0	475	543	765	212	326	174	214	0	92	49	28	457	836	2375	2303	0	6	0	0	43	86	688	998	174	264	0	0	1841	3992	92	282	0	0	0	0	0	0	0	0	0	0	0
NEST_102924_COI_Sequence_70	70	42	17057	758.089	266	TCCTTTATCAGGAATCCAATCACACTCAGGAGGATCTGTAGATCTAGCTATCTTCAGCCTTCACTTATCAGGAATCTCATCAATGTTAGGAGCAATGAATTTCATCACTACTATCCTAAATATGCGAAACCCAGGAATGACATTACACAAATTACCTCTATTTGCTTGAGCCGTTATGGTTACAGCTATCTTACTATTACTATCACTACCAGTATTAGCAGGAGGTATTACAATGTTATTAACAGATCGAAACTTCAACACATCATTCTATGATCCGGCTGGAGGAGGAGATCCTATCCTGTACCAACACTTATTC	0	328	645	979	270	479	16	58	0	67	12	22	179	415	262	218	311	719	132	154	60	108	408	758	75	187	868	528	229	453	40	133	83	124	849	1295	541	614	625	587	1633	1367	128
NEST_102924_COI_Sequence_71	71	40	16983	754.8	124	GCCATTATCTGGTATCCAATCACACTCAGGTGGATCAGTTGATTTAGCTATTTTCAGTCTTCACTTAGCCGGTATTTCATCAATGTTAGGAGCAATAAACTTCATTACAACAATCCTTAATATGCGAAACCCAGGAATGACATTACACAAATTACCTTTATTCTGTTGAGCTATCATGGTAACGGCTATTTTATTACTATTATCATTACCTGTTCTTGCCGGTGCTATTACGATGTTATTAACAGATCGAAACTTTAATACATCATTCTACGACCCAGCCGGAGGAGGTGACCCTATCTTGTACCAACACTTATTC	0	188	393	728	45	60	14	82	26	364	20	22	277	460	182	168	121	274	112	118	40	99	0	77	32	38	0	0	127	383	259	910	2955	2939	8	46	1265	1416	802	1376	9	29	287
NEST_102924_COI_Sequence_72	72	37	16040	712.889	163	TCCTCTGTCAGGTGTACAAAGCCACTCAGGTGGATCGGTTGACCTAGCTATCTTTAGCCTTCACCTAGCCGGAATCAGCTCGATGCTCGGTGCTATGAACTTTATCACAACAATCCTTAACATGCGAAATCCAGGAATGACTCTTCACAAGCTTCCACTGTTCTGCTGAGCAATCATGGTAACAGCAGTTCTACTACTACTATCTCTACCAGTACTAGCCGGAGCCATTACTATGCTTCTTACAGACCGAAACTTCAATACATCATTCTACGACCCAGCAGGAGGAGGGGACCCAATCCTTTACCAACACCTCTTC	0	37	778	1007	452	798	66	67	38	334	1907	2472	183	296	227	183	89	149	3	0	29	39	830	1055	1019	1676	19	12	177	450	9	35	0	0	558	401	0	2	242	292	23	86	0
NEST_102924_COI_Sequence_73	73	36	15698	697.689	136.5	TCCATTATCTAGTGTACAAAGTCACAGTGGACCGAGTGTTGATCTTGCAATATTTGCATTACACTTATCAGGTATAAGTAGTTTATTAGGTGCAATGAATTTTATAACAACGATTTTAAATATGAGAAGTCCTGGAATTAGATTACATAAATTAGCATTATTTGGATGAGCAGTTGTAGTTACAGCTGTCTTATTATTATTATCATTACCTGTATTAGCAGGTGGAATTACTATGTTATTGACAGATAGAAACTTTAATACTTCATTCTTCGAAGCTGCAGGTGGAGGAGATCCTATATTATACCAACATTTATTC	0	413	123	356	2199	3217	151	203	73	1223	37	43	257	470	744	746	224	477	0	0	288	519	150	220	66	123	5	0	638	1602	214	660	0	0	19	31	29	68	15	17	39	39	0
NEST_102924_COI_Sequence_74	74	18	15634	694.844	0	GCCATTATCTGGTATCCAATCACACTCAGGTGGATCAGTTGATTTAGCTATTTTCAGTCTTCACTTAGCCGGTATTTCATCAATGTTAGGAGCAATAAACTTCATTACAACAATCCTTAATATGCGAAACCCAGGAATAACATTACACAAATTACCTTTATTCTGTTGAGCTATCATGGTAACGGCTATTTTATTACTATTATCATTACCTGTTCTTGCCGGTGCTATTACGATGTTATTAACAGATCGAAACTTTAATACATCATTTTACGACCCAGCCGGAGGAGGTGACCCTATCTTGTACCAACATTTATTC	0	0	0	0	9	0	6093	9032	0	13	3	2	0	0	5	18	0	0	0	0	0	5	47	103	0	0	0	0	0	0	4	93	15	0	0	0	9	0	0	11	74	98	0
NEST_102924_COI_Sequence_75	75	42	15268	678.578	73	TCCTCTGTCAGGTGTACAAAGCCACTCAGGTGGATCAGTTGACCTGGCTATCTTTAGCCTTCACCTAGCAGGAATCAGCTCAATGCTCGGTGCGATGAACTTTATTACTACAATCCTTAACATGCGAAACCCAGGAATGACTCTTCACAAGCTTCCTCTATTCTGCTGAGCGATCATGGTAACAGCAGTTCTTCTACTTCTATCACTTCCAGTACTAGCAGGTGCAATCACAATGCTTCTAACAGACCGAAACTTCAACACATCATTCTACGACCCAGCAGGAGGGGGGGATCCAATCCTTTACCAACACCTCTTC	0	15	22	10	1880	1057	1605	1024	9	21	1086	742	6	10	98	21	3	3	15	6	1	0	135	53	182	77	412	69	96	154	303	563	34	11	2024	930	68	10	236	176	1140	941	19
NEST_102924_COI_Sequence_76	76	24	15072	669.867	19	CCCATTATCTACTTTAGTATCTCATTCAGGAGGATCAGTAGATTTAGCTATTTTTAGTCTACATTTAGCAGGAATTTCAAGTCTAGCGGGAGCGATTAATTTATTATCTACAGTATTTAATATGCGTAGTCTAGGTATAGGTTATCATCGAGTTCCCTTATTCGTATGGTCGATTACAGTAACAGCAGTATTATTATTGTTAAGTTTACCAGTATTAGCTGGTTGTATTACAATGCTTTTAACTGATCGTCAATTAAATACTAGTTTCTTCGACCCTAGTGGAGGAGGAGATCCTATCCTTTATCAGCACCTATTC	0	0	0	0	52	52	19	35	0	0	3150	4248	0	0	0	2	102	332	19	19	0	0	10	24	107	192	64	46	0	0	545	1958	0	0	333	484	0	0	0	46	1700	1533	0
NEST_102924_COI_Sequence_77	77	42	14797	657.644	69	ACCGTTATCTAGTGTACAGAGTCACAGTGGTCCTAGTGTGGACCTTGCTATTTTTGCATTACATTTATCAGGTATTAGTAGTTTATTAGGAGCTATGAATTTCATTACTACTATATTAAACATGAGAAGTCCAGGAATTAGATTACATAAATTAGCTTTATTTGGTTGAGCGGTAGTTGTAACAGCAGTGTTATTATTATTATCTTTACCAGTCTTAGCCGGGGGTATTACAATGTTACTTACAGATAGAAACTTTAATACATCATTCTTTGAAGCTGCAGGAGGAGGAGATCCTATACTTTACCAACACTTATTC	0	1493	448	709	326	505	50	39	46	934	52	69	658	1232	1469	1260	279	793	6	17	403	645	384	640	58	88	12	0	453	1221	38	150	16	13	27	19	64	69	1	13	25	3	52
NEST_102924_COI_Sequence_78	78	31	14527	645.644	63	TCCTCTATCAGGAATTAACAGCCACTCAGGTGGTTCAGTTGACCTGGCTATCTTTAGCCTACACCTAGCAGGAATCAGTTCAATGTTAGGAGCGATGAACTTCATCACAACTATCCTTAACATGCGACACCCAGGAATGTCAATGCACAAATTACCATTATTCTGTTGGGCTATCTTCATTACAGCTATCCTACTTCTACTAACACTTCCAGTGCTAGCCGGAGGTATTACAATGCTATTAACTGATCGTAACTTTAACACTTCATTCTACGACCCAGCTGGAGGTGGAGACCCTATCCTATTCCAACACCTATTC	0	28	35	36	78	48	141	96	84	982	5101	2853	231	150	0	1	1076	1181	0	0	215	213	330	259	497	345	3	0	85	124	3	0	0	0	41	10	0	0	150	128	0	3	0
NEST_102924_COI_Sequence_79	79	43	14138	628.356	242.5	TCCTTTAAGTGGAATACAAAGTCATAGTGGACCTAGTGTAGATTTAGCTATATTTGCACTTCATCTAGCAGGTATAAGTAGTTTATTAGGTGCTATGAACTTTATAACTACTATACTTAATATGAGAAGTCCAGGTATAAGATTACATAAATTAGCCTTATTTGGATGAGCTGTGCTAGTTACAGCTGTATTATTATTATTATCGTTACCTGTTTTAGCCGGTGCTATTACAATGTTATTAACTGATAGAAACTTTAATACATCATTCTTTGAAGCCGCAGGGGGTGGTGACCCTATTTTATACCAACACCTTTTC	0	881	309	671	199	233	4	27	22	377	51	96	313	573	2028	1955	101	298	252	393	101	194	204	338	82	142	18	12	351	893	100	393	290	322	20	5	48	50	252	478	100	77	464
NEST_102924_COI_Sequence_80	80	43	13654	606.844	152	ACCTCTATCAGGAATCCAATCACACTCAGGAGGATCTGTTGATTTAGCAATCTTCAGCCTTCACCTATCAGGAATTTCATCAATGTTGGGAGCAATGAATTTCATCACTACTATCCTAAATATGCGAAACCCTGGAATGACATTACACAAATTACCTTTATTTGCTTGAGCCGTTATGGTTACAGCTATCTTACTATTACTATCACTACCAGTATTAGCAGGAGGAATTACAATGTTATTAACAGATCGAAACTTCAACACATCATTCTATGACCCCGCTGGAGGAGGAGATCCTATTCTGTACCAACACTTATTC	0	152	468	828	152	351	100	125	4	72	19	5	191	445	51	83	102	365	147	130	29	43	298	425	13	12	880	591	79	103	59	256	85	59	1308	1578	222	201	345	413	1307	1288	182
NEST_102924_COI_Sequence_81	81	41	13200	586.667	134.5	TCCTTTATCAGGAATACAAAGTCACAGTGGACCGAGTGTAGATTTAGCAATTTTTGCTTTACACTTATCAGGTATAAGTAGTTTATTAGGAGCAATCAACTTTATAACTACTATACTAAATATGAGAAGTCCAGGTATTAGATTACACAAATTAGCTTTATTTGGTTGAGCAGTAGTAGTAACCGCGGTTTTATTATTATTATCTCTTCCTGTACTAGCCGGTGGAATTACAATGGTATTAACAGACAGAAACTTTAATACATCATTCTTTGAAGTAGCTGGTGGAGGTGACCCTATATTATACCAACATCTTTTC	0	342	1448	2570	165	246	139	219	33	670	37	57	399	691	234	209	61	130	58	71	23	47	387	675	20	65	0	0	527	1397	126	397	93	128	18	27	250	369	42	91	80	47	343
NEST_102924_COI_Sequence_82	82	25	13188	586.133	11	TCCATTATCAGGTATCCAAAGTCACAGTGGTCCAAGTGTAGATCTGGCTATTTTTGCCTTACATCTATCGGGTGTAAGCAGTTTACTTGGAGCCATGAATTTCATTACAACTATCTTGAACATGAGAGCTCCAGGTATAAGATTACATAAATTAGCTCTGTTTGGATGAGCAGTAGTAGTAACAGCTGTATTATTATTACTTTCTTTACCAGTGTTGGCAGGAGGTATCACTATGATACTAACTGATAGAAATTTTAATACATCTTTCTTTGAAGTAGCTGGTGGAGGGGATCCTATCCTATACCAACACTTGTTC	0	0	0	0	69	102	4564	6628	0	39	22	20	5	0	96	60	0	18	0	0	12	36	11	8	5	11	0	0	12	46	57	245	0	0	0	0	0	0	381	638	64	39	0
NEST_102924_COI_Sequence_83	83	42	13020	578.667	71	TCCTTTATCTAGTGTACAAAGTCATAGTGGTCCTAGTGTAGATTTAGCTATATTTGCTTTACACCTAGCAGGAGTAAGTTCATTATTAGGAGCGATGAACTTCATTACTACTATATTAAATATGAGATGTCCAGGTATAAGATTACATAAATTAGCATTATTTGGTTGAGCCGTAGTAGTTACTGCTGTATTACTGTTATTATCACTTCCAGTATTAGCCGGTGCGATTACTATGTTATTAACTGACAGAAACTTTAATACATCATTCTTTGAAGCAGCAGGAGGTGGTGACCCTCTACTGTACCAACATCTTTTC	0	543	79	93	131	191	51	63	6	283	16	10	25	57	3592	3636	68	221	35	29	21	72	376	649	70	106	335	228	334	867	7	38	19	27	212	188	0	9	4	8	156	108	30
NEST_102924_COI_Sequence_84	84	39	12854	571.289	64.5	TCCTTTATCTGGTATACAAAGTCACAGTGGACCTAGTGTAGATTTAGCAATTTTTGCTTTACATTTATCTGGTATAAGTAGTTTATTAGGGGCTATAAACTTTATTACAACTATCTTAAATATGAGAAGTCCTGGTATTAGACTACATAAATTAGCCTTATTTGGATGAGCAGTAGTTGTTACTGCGGTATTATTATTACTATCTTTACCAGTTTTAGCAAGTGCTATAACTATGGTTTTAACGGATAGAAATTTTAATACATCTTTTTTTGAAACAGCGGGTGGTGGTGATCCTATATTATACCAACATCTTTTC	0	514	1418	2604	13	12	70	59	82	1141	33	31	1128	1768	14	24	222	497	24	31	457	757	92	136	10	21	37	16	55	124	0	1	71	76	290	431	0	0	15	53	5	0	258
NEST_102924_COI_Sequence_85	85	43	12696	564.267	138	ACCTTTATCCGGATTACAAAGTCACAGTGGACCTAGTGTTGATTTAGCCATCTTTGCTTTACATTTATCAGGAATAAGTAGTTTATTAGGTGCTATGAACTTTATTACAACTATATTGAATATGAGAAGTCCAGGTATAAGACTACATAAACTTGCATTATTTGGATGAGCTGTAGTAATAACAGCAGTTCTATTATTATTATCATTACCTGTATTAGCCGGAGCTATAACAATGGTCTTAACTGATAGAAATTTTAATACATCATTCTTCGAAGTAGCTGGAGGTGGTGATCCGATATTATACCAACATCTTTTC	1	583	114	203	69	170	119	285	0	50	10	7	105	275	1649	1871	32	75	518	687	52	134	103	154	93	166	22	8	249	564	142	565	308	321	58	73	47	53	190	320	126	114	1104
NEST_102924_COI_Sequence_86	86	43	12685	563.778	137.5	ACCTTTATCAGGAATACAAAGTCACAGTGGACCGAGTGTAGATTTAGCAATTTTTGCTTTACACTTATCAGGTATAAGTAGTTTATTAGGAGCAATCAACTTTATAACTACTATACTAAATATGAGAAGTCCAGGTATTAGATTACACAAATTAGCTTTATTTGGTTGAGCAGTAGTAGTAACCGCGGTTTTATTATTATTATCTCTTCCTGTACTAGCCGGTGGAATTACAATGGTATTAACAGACAGAAACTTTAATACATCATTCTTTGAAGTAGCTGGTGGAGGTGACCCTATATTATACCAACATCTTTTC	3	583	376	713	166	270	330	525	87	1444	112	134	458	787	170	213	180	374	0	6	43	85	444	733	81	141	5	4	560	1492	395	1368	22	21	9	8	24	28	8	6	10	72	116
NEST_102924_COI_Sequence_87	87	41	12335	548.222	56	ACCTCTATCAGGAATCCAATCACACTCAGGAGGATCTGTTGATTTAGCTATCTTCAGCCTTCACCTATCAGGAATCTCATCAATGTTGGGAGCAATGAATTTCATTACTACTATCCTAAATATGCGAAACCCAGGAATGACATTACACAAATTACCTCTATTTGCTTGAGCCGTAATGGTAACAGCTATCTTACTCCTACTATCACTACCAGTATTAGCCGGAGGAATTACAATGTTATTAACAGATCGAAACTTCAACACATCATTCTACGATCCAGCTGGAGGAGGAGATCCTATCCTATACCAACACTTATTC	2	34	175	231	178	77	0	2	0	7	0	12	18	39	14	50	167	187	3	6	17	39	3108	4300	3	35	239	86	165	356	14	62	7	5	226	364	180	146	462	547	351	397	13
NEST_102924_COI_Sequence_88	88	43	12308	547.022	185	TCCATTATCTAGTGTACAAAGTCACAGTGGACCTAGCGTTGATCTTGCAATATTTGCATTACACTTATCGGGTATTAGTAGTTTATTAGGAGCAATGAATTTTATAACAACAATCTTGAACATGAGAAGTCCTGGTATTAGACTACATAAATTAGCTTTATTTGGATGAGCAGTTGTAGTTACAGCCGTATTATTATTATTATCACTACCTGTATTAGCAGGTGGAATTACTATGTTATTGACAGATAGAAACTTCAATACTTCATTCTTCGAAGCTGCCGGTGGAGGAGATCCTATATTATACCAACATTTATTC	0	559	184	374	390	684	154	260	55	477	12	19	328	577	94	99	584	1135	24	7	119	215	186	297	55	69	55	23	172	340	34	188	118	112	180	244	1043	1182	97	189	718	588	41
NEST_102924_COI_Sequence_89	89	43	11501	511.156	75.5	ACCATTATCAGGTATACAAAGTCATAGTGGACCTAGTGTAGATTTAGCTATATTTGGTTTACACTTAACAGGAGTAAGTAGTCTGTTAGGTGCGATGAATTTCATAACAACAGTATTAAATATGAGAAGTCCAGGAATAAGATTACATAAATTAGCATTGTTTGGTTGAGCTGTAGTAGTTACTGCAGTTTTACTATTACTGGCTTTACCTGTACTTGCAGGTGGAATTACTATGTTATTAACTGATAGAAATTTCAACACTTCTTTCTATGAAGCAGCAGGAGGAGGTGATCCTATCTTATACCAACATCTTTTC	0	118	75	118	85	97	103	76	5	89	2	8	87	106	162	188	14	55	1574	1863	4	13	17	26	22	20	33	11	22	101	126	427	789	788	64	79	31	18	26	53	58	31	2173
NEST_102924_COI_Sequence_90	90	34	11454	509.067	35	ACCTCTATCAGGTGTACAAAGTCACTCAGGAGGATCAGTTGACCTGGCGATTTTTAGTCTTCACCTAGCCGGAATTAGCTCTATGCTAGGTGCAATGAACTTTATCACTACAGTACTTAACATGCGAAATCCTGGGATGACTCTTCACAAGCTTCCACTATTTTGTTGAGCGATCATGGTAACAGCAGTCCTACTACTGCTATCTCTACCAGTACTAGCTGGAGCAATTACGATGCTTCTAACAGACCGAAACTTTAATACATCCTTCTATGACCCCGCAGGAGGAGGGGACCCTATTCTCTACCAACACCTGTTT	0	24	99	72	1345	637	1142	450	0	32	2486	1553	1	1	160	51	37	31	0	0	33	31	32	32	1430	940	0	0	86	103	53	89	0	0	2	2	25	13	45	44	239	134	0
NEST_102924_COI_Sequence_91	91	28	11424	507.733	13.5	TCCACTATCAGGTATACAAAGTCACAGTGGACCTAGTGTGGACTTAGCTATCTTTGCTCTACACTTATCAGGAATAAGTAGTTTATTAGGTGCAATGAACTTCATAACAACTATCTTAAATATGAGAAGTCCTGGTATAAGATTACACAAATTAGCATTATTTGGATGAGCAGTTGTAGTTACAGCTGTTTTATTATTATTATCACTTCCTGTACTAGCAGGAGGAATAACAATGGTGTTAACTGATAGAAACTTTAATACATCTTTCTTCGAAGTAGCAGGAGGAGGTGACCCTATATTATACCAACATCTTTTC	0	313	180	246	1	0	0	0	0	9	0	0	1423	2953	0	0	19	53	749	754	12	25	0	3	0	0	0	0	25	113	0	1	447	506	121	104	8	15	2	0	101	79	1578
NEST_102924_COI_Sequence_92	92	40	11336	503.822	42	TCCACTATCAGGTATCCAAGCTCACTCAGGTGGATCAGTTGATCTAGCTATTTTTGCTCTTCACCTATCTGGTATTAGTTCAATGCTAGGAGGTATGAACATTACAACAACTATCCTAAACATGCGAGCTCCTGGAATGACTCTACACAAAATGCCTCTATTCGTATGGGCGATGTTAATGCAATCAATCATTATCCTACTTGCTGTTCCGGTTCTAGCTGGTGGTATCACTATGCTACTAACTGACCGTAACTTCAACACATCATTCTTCGATGCAGCTGGTGGAGGTGATCCTATTCTATTCCAACACCTGTTC	0	325	147	161	129	182	3387	3116	6	117	40	38	154	417	975	891	73	195	13	4	26	49	59	61	22	26	0	1	41	109	124	306	9	1	3	5	0	2	20	25	43	25	0
NEST_102924_COI_Sequence_93	93	42	10929	485.733	74.5	ACCATTATCATCAATTCAAAGTCATAGTGGAGGAGCTGTAGATTTAGCTATCTTCAGTCTTCATTTAGCTGGAATTTCAAGTATGCTTGGAGCTATGAATTTTATCACTACAATTTTAAATATGAGAGCGCCAGGTATGACATTACATAAAATGCCATTATTTGTCTGGGCCATATTAGTAACAGCTGTATTACTTTTACTATCATTACCAGTGCTAGCAGGAGGAATAACAATGTTATTAACAGATAGAAACTTTAATACTAGTTTTTACGAACCAGCAGGAGGAGGTGATCCATTATTATACCAACATCTTTTC	0	393	74	106	281	500	1041	1379	7	75	20	26	127	258	701	677	65	85	44	52	36	89	26	59	38	29	1	0	836	1878	162	546	30	57	22	14	71	55	266	459	133	112	44
NEST_102924_COI_Sequence_94	94	43	10663	473.911	114	ACCTCTATCAGGAGTTCAAAGCCACTCAGGTGGTTCTGTTGACCTAGCTATCTTTAGCTTACACCTAGCCGGTATTAGTTCAATGTTAGGAGCTATGAACTTTATCACTACAATTCTGAACATGCGACACCCTGGTATGTCAATGCACAAACTACCACTATTCTGTTGGGCGATCTTCATTACAGCTATCTTACTTCTACTATCACTGCCAGTGCTAGCCGGAGGTATTACTATGCTATTAACGGATCGTAACTTTAACACATCGTTCTACGACCCTGCTGGAGGAGGAGACCCTATCCTATACCAACACCTGTTT	0	410	267	338	161	226	153	103	110	1697	74	104	257	402	472	445	140	269	125	85	81	115	1156	1592	113	164	2	6	288	554	46	236	6	25	25	15	76	77	43	32	5	11	86
NEST_102924_COI_Sequence_95	95	35	10372	460.978	52	TCCTCTATCAGGTGTACAAGCTCACTCAGGTGGATCAGTAGATCTAGCAATTTTCGCTCTTCACCTTTCAGGTATTAGTTCAATGCTTGGATCAATGAACATCCTTACAACTATCCTTAACATGCGAGCTCCTGGAATGACACTACACAAAATGCCTCTATTCGTATGGGCTATGCTATTCCAATCAGTTATTATTATTCTAGCAGTTCCTGTACTAGCAGGAGGTCTTACAATGCTTCTAACTGACCGTAACTTCAACACGTCATTCTTCGACGCAGCTGGAGGTGGTGATCCAGTACTATACCAACACATCTTC	0	0	89	70	676	799	1545	1894	0	53	114	160	51	84	0	0	23	35	1	0	11	45	6	24	10	13	3	5	252	732	18	63	0	4	220	99	358	377	881	1296	247	114	0
NEST_102924_COI_Sequence_96	96	44	10253	455.689	147.5	ACCACTGTCAAGTATCCAAAGCCACTCTGGTGGATCAGTTGACCTAGCTATCTTTAGTCTTCACCTAGCAGGAATCAGTTCAATGCTTGGTGCCATGAACTTCATTACGACAATTCTTAATATGCGAGCTCCAGGTATGACTCTTCACAAGCTGCCTCTATTCTGCTGAGCTATTATGGTAACAGCAGTTCTACTTCTACTGTCACTTCCAGTACTAGCCGGAGCTATCACAATGCTACTTACAGACCGAAACTTCAATACATCATTCTACGACCCAGCAGGTGGAGGAGACCCTATCCTATACCAACACCTATTC	1	223	1054	324	526	97	193	52	114	399	125	28	218	91	910	154	287	141	493	61	182	72	1126	269	104	18	58	6	371	301	133	206	462	46	134	23	326	53	135	50	291	49	258
NEST_102924_COI_Sequence_97	97	44	10162	451.644	133.5	TCCATTAGCTGGAATTCAATCACACTCAGGAGGATCTGTAGATTTAGCTATCTTTAGTCTCCATTTAGCAGGTATTTCATCAATGTTAGGTGCAATGAACTTTATTACTACCATTATTAACATGCGAAACCCTGGAATGACATTACATAAACTTCCTTTATTCTGTTGAGCTATAATGGTCACAGCTATTTTACTGCTACTATCATTACCTGTATTAGCAGGAGGAATTACAATGTTACTTACAGATCGAAACTTCAATACATCGTTCTACGACCCTGCTGGAGGAGGAGATCCTATCCTATACCAACATCTCTTC	1	173	86	146	33	91	559	827	10	245	200	259	8	60	700	822	56	172	423	406	28	39	480	993	166	265	41	8	40	155	37	121	698	750	67	102	2	1	14	24	45	31	438
NEST_102924_COI_Sequence_98	98	43	9648	428.8	106.5	TCCATTGTCAAGTATTCAAAGCCACTCGGGTGGATCAGTTGATCTAGCGATCTTCAGTCTTCACCTTGCAGGAATTAGTTCTATGCTTGGTGCAATGAACTTTATCACTACTATCCTAAATATGCGAGCACCTGGTATGACTCTTCACAAGCTACCACTATTCTGCTGAGCTATCTTTGTAACTGCTATCCTTCTTCTACTATCACTACCAGTACTAGCAGGGGCTATTACAATGCTACTAACAGATCGAAACTTTAATACATCATTCTACGATCCAGCAGGAGGAGGAGATCCTATTCTATACCAACATCTCTTC	0	187	91	124	274	332	58	52	4	132	20	49	72	305	2470	2494	42	115	201	224	114	150	100	203	23	53	34	13	144	281	59	265	227	139	25	16	44	66	74	113	13	18	130
NEST_102924_COI_Sequence_99	99	37	9363	416.133	49	TCCTTTATCTGGTATACAAAGTCACAGTGGACCTAGTGTAGATTTAGCAATTTTTGCTCTACATTTATCTGGTATAAGTAGTTTATTAGGGGCTATAAACTTTATTACAACTATCTTAAATATGAGAAGTCCTGGTATTAGACTACATAAATTAGCCTTATTTGGATGAGCAGTAGTTGTTACTGCGGTATTATTATTACTATCTTTACCAGTTTTAGCAAGTGCTATAACTATGGTTTTAACGGATAGAAATTTTAATACATCTTTTTTTGAAACAGCGGGTGGTGGTGATCCTATATTATACCAACATCTTTTC	1	337	1082	1987	0	5	29	86	42	592	15	25	771	1356	5	14	132	327	29	44	351	605	65	85	0	0	45	24	53	84	0	2	93	80	195	262	0	0	13	28	0	3	268
NEST_102924_COI_Sequence_100	100	20	9108	404.8	0	ACCATTATCAGGTATACAAAGCCACAGTGGTCCTAGTGTAGATTTAGCAATATTTGCTTTACACTTGTCGGGTATAAGTAGTTTACTAGGAGCTAACAATTTTATAACTACAATCTTAAATATGAGAACTCCAGGTATAAAATTACACAAATTAGCTTTATTTGGATGAGCTATAGTAGTTACAGCTGTATTACTGCTATTATCATTACCAGTATTAGCAAGTGCTATTACTATGGTGTTAACAGATAGAAATTTTAACACATCTTTCTTTGAAACTGCTGGAGGAGGAGATCCTATATTATACCAACATCTTTTC	0	7	0	2	49	132	0	0	0	0	3	5	0	0	3388	3062	0	0	2	0	0	0	1	0	0	3	0	0	10	34	299	1053	0	0	0	0	2	0	387	608	36	25	0
NEST_102924_COI_Sequence_101	101	42	8934	397.067	85.5	TCCTTTATCAGGTATACAAAGTCATAGTGGTCCTAGTGTAGACTTAGCGATCTTCGCTTTACACTTATCAGGAATAAGTAGTTTACTAGGAGCTATAAACTTTATTACAACTATACTAAACATGAGAAGCCCGGGTATTAGATTACACAAACTGGCTTTATTTGGATGAGCTGTTGTTGTTACAGCTGTGTTATTATTATTATCTTTACCTGTTTTAGCTGGTGCTATCACAATGGTATTAACAGATAGAAATTTTAACACATCATTCTTTGAAGTAGCCGGTGGTGGTGATCCTATCTTATACCAACATCTTTTC	0	2097	130	260	311	368	21	27	8	105	17	6	223	464	821	560	144	296	42	36	218	376	326	465	57	92	24	15	252	518	72	232	14	12	0	3	17	33	14	26	6	6	141
NEST_102924_COI_Sequence_102	102	32	8929	396.844	47.5	ACCTCTATCAGGAGTGCAAAGTCACTCAGGAGGATCTGTTGATCTAGCGATCTTCAGTCTACACCTAGCCGGAATTAGTTCTATGTTAGGTGCCATGAACTTCATCACTACTATCCTTAACATGCGACACCCTGGAATGTCAATGCACAAACTACCATTATTCTGTTGGTCTATCTTCATTACAGCTATCTTACTTCTACTAACACTTCCAGTGCTAGCGGGAGCTATTACAATGCTGCTAACCGACCGTAACTTCAACACATCATTCTACGACCCAGCAGGAGGAGGTGACCCACTTCTATTCCAACACCTGTTC	0	8	108	220	290	605	394	373	0	133	1224	1832	0	57	4	24	124	362	0	0	103	211	620	993	243	361	10	14	9	23	37	5	0	0	0	0	4	0	186	257	40	55	0
NEST_102924_COI_Sequence_103	103	39	8866	394.044	87	TCCTCTATCAGGTATCCAAGCTCACTCAGGTGGATCAGTTGATCTAGCAATCTTTGCGCTACATCTTTCTGGTATCTCATCTATGCTTGGGGCCATGAACATTACTACTACAATTCTTAACATGCGAGCACCTGGTATGACTCTTCATAAAATGCCTCTGTTCGTATGGGCTATGTTAATGCAATCAATTATTATTCTACTAGCTGTTCCAGTTCTAGCAGGTGGTATTACTATGCTATTAACAGATCGTAACTTCAACACATCATTCTTCGACCCAGCAGGTGGAGGAGACCCTGTGCTATACCAACATCTTTTC	0	129	551	706	510	597	338	372	0	13	3	0	90	103	51	64	45	84	7	2	37	54	105	171	32	39	106	59	162	329	423	1206	2	19	70	103	19	9	551	770	533	402	0
NEST_102924_COI_Sequence_104	104	42	8850	393.333	88	TCCGCTATCAGGTATCCAGTCCCACTCAGGTGGATCAGTAGATTTAGCGATCTTCAGTCTTCACTTAGCAGGAATCTCATCAATGTTAGGAGCAATGAACTTCATTACTACAATTCTTAACATGCGAAACCCTGGAATGACATTACATAAACTTCCGTTATTCTGTTGAGCTATCTTTGTAACAGCTATTTTACTATTATTATCATTACCAGTTCTAGCAGGTGGTATTACAATGTTATTAACAGATCGAAACTTTAATACCTCATTCTATGACCCAGCTGGAGGAGGAGACCCTATTTTATACCAACACTTATTC	0	995	207	299	85	88	41	114	27	537	16	16	411	826	409	415	216	540	6	0	226	376	471	788	88	150	11	9	197	478	108	517	16	3	7	8	19	36	19	17	29	18	8
NEST_102924_COI_Sequence_105	105	32	8778	390.133	15	TCCTTTATCAGGAATACAAAGTCATAGTGGACCAAGTGTAGATTTAGCAATTTTTGCTCTACACTTATCAGGTATAAGTAGTTTATTAGGAGCTATCAATTTTATAACTACAATATTAAATATGAGAAGCCCTGGAATAAGATTACACAAATTAGCTTTATTCGGATGAGCAGTAGTAGTAACTGCGGTTTTATTATTATTATCTTTACCAGTATTAGCAAGTGCTATTACTATGGTATTAACAGATAGAAATTTTAATACATCATTCTTTGAAACTGCTGGTGGTGGTGATCCTATATTATATCAACATCTTTTC	0	77	35	64	0	0	0	0	2	5	10	14	104	153	0	2	110	194	4	7	37	68	43	59	0	0	722	431	16	44	0	0	11	7	2003	3074	0	0	7	7	468	513	228
NEST_102924_COI_Sequence_106	106	34	8661	384.933	21	TCCCCTATCAGGGCTACAATCTCACAGTGGAGCGGCAGTCGATCTGGCTATTTTTGCACTACATCTAGCGGGTATTAGTAGTACTCTAGGAGCAATTAACTTTATTGTTACAAGCATTAGCATGCGGGCTCCAGGAATTTCGCTACATGTGATTCCTCTATTCACATGGGCCACACTGGTGACGGCAGTACTTTTGCTGCTGTCTCTGCCAGTTCTAGCTGGTGCGATTACCATGTTACTAACAGACCGGGCATTTAATACTAGCTTCTATGACCCTGCTGGTGGAGGAGATATTTTGCTCTTTCAGCATTTGTTT	0	23	708	1014	1628	2050	765	694	0	11	9	12	3	25	30	19	5	5	0	0	5	25	75	95	14	23	0	0	0	11	81	190	0	2	0	0	84	87	324	416	104	117	3
NEST_102924_COI_Sequence_107	107	43	8656	384.711	84.5	ACCTCTATCAGGAGTTCAAAGCCACTCAGGTGGTTCTGTTGACTTAGCTATCTTTAGCTTACACCTAGCCGGTATTAGTTCAATGTTAGGAGCTATGAACTTTATCACTACAATTCTGAACATGCGACACCCTGGTATGTCAATGCACAAACTACCATTATTCTGTTGGGCGATCTTCATTACAGCTATTTTACTTCTACTATCACTACCAGTGCTAGCAGGAGGTATTACTATGTTACTAACAGATCGTAACTTTAACACATCATTCTACGACCCTGCCGGAGGAGGAGACCCTATCCTATACCAACACTTATTC	3	850	193	302	631	1157	412	770	46	642	15	30	163	263	400	359	41	86	14	18	63	77	116	167	137	323	6	12	234	473	95	284	27	45	14	0	7	11	8	7	24	83	15
NEST_102924_COI_Sequence_108	108	31	8540	379.556	20.5	TCCTTTATCAGGTATACAAAGTCATAGTGGAGCAAGTGTAGATTTAGCTATTTTTGCTTTACACTTATCAGGTATAAGTAGTTTATTAGGTGCTATAAACTTTATAACAACAATACTAAATATGCGAAGCCCTGGTATAAGACTACACAAATTAGCATTATTTGGTTGAGCTGTAGTAGTTACAGCTGTATTACTATTATTGTCTTTACCTGTTTTAGCCAGTGCTATAACAATGGTATTAACAGATAGAAATTTCAATACATCATTCTTCGAACCAGCAGGTGGAGGAGACCCTATATTATACCAACATCTGTTC	0	17	24	48	9	5	57	138	0	0	75	85	37	37	0	0	69	102	0	0	3	4	10	6	43	71	195	75	0	0	0	0	24	15	2855	3510	0	0	181	306	269	241	15
NEST_102924_COI_Sequence_109	109	24	8535	379.333	3.5	ACCTCTATCAGGAGTGCAAAGTCACTCAGGAGGATCTGTTGATCTAGCGATCTTCAGTCTACACCTAGCCGGAATTAGTTCAATGTTAGGTGCTATGAACTTCATTACTACTATCCTTAACATGCGACACCCTGGAATGTCAATGCACAAACTACCATTATTCTGTTGGGCTATCTTCATTACAGCTATCCTACTTCTACTATCACTTCCAGTGCTAGCCGGAGGTATTACAATGCTGCTAACTGACCGTAACTTCAACACATCATTCTACGACCCTGCGGGAGGAGGTGACCCTCTACTATTCCAACACCTATTC	0	17	12	23	286	559	0	0	1	49	574	929	4	0	7	4	23	32	0	0	21	35	2394	3390	37	121	0	4	7	3	0	0	0	0	0	0	0	0	0	0	0	3	0
NEST_102924_COI_Sequence_110	110	43	8511	378.267	77.5	ACCATTATCAGGTATACAAAGTCATAGTGGACCTAGTGTAGATTTAGCTATATTTGGTTTACACTTATCAGGAATAAGTAGTCTGTTAGGTGCGATGAATTTCATAACAACAGTATTAAATATGAGAAGTCCAGGAATAAGATTACATAAATTAGCATTGTTTGGTTGAGCTGTAGTAGTTACTGCAGTTTTACTATTACTGGCTTTACCTGTACTTGCAGGTGGAATTACTATGTTATTAACTGATAGAAATTTCAACACTTCTTTCTATGAAGCAGCAGGAGGAGGTGATCCTATCTTATACCAACATCTTTTC	0	120	41	105	130	145	59	73	6	83	9	13	46	82	240	353	62	155	805	892	13	41	132	188	47	123	27	19	46	160	137	424	481	539	31	55	12	23	9	22	23	11	1449
NEST_102924_COI_Sequence_111	111	42	8326	370.044	73	TCCGCTATCAGGTATCCAGTCACACTCAGGTGGATCTGTAGATTTAGCGATCTTTAGTCTTCACTTAGCAGGAATTTCATCAATGTTAGGAGCAATGAACTTCATTACTACAATCCTTAACATGCGAAACCCTGGAATGACATTACATAAACTTCCGTTATTCTGTTGAGCTATCTTTGTAACAGCTATTTTACTATTATTATCATTACCAGTTCTAGCAGGTGGTATTACAATGTTATTAACAGATCGAAACTTTAATACCTCATTCTATGACCCAGCTGGAGGAGGAGACCCTATTTTATACCAACACTTATTC	0	1082	148	331	394	512	13	38	22	423	4	19	279	277	839	637	150	337	15	13	177	240	439	599	56	94	0	9	150	397	90	268	15	19	18	21	31	45	11	24	24	30	18
NEST_102924_COI_Sequence_112	112	33	8152	362.311	124	TCCTCTATCAGGTATTCAAGCTCACTCAGGTGGTTCAGTTGATCTAGCGATCTTCGCACTACATCTGTCAGGTATTTCATCTATGCTTGGTGCTATGAACATTACAACAACTATTCTAAACATGCGAGCTCCTGGTATGACTCTACACAAAATGCCACTGTTCGTATGGGCAATGTTAATGCAATCAATTATTATCCTACTAGCTGTACCAGTACTAGCAGGTGGTATTACAATGCTATTAACAGACCGTAACTTCAACACTTCATTCTTCGACCCAGCAGGAGGAGGTGACCCAGTACTTTACCAACACCTGTTT	0	47	241	317	55	70	19	36	20	191	0	0	165	330	159	185	503	1302	0	0	82	135	262	397	121	256	900	586	6	20	0	25	2	0	445	409	0	0	140	127	285	314	0
NEST_102924_COI_Sequence_113	113	41	7990	355.111	64.5	CCCTTTATCAGGTATAGAAGCTCATAGTGGTGGAGCAGTAGATTTAGCAATTTTTAGTTTACATTTAGCAGGTGTAAGTTCTTTATTAGGAGCTATAAATTTTATAGCTACTGTTATAAATATGAAAGTACCTGGTATGCGTATGTATCATTTGCCTTTATTAGTGTGAGCATTATGAATAACAGCATTTTTATTACTATTATCTTTACCAGTGTTAGCAGCTGCTATTACTATGTTATTAACAGATCGTAATCTTAATACTAGTTTCTTTGATCCTAGTGCAGGAGGTGATCCTATATTGTATCAACATTTATTT	0	28	8	46	87	107	60	80	8	69	878	1200	12	23	119	135	26	52	21	22	16	10	215	392	42	98	302	168	28	69	39	91	0	0	1177	1405	9	8	261	449	108	100	14
NEST_102924_COI_Sequence_114	114	37	7643	339.689	49	TCCTCTATCAGGTATCCAAGCTCACTCAGGTGGGTCAGTTGATCTAGCGATCTTTGCGCTACATCTTTCTGGTATCTCATCTATGTTAGGTGCAATGAATATCACAACTACAATTCTTAACATGCGAGCACCGGGTATGACTTTACACAAAATGCCTCTGTTCGTATGGGCTATGTTAATGCAATCAATTATTATCCTACTAGCTGTTCCAGTTCTAGCAGGTGGTATTACTATGCTATTAACAGATCGTAACTTCAACACATCATTCTTCGACCCAGCAGGTGGAGGAGACCCTGTGCTATACCAACACTTATTC	0	56	142	210	30	45	82	10	7	83	4	0	60	150	36	18	106	182	4	5	45	28	1600	2223	126	195	0	0	163	481	18	70	4	0	53	21	0	0	78	168	625	481	16
NEST_102924_COI_Sequence_115	115	32	7640	339.556	13.5	TCCATTATCAGGTATCCAAAGTCACAGTGGTCCAAGTGTGGATCTAGCTATATTTGCCTTACATCTTTCGGGAGTAAGTAGTTTACTTGGAGCAATGAATTTCATTACAACTATCTTAAACATGAGAGCTCCAGGTATTAGATTACATAAATTAGCTCTGTTTGGATGAGCAGTAGTTGTAACAGCTGTGTTATTATTGCTTTCTTTACCCGTATTGGCAGGAGGTATCACAATGATATTAACTGATAGAAACTTTAATACATCTTTCTTTGAAGTAGCAGGAGGAGGAGATCCTATCTTATACCAACACTTGTTC	0	4	2	24	345	499	1577	1848	0	8	194	189	23	15	12	11	0	0	5	11	3	0	2	11	94	140	0	0	17	18	293	1263	0	0	63	57	0	0	34	34	454	386	0
NEST_102924_COI_Sequence_116	116	42	7430	330.222	99	TCCTCTATCAGGTGTACAAAGCCACTCAGGTGGATCAGTAGACCTAGCTATCTTTAGCCTTCACCTTGCAGGTATTAGCTCAATGCTTGGAGCGATGAACTTCATCACTACAGTACTTAACATGCGAAACCCAGGTATGACTCTTCACAAGCTACCTCTATTCTGCTGAGCAATCATGGTAACAGCTGTCCTTCTACTACTATCTCTTCCAGTACTAGCAGGTGCAATTACTATGCTTCTTACAGACCGAAACTTTAATACATCATTCTACGACCCAGCAGGAGGTGGAGACCCAATTCTTTACCAACACCTCTTC	0	52	69	106	716	1093	68	142	16	138	13	26	173	342	2	10	129	323	151	131	20	21	488	773	0	13	171	92	9	36	157	490	230	195	85	134	19	11	46	55	261	284	87
NEST_102924_COI_Sequence_117	117	1	7427	330.089	0	ACCACTAGCTGGTAATCTAGCCCACGCCGGAGCCTCAGTCGACCTTGCAATTTTCTCCCTACACCTAGCCGGAATCTCCTCAATCTTAGGGGCAATCAACTTCATCACAACAGCAATCAACATAAAACCCCCTGCCCTTTCACAATATCAAACTCCCCTATTTGTATGATCAGTCCTAATCACCGCAGTACTCCTACTTCTATCTCTCCCAGTCCTCGCCGCAGGCATCACAATGCTCCTCACAGACCGCAACCTCAACACCACATTCTTCGACCCCGCCGGAGGAGGAGACCCTGTCCTATATCAACACCTCTTC	0	0	0	0	7427	0	0	0	0	0	0	0	0	0	0	0	0	0	0	0	0	0	0	0	0	0	0	0	0	0	0	0	0	0	0	0	0	0	0	0	0	0	0
NEST_102924_COI_Sequence_118	118	42	7388	328.356	98	TCCATTATCAAGTGTACAAAGTCACAGTGGGCCTAGTGTAGATCTTGCTATTTTTGCATTACACTTATCAGGTATAAGTAGTTTATTAGGAGCAATGAACTTTATAACTACAATATTAAATATGAGAAGTCCAGGTATAAGATTACACAAATTAGCATTATTTGGTTGAGCAGTAGTAGTAACAGCAGTGTTATTATTATTATCTTTACCAGTATTAGCAGGAGGTATTACTATGTTATTAACAGATAGAAACTTTAATACTTCATTCTTTGAAGCTGCAGGAGGAGGAGATCCTATATTATACCAACATTTATTC	2	1204	107	187	193	399	332	598	4	92	5	8	29	111	523	524	35	58	10	8	115	181	72	104	65	131	0	0	200	441	143	546	14	15	13	13	309	281	68	112	59	47	13
NEST_102924_COI_Sequence_119	119	6	7293	324.133	0	GCCACTATCTGGTATCCAATCACACTCAGGTGGATCAGTTGATTTAGCTATTTTCAGTCTTCACTTAGCCGGTATTTCATCAATGTTAGGAGCAATAAACTTCATTACAACAATCCTTAATATGCGAAACCCAGGAATGACATTACACAAATTACCTTTATTCTGTTGAGCTATCATGGTGACAGCTATTTTATTACTACTATCATTACCTGTTCTTGCCGGTGCTATTACGATGTTATTAACAGATCGAAACTTTAATACATCATTCTACGACCCAGCAGGTGGAGGTGATCCCATCTTGTACCAACACTTATTC	0	0	0	0	0	0	3516	3734	0	0	0	0	2	0	0	0	0	0	0	0	0	0	0	0	0	0	0	0	0	0	0	0	0	0	0	0	0	0	8	0	1	32	0
NEST_102924_COI_Sequence_120	120	38	7086	314.933	33.5	TCCTTTATCAGGAATACAAAGTCATAGTGGACCAAGTGTTGACTTAGCTATATTTGCTTTACATCTATCAGGTATAAGTAGTTTACTTGGAGCTATTAATTTTATTACAACTATACTTAACATGAGAAGTCCAGGTATAAGATTACACAAGTTAGCTTTATTTGGATGAGCTGTAGTAGTTACAGCTGTATTATTACTATTATCATTACCTGTATTAGCTGGTGCTATTACAATGGTTTTAACAGATAGAAATTTCAATACATCATTCTTTGAAGCCGCTGGTGGTGGTGATCCTATACTTTACCAACATCTTTTC	0	53	19	38	151	240	7	4	0	3	26	45	144	206	4	13	162	420	0	3	1	6	48	110	154	298	317	126	20	28	0	8	29	24	700	899	0	0	102	167	1199	1290	8
NEST_102924_COI_Sequence_121	121	39	7069	314.178	88	ACCTCTATCAGGAGTGCAAAGTCACTCAGGAGGATCTGTTGATCTAGCGATCTTCAGTCTTCACTTAGCGGGTATTAGTTCAATGTTAGGAGCAATGAACTTTATCACTACAATCCTTAACATGCGACACCCAGGTATGTCAATGCACAAATTACCTCTATTCTGTTGGGCTATTTTCATTACAGCAATTTTACTTCTACTATCACTACCAGTGCTAGCTGGAGGTATTACGATGCTATTAACTGACCGTAACTTCAACACTTCATTCTATGACCCAGCAGGAGGTGGAGATCCTATCCTATTCCAACACCTGTTC	0	82	558	791	199	216	361	521	2	132	528	583	62	211	79	45	94	143	0	0	125	281	95	193	323	642	0	12	71	166	29	179	4	1	67	32	0	6	80	135	7	9	1
NEST_102924_COI_Sequence_122	122	43	6872	305.422	34.5	ACCTTTATCAGGAATCCAAAGCCACAGTGGACCAAGTGTAGACTTAGCCATCTTTGGTTTACATCTATCAGGTATAAGTAGTCTACTTGGAGCTATAAACTTCATCACAACGATATTAAATATGAGAAGTCCTGGGATAAGATTACATAAATTAGCATTATTTGGGTGAGCAGTTATAGTTACAGCTGTTCTACTTCTATTATCTTTACCTGTTCTTGCAGGTGGAATAACAATGGTCTTAACAGACAGAAATTTTAATACATCTTTCTTTGAAGCAGCTGGTGGTGGTGATCCTATATTATACCAACATCTTTTC	0	8	145	147	19	31	24	34	4	47	7	4	44	77	108	87	19	59	878	976	14	20	51	77	8	17	19	13	13	35	82	271	455	482	62	54	10	6	21	17	4	6	1345
NEST_102924_COI_Sequence_123	123	25	6757	300.311	5.5	TCCTCTATCAGGTGTACAAAGCCACTCAGGTGGATCAGTTGACCTTGCTATCTTCAGCCTTCACCTTGCAGGTATTAGCTCAATGCTAGGAGCTATGAACTTTATCACTACTGTTCTTAACATGCGAAACCCAGGAATGACTCTTCACAAGCTTCCACTATTCTGCTGAGCAATTATGGTAACAGCCGTTCTACTACTACTTTCACTTCCAGTACTAGCCGGTGCGATCACAATGCTTCTAACAGACCGAAACTTTAACACTTCATTCTACGACCCAGCAGGAGGAGGGGACCCAATTCTATACCAACACCTATTC	0	0	1695	5	7	0	69	0	27	0	0	0	57	0	3	0	53	0	247	0	16	1	35	0	0	0	20	0	7	0	47	3	68	0	27	0	3612	13	318	6	57	0	350
NEST_102924_COI_Sequence_124	124	44	6606	293.6	112	ACCTTTAAGTAGTGTACAAAGTCACAGTGGACCAAGTGTTGACTTAGCAATATTTGCTTTACACTTATCAGGGATAAGTTCATTACTTGGTGCTATGAACTTCATTACTACTATACTAAATATGAGATGTCCTGGTATAAGATTACATAAATTAGCATTATTCGGTTGAGCCGTAGTTGTTACTGCTGTATTATTACTGTTATCACTTCCTGTTCTAGCCGGTGCAATTACAATGTTATTAACTGATAGAAATTTTAATACATCATTCTTCGAAGCAGCAGGAGGTGGTGATCCACTATTGTACCAGCATCTTTTC	2	339	134	252	108	89	310	398	15	238	4	2	151	293	866	762	119	296	124	149	78	135	192	241	11	18	4	16	144	366	45	159	104	84	16	13	16	29	17	17	18	43	116
NEST_102924_COI_Sequence_125	125	36	6586	292.711	64	TCCTTTAAGTGGAGTACAAAGTCACAGTGGTCCTAGTGTTGATCTAGCTATATTTGCTTTACATTTATCAGGTATAAGTAGTTTATTAGGTGCTATTAACTTTATAACTACTATACTTAATATGAGAAGTCCAGGTATAAGACTACACAAACTAGCTTTATTTGGATGAGCTGTAGTTGTTACTGCTGTGTTATTATTATTATCGTTGCCAGTTCTTGCCGGTGCAATTACAATGGTATTAACAGATAGAAATTTTAATACATCATTCTTTGAAGCTGCCGGTGGTGGTGACCCTATTCTTTACCAGCATCTTTTC	0	893	61	85	113	146	0	0	22	391	83	76	67	225	715	741	333	762	29	25	100	186	235	338	76	100	19	11	197	460	13	34	0	5	3	0	0	0	6	5	5	0	18
NEST_102924_COI_Sequence_126	126	24	6523	289.911	5.5	TCCATTATCAGGAATACAAAGTCACAGTGGTCCTAGTGTAGATCTGGCTATATTTGCCTTACATCTTTCAGGAATAAGTAGTTTACTTGGAGCAATGAACTTTATAACAACAATATTAAATATGAGAGCTCCTGGGATCAGATTACACAAATTAGCTTTATTTGGTTGAGCTGTAGTTGTTACAGCTGTTTTATTATTACTATCTCTTCCAGTATTAGCAGGAGGTATCACAATGATACTAACAGACAGAAACTTTAATACATCATTTTTCGAAGTAGCAGGTGGAGGAGATCCTATCTTATATCAACACCTGTTC	0	20	12	8	35	102	2279	3217	0	31	0	1	6	0	0	5	0	0	0	0	10	33	0	1	0	0	0	0	52	101	14	69	0	0	0	0	24	12	205	269	8	9	0
NEST_102924_COI_Sequence_127	127	38	6483	288.133	44	TCCTCTATCAGGAGTACAAAGCCACTCAGGTGGATCAGTAGACCTGGCTATCTTTAGCCTTCACCTAGCAGGAATCAGCAGTATGCTCGGTGCTATGAACTTTATTACAACAATTCTTAACATGCGAAACCCAGGAATGACTCTTCACAAGCTTCCACTATTCTGCTGAGCAATCATGGTAACAGCCGTTCTACTACTACTATCTCTACCAGTACTAGCAGGAGCGATTACTATGCTTCTAACAGACCGAAACTTTAATACATCATTCTACGACCCAGCAGGTGGAGGGGACCCAATTCTTTACCAACACCTCTTC	0	23	47	66	581	1002	98	172	2	39	209	313	7	8	964	707	81	296	0	0	97	146	132	169	247	453	0	0	98	200	33	64	0	6	30	34	19	26	15	29	41	22	6
NEST_102924_COI_Sequence_128	128	41	6479	287.956	88	TCCATTAGCAGGTATCCAATCTCACTCAGGTGGATCTGTGGATTTAGCTATCTTCAGTCTTCACTTAGCGGGTATTTCTTCAATGCTAGGGGCTATGAACTTTATCACAACAATCCTTAACATGCGAAACCCAGGAATGACATTACACAAATTACCACTATTCTGTTGAGCTATCTTTGTAACAGCAATTCTGCTATTATTATCTCTACCAGTATTAGCCGGAGGTATTACAATGTTATTAACTGATCGAAACTTTAATACATCATTCTACGATCCAGCAGGAGGAGGAGACCCTATCCTATACCAACATTTATTC	0	390	324	438	90	119	88	46	2	63	7	7	215	429	673	727	15	39	87	107	72	139	34	53	104	183	0	0	126	302	78	341	88	55	13	10	118	152	53	55	34	17	358
NEST_102924_COI_Sequence_129	129	4	6412	284.978	0	CCCATTATCTACTTTAGTATCTCATTCAGGAGGATCAGTAGATTTAGCTATTTTTAGTCTACATTTAGCAGGAATTTCAAGTCTAGCGGGAGCGATTAATTTATTATCTACAGTATTTAATATGCGTAGTCTAGGTATAGGTTATCATCGAGTTCCCTTATTCGTATGGTCGATTACAGTAACAGCAGTATTATTATTGTTAAGTTTACCAGTATTAGCTGGATGTATTACAATGCTTTTAACTGATCGTCAATTAAATACTAGTTTCTTCGACCCTAGTGGAGGAGGAGATCCTATCCTTTATCAGCACCTATTC	0	0	0	0	0	0	0	0	0	0	0	0	0	0	72	53	0	0	0	0	0	0	0	0	0	0	0	0	0	0	0	0	0	0	0	0	0	0	2300	3987	0	0	0
NEST_102924_COI_Sequence_130	130	39	6316	280.711	33.5	ACCGTTATCAGGTATACAAAGTCACAGTGGTCCTAGTGTGGACCTAGCTATTTTTGCATTACACTTATCTGGTATAAGTAGTTTATTAGGAGCTATGAATTTTATAACAACTATCTTAAATATGAGAGCACCTGGTATAAGATTACATAAATTAGCTTTATTTGGATGAGCAGTTGTAGTTACTGCAGTTTTATTATTATTATCATTACCTGTGTTAGCCGGTGCAATAACAATGCTATTAACTGACAGAAACTTTAATACATCATTCTTTGAAGCAGCAGGAGGAGGTGATCCTTTATTATACCAACATCTTTTC	0	30	395	633	28	31	197	279	3	94	3	6	50	90	18	34	8	20	65	66	17	33	5	17	0	0	0	0	23	26	44	154	22	44	6	14	1522	1814	67	96	57	70	148
NEST_102924_COI_Sequence_131	131	41	6288	279.467	73	ACCACTTGCAGGTATCCAAAGCCACTCTGGTGGATCTGTTGACCTAGCAATCTTCAGTCTTCACCTTGCTGGTATCAGTAGTCTTCTAGGAGCAATGAATTTCATCACGACAATTCTTAACATGCGAGCTCCAGGAATGAACCTACACAAGCTTCCTCTATTCTGCTGAGCGATCTTCGTAACTGCTGTTCTACTCCTTCTTTCACTTCCAGTGCTTGCAGGGGCTATTACAATGCTACTTACAGACCGAAATCTTAATACATCATTCTATGACCCAGCAGGAGGGGGAGACCCTATTCTATACCAACACCTATTC	0	338	107	74	178	64	51	10	44	419	119	74	148	127	755	273	189	209	59	10	88	96	475	408	72	70	28	3	341	444	245	516	0	11	33	13	4	0	47	24	13	5	67
NEST_102924_COI_Sequence_132	132	38	6273	278.8	46	TCCATTATCTGGTATCCAAAGTCACTCAGGTGGATCTGTTGATTTAGCTATCTTCAGTCTACACTTAGCTGGTATCAGTTCAATGCTAGGAGCTATGAACTTCATTACTACTATTCTTAACATGCGACACCCAGGAATGTCAATGCACAAATTACCATTATTCTGTTGGGCTATCTTCATTACAGCTATCTTACTTCTACTATCACTACCAGTGCTAGCCGGAGGTATTACAATGCTACTAACTGATCGTAACTTCAACACATCGTTCTACGACCCAGCTGGAGGTGGAGATCCTATCCTATTCCAACACTTATTC	0	27	47	85	28	70	856	1201	0	0	309	454	53	118	15	20	173	486	0	0	126	229	30	45	265	632	13	6	18	26	26	76	36	13	31	70	1	9	98	89	195	296	1
NEST_102924_COI_Sequence_133	133	22	6211	276.044	3	ACCTTTATCAGGTATACAAAGTCACAGTGGACCTAGTGTGGATTTAGCTATCTTTGGATTACATTTATCAGGTGTAAGTAGTCTATTAGGTGCTATGAATTTCATTACTACAATATTAAATATGAGAAGTCCAGGTATTAGATTACATAAATTATCTTTATTTGGTTGAGCAGTTATAGTAACCGCTGTACTGCTTTTATTATCCCTACCTGTTCTTGCAGGAGCTATAACAATGGTATTAACAGATAGAAACTTTAATACTTCGTTCTTTGAAACAGCTGGTGGTGGAGATCCTATCTTATACCAACATCTTTTC	0	0	4	9	0	5	0	0	0	17	1974	2804	0	7	0	0	12	33	0	0	5	0	11	12	219	407	87	46	0	0	0	0	0	0	211	237	0	0	37	63	9	2	0
NEST_102924_COI_Sequence_134	134	30	6208	275.911	6.5	TCCATTATCTGGTATCCAAAGCCACTCAGGTGGATCTGTTGATTTAGCTATCTTCAGTCTACACTTAGCTGGTATCAGTTCAATGCTAGGAGCTATGAACTTCATTACTACAATTCTTAACATGCGACATCCAGGAATGTCAATGCATAAACTTCCATTATTCTGTTGGGCTATCTTTATTACAGCCATCTTACTTCTACTATCACTACCAGTACTAGCCGGAGGTATTACAATGCTATTAACTGACCGTAACTTTAACACATCATTCTACGACCCAGCCGGTGGTGGAGATCCTATTTTATTCCAACACTTATTC	0	0	482	880	0	0	0	0	0	6	4	4	1	19	3	0	0	9	5	12	15	23	0	0	0	0	0	2	4	12	7	7	1321	1289	51	130	5	12	632	834	60	57	198
NEST_102924_COI_Sequence_135	135	39	5944	264.178	47.5	GCCTCTATCAGGAATCCAATCACACTCAGGAGGATCTGTAGATTTAGCTATCTTCAGTCTTCACTTATCCGGAATTTCATCAATGTTAGGAGCAATGAACTTTATTACTACTATCCTAAATATGCGAAACCCAGGAATGACATTACACAAATTACCTCTATTTGCTTGAGCCGTAATGGTAACAGCTATCTTACTACTTTTATCACTTCCAGTACTAGCAGGAGGAATTACAATGTTATTAACAGATCGAAACTTCAACACATCATTCTATGATCCTGCTGGAGGAGGGGACCCTATCCTATACCAACACCTATTC	0	181	141	167	13	37	16	12	3	52	9	38	217	583	31	36	245	508	26	41	47	69	179	283	5	30	292	266	26	55	0	0	96	111	822	1038	0	0	24	78	48	53	35
NEST_102924_COI_Sequence_136	136	10	5944	264.178	0	TCCACTAGCTGGAATCCAAAGCCACTCAGGTGGATCAGTTGACCTTGCTATCTTTAGTCTTCACCTTGCAGGAATTAGCTCTATGCTAGGAGCAATGAACTTTATCACTACAATCCTTAACATGCGAAACCCAGGAATGACAATGCACAAGCTTCCACTATTCTGTTGAGCTATTATGATTACAGCTATCCTTCTACTACTCTCTCTACCAGTACTAGCCGGTGCGATTACAATGCTTCTTACAGATCGAAACTTCAATACATCATTCTACGACCCAGCAGGAGGTGGAGATCCCATTCTTTACCAACACCTATTC	0	0	26	0	0	0	0	0	0	0	0	0	0	0	0	0	0	0	4515	0	0	0	0	0	0	0	0	0	11	0	1	0	956	5	0	0	0	0	40	0	94	0	286
NEST_102924_COI_Sequence_137	137	41	5874	261.067	75	ACCTTTAGCGGGTATCCAATCACATTCAGGAGGTTCAGTTGATCTAGCTATCTTTAGTCTTCACTTAGCCGGAATTTCATCAATGCTTGGAGCGATGAACTTTATAACTACAATTATTAACATGCGAAACCCAGGAATGACATTACACAAACTTCCTTTATTCTGTTGAGCCATCATGGTTACAGCTATCCTACTATTATTATCACTACCAGTGTTAGCAGGAGCAATTACAATGTTATTAACAGATCGAAACTTTAATACATCATTCTATGATCCAGCAGGTGGAGGTGATCCTATCCTATACCAACACTTATTC	0	196	42	71	145	189	57	59	2	23	694	866	33	41	132	156	44	91	0	0	50	53	84	174	406	741	13	20	23	80	79	228	7	15	122	214	3	2	91	130	226	270	1
NEST_102924_COI_Sequence_138	138	44	5659	251.511	83	ACCTCTAGCAGGAATCCAAAGCCACTCAGGTGGATCAGTTGACCTAGCTATCTTCAGCCTTCACCTTGCTGGTATTAGCAGTATGCTCGGAGCTATGAACTTCATTACAACGATCCTGAACATGCGTAACCCTGGTATGACTCTTCACAAGCTACCACTCTTCTGTTGAGCCATCATGGTAACAGCTGTGCTTCTACTGCTATCACTACCCGTGCTTGCTGGTGCAATTACAATGCTGCTAACCGACCGGAACTTCAACACATCATTCTACGATCCAGCAGGAGGAGGGGACCCAATCCTCTACCAACACCTCTTC	1	149	615	141	214	44	35	5	33	122	31	10	238	143	931	164	110	76	178	16	194	111	533	137	46	34	26	5	239	172	79	87	203	55	31	27	63	12	92	42	15	6	160
NEST_102924_COI_Sequence_139	139	34	5646	250.933	27	TCCTCTATCTGGAATACAATCTCATTCAGGTGGATCTGTTGATTTAACTATTTTCTCTCTACACTTAGCCGGAGTATCAAGTCTTTTAGGAGCTATGAATTTTATTACAACAGTTTTAAATATGAGAGCACCCGGAATGACTTTACATAAATTACCTCTATTTGTATGAGCTATCTTTGTAACTGCAATTCTTTTATTATTATCATTACCTGTATTAGCTGGAGCTATAACAATGTTATTGACAGATAGACAATTTAATACTTCATTCTATGATCCTAGTGCTGGTGGAGATCCTATCTTATACCAACACTTATTC	0	0	33	45	0	0	5	17	18	143	24	30	21	24	14	7	43	134	0	0	33	38	296	590	3	12	1458	754	5	45	3	14	83	112	149	223	0	0	299	462	237	272	0
NEST_102924_COI_Sequence_140	140	37	5581	248.044	87.5	TCCATTGTCAGGTATACAAAGTCACAGTGGGCCGAGCGTAGATCTAGCTATATTTGCTTTACATCTTTCAGGAATTAGTAGCTTACTTGGAGCTATTAATTTTATTACAACTATACTAAACATGAGAGCCCCTGGTATCAGATTACACAAATTGGCACTATTTGGATGAGCAGTCGTAGTTACAGCCGTCTTATTATTACTGTCTCTTCCTGTATTGGCTGGTGCTATCACAATGGTACTTACAGATAGAAATTTTAATACATCTTTCTTCGAAGTAGCAGGTGGTGGGGACCCTATACTATACCAACATTTGTTT	0	268	91	147	422	631	79	72	22	403	63	72	117	219	454	426	84	155	0	4	126	196	135	199	93	113	0	0	200	380	92	247	6	9	8	0	3	0	7	10	10	10	0
NEST_102924_COI_Sequence_141	141	42	5577	247.867	76	TCCTCTATCTGGTGTACAAAGCCACTCAGGTGGATCAGTTGACCTAGCTATCTTTAGCCTTCACCTCGCAGGTATTAGCTCTATGCTAGGTGCGATGAACTTCATCACTACAGTACTTAACATGCGAAACCCAGGTATGACTCTTCACAAGCTACCACTATTCTGCTGAGCAATCATGGTAACAGCTGTCCTTCTACTACTATCTCTTCCAGTACTAGCAGGTGCAATTACTATGCTTCTAACAGACCGAAACTTCAATACATCATTCTACGACCCAGCAGGTGGAGGGGACCCAATTCTCTACCAACACCTATTC	1	101	589	149	535	113	83	16	18	43	12	2	175	92	960	152	41	13	115	6	151	76	120	26	15	14	0	0	483	210	98	75	184	40	18	2	324	50	178	76	35	4	145
NEST_102924_COI_Sequence_142	142	24	5493	244.133	23	ACCTCTATCAGGAGTACAAAGTCACTCAGGTGGATCTGTTGATTTAGCTATCTTCAGTCTTCATCTAGCTGGTATCAGTTCAATGTTAGGAGCAATGAACTTCATTACTACTATCCTTAACATGCGACACCCTGGAATGTCAATGCACAAACTTCCATTATTCTGTTGGGCTATCTTCATTACAGCTATTCTTCTTCTACTATCACTACCAGTGCTAGCCGGTGGAATTACAATGCTGCTAACAGATCGTAACTTCAACACATCATTCTACGACCCAGCCGGAGGTGGAGACCCAATCCTATTCCAGCATCTGTTC	0	30	1118	1802	0	0	0	0	0	0	0	0	31	55	0	0	10	30	217	170	9	0	0	0	0	0	0	0	0	0	42	174	101	98	39	76	527	523	128	173	16	31	49
NEST_102924_COI_Sequence_143	143	35	5415	240.667	80.5	TCCTCTGTCAGGTGTACAAAGCCACTCAGGTGGATCAGTAGACCTGGCTATCTTTAGCCTTCACCTAGCAGGAATTAGCTCTATGCTCGGTGCTATGAACTTTATCACAACAATCCTTAACATGCGAAACCCCGGAATGACTCTTCACAAGCTTCCACTATTCTGCTGAGCAATCATGGTAACAGCCGTTCTCCTACTACTATCTCTACCAGTACTAGCAGGAGCGATTACTATGCTTCTAACAGACCGAAACTTTAATACATCATTCTACGACCCAGCAGGTGGAGGTGACCCAATTCTATACCAACACCTATTC	0	85	95	143	343	495	0	0	2	66	181	234	66	192	292	212	324	601	7	0	94	157	169	150	195	311	9	6	169	360	61	199	0	0	49	76	0	0	24	21	14	12	0
NEST_102924_COI_Sequence_144	144	9	5375	238.889	0	CTCACTGGCCGGCAACCTAACTCAGTCCGGAGCCTCAGTCGACCTCGCAATCTTCTCCCTACACCTAGCCAGTATATCTTCAATCCTAGGAACAATCAACTTCATTACAACTGCAATCAATATAAAACCTCCTGCCCTCTCACAATACCAAACCCCCCTATTTGTCTGATCTGTCCTAATTACCGCAATACTCCTACTTCTGTCCCTTCCAGTCCTTGCCGCAGGAATCACAATACTCCTTACAGACCGTAACCTTAACACCACATTCTTAGACCCTGCAGGGGGAGGAGCTCCTTTTCTATACCAACACCTTTTC	0	0	2	0	0	0	0	0	2772	21	0	0	73	0	0	0	1936	2	0	0	329	0	0	0	0	0	0	0	101	0	0	0	0	0	0	0	139	0	0	0	0	0	0
NEST_102924_COI_Sequence_145	145	42	5270	234.222	54.5	ACCTTTATCTGGCTCTGTTTCTCATAGTGGAGGTTCTGTAGATTTAGTTATCGTATCTTTACATCTTGCGGGTGTAAGTTCTTTACTGGGTGCTATAAACCTACTAGCAACTATAAGTAACATGAGATCTGGTGGTTTAGGCTATGAAAGATTACCACTATTTGTATGGGCCATTGGAATTACTGCTGTATTATTAATGCTTTCTTTACCTGTCTTAGCCGGTGCCATTACTATGTTATTGACAGATCGAACATTAAACACTAGTTATTATGATGCCGCAGCCGGTGGTGATCCTATTTTATACCAACATTTGTTC	2	339	67	113	97	130	67	123	0	239	23	46	77	146	1064	1101	50	93	26	43	59	91	81	184	15	40	4	0	84	253	71	243	37	45	17	23	7	17	45	33	4	9	35
NEST_102924_COI_Sequence_146	146	31	5204	231.289	32.5	TCCTCTATCAGGTATCCAAGCTCATTCAGGTGGTTCAGTTGATCTAGCTATCTTTGCACTACATCTTTCAGGTATCTCATCTATGCTTGGTGCAATGAACATTACAACAACTATTCTAAACATGCGAGCTCCTGGTATGACTCTTCACAAAATGCCTCTATTCGTATGGGCCATGTTAATGCAATCAATTATTATTCTACTAGCTGTTCCAGTATTAGCAGGTGGTATTACTATGCTATTAACAGATCGTAACTTCAATACTTCATTCTTCGACCCAGCAGGTGGAGGAGATCCAGTACTATATCAACATCTCTTC	0	136	56	94	84	87	33	53	146	2647	21	44	170	336	36	26	110	317	0	0	112	215	103	151	5	7	0	8	47	100	2	12	0	0	12	32	0	0	2	0	0	0	0
NEST_102924_COI_Sequence_147	147	11	5117	227.422	0	TCCATTATCAGGTATCCAAAGTCACTCAGGTGCATCTGTTGATTTAGCTATCTTCAGTCTACACTTAGCCGGAATTAGTTCAATGCTAGGAGCGATGAACTTCATCACTACTATCTTAAACATGCGGCATCCTGGTATGTCAATGCACAAACTACCACTATTCTGTTGGGCTCTGTTCATTACAGCTATTATGCTATTACTATCTCTTCCTGTACTAGCTGGAGGTATTACTATGCTATTAACTGACCGTAACTTCAACACTTCATTCTACGACCCAGCTGGAGGTGGAGACCCATTACTATTCCAACACCTGTTC	0	0	0	0	15	21	0	0	1	20	113	134	0	0	0	0	0	0	0	0	0	0	2003	2763	19	26	0	0	0	0	0	0	0	0	0	0	0	0	0	0	2	0	0
NEST_102924_COI_Sequence_148	148	26	5098	226.578	5	TCCTCTATCAGGTGTACAAGCTCACTCAGGTGGATCAGTAGATCTAGCAATTTTCGCTCTTCACCTTTCAGGTATTAGTTCAATGCTTGGATCAATGAACATCCTTACAACTATCCTTAACATGCGAGCTCCTGGAATGACACTACACAAAATGCCTCTATTCGTATGGGCTATGCTATTCCAATCAGTTATTATTATTCTAGCAGTTCCTGTACTAGCAGGAGGTCTTACAATGCTTCTAACTGACCGTAACTTCAACACGTCATTCTTCGACGCAGCTGGAGGTGGTGATCCAGTTCTATACCAACACATCTTC	0	25	0	0	1111	1807	246	439	2	0	4	13	0	9	114	189	4	0	0	0	0	0	6	26	0	2	7	28	4	19	7	0	0	0	20	16	0	0	161	378	217	244	0
NEST_102924_COI_Sequence_149	149	37	5094	226.4	47	TCCATTATCTAGTGTACAAAGTCACAGTGGACCAAGTGTTGATCTTGCTATATTTGCATTACACTTATCTGGTATAAGTAGTTTATTAGGTGCAATGAATTTCATAACAACAATTTTAAATATGAGAAGTCCTGGAATTAGACTACATAAATTAGCTTTATTTGGATGAGCAGTTGTAGTTACTGCTGTGTTATTATTATTATCATTACCTGTATTAGCAGGTGGAATTACTATGTTATTGACAGATAGAAACTTTAATACATCATTCTTCGAAGCTGCAGGTGGAGGAGATCCTATATTATACCAACATCTATTC	0	117	89	138	196	269	28	71	21	501	45	31	281	437	23	21	540	1007	5	15	39	118	72	127	0	25	174	82	29	45	0	17	0	0	99	148	0	39	49	75	43	65	13
NEST_102924_COI_Sequence_150	150	37	5055	224.667	56	TCCATTATCTGGTATCCAATCACACTCAGGTGGATCTGTTGATTTAGCTATCTTCAGCCTTCACCTATCAGGAATTTCATCAATGTTAGGAGCAATGAACTTCATTACTACAATCCTAAACATGCGAAACCCAGGTATGACATTACACAAATTACCTCTATTTGCTTGAGCTGTAATGGTAACTGCAATCTTATTACTATTATCATTACCAGTATTAGCTGGGGGTATTACAATGCTACTAACGGATCGAAACTTCAACACATCATTCTATGACCCTGCTGGGGGTGGTGATCCAATTTTATACCAGCACTTATTC	0	371	71	126	23	15	0	5	0	109	10	2	117	354	278	230	118	259	302	239	55	88	171	212	40	51	28	28	57	165	7	30	64	106	12	47	0	0	0	5	0	1	690
NEST_102924_COI_Sequence_151	151	41	5028	223.467	64.5	ACCTTTATCAGGTATTCAAAGTCACTCTGGAGGTTCTGTTGATTTAGCTATCTTCAGCCTACATCTAGCTGGTATTAGTTCAATGTTGGGTGCAATGAATTTCATTACAACAATCCTGAACATGCGACATCCTGGAATGTCAATGCACAAATTACCTTTATTCTGTTGGGCGATCTTTATTACAGCTATTTTGTTGTTATTATCATTGCCTGTACTAGCCGGTGGTATTACAATGTTATTAACAGATCGTAACTTCAACACTTCATTCTATGATCCAGCAGGAGGTGGTGATCCTATTCTATTCCAGCATTTATTT	0	248	399	594	233	349	54	40	0	64	119	176	131	296	51	51	55	190	2	11	108	185	148	253	148	283	26	17	66	220	17	49	8	0	20	32	30	42	50	65	97	82	7
NEST_102924_COI_Sequence_152	152	27	5011	222.711	9	CCCATTATCTACTTTAGTATCTCATTCAGGAGGATCAGTAGATTTAGCTATTTTTAGTCTACATTTAGCAGGAATTTCAAGTCTAGCGGGAGCGATTAATTTATTATCTACAGTATTTAATATGCGTAGTCTAGGTATAGGTTATCATCGAGTACCCTTATTCGTATGGTCGATTACAGTAACAGCAGTATTATTATTGTTAAGTTTACCAGTATTAGCTGGATGTATTACAATGCTTTTAACTGATCGTCAATTAAATACTAGTTTCTTCGACCCTAGTGGAGGAGGAGATCCTATCCTTTATCAGCACCTATTC	0	52	5	0	0	0	0	0	1	15	0	0	46	104	0	18	9	17	9	9	0	0	0	0	0	0	121	63	35	97	70	373	8	5	70	159	179	180	49	155	1444	1718	0
NEST_102924_COI_Sequence_153	153	39	4912	218.311	45.5	TCCATTATCTGGTATCCAATCACACTCAGGTGGATCTGTTGATTTAGCTATCTTCAGCCTTCACCTATCAGGAATTTCATCAATGTTAGGAGCAATGAACTTCATTACTACAATCCTAAACATGCGAAACCCAGGTATGACATTACACAAATTACCTCTATTTGCTTGAGCTGTAATGGTAACTGCAATCTTATTACTATTATCATTACCAGTATTAGCTGGGGGTATTACAATGCTACTAACGGATCGAAACTTCAACACATCATTCTATGACCCTGCTGGGGGTGGTGATCCAATTTTATACCAACACTTATTC	0	224	35	54	19	84	34	156	1	107	11	31	85	202	672	669	179	309	24	31	46	135	330	580	79	150	37	24	76	218	7	81	9	29	8	12	0	5	0	7	0	0	107
NEST_102924_COI_Sequence_154	154	33	4899	217.733	10.5	TCCTCTATCAGGTATCCAAGCTCATTCAGGTGGTTCAGTTGATCTAGCTATCTTTGCACTACATCTTTCAGGTATCTCATCTATGCTTGGTGCAATGAATATTACAACAACTATTCTAAACATGCGAGCTCCTGGTATGACTCTACACAAAATGCCTCTATTCGTATGGGCTATGTTAATGCAATCAATTATTATTCTACTAGCTGTTCCAGTATTAGCAGGTGGTATTACTATGCTATTAACAGATCGTAACTTCAATACTTCATTCTTCGACCCAGCAGGTGGAGGAGATCCAGTACTATATCAACATCTCTTC	3	931	43	65	9	20	12	50	116	2069	27	41	31	76	0	1	130	382	0	2	185	267	105	135	0	3	6	0	27	110	4	35	0	0	3	0	3	0	4	3	0	0	0
NEST_102924_COI_Sequence_155	155	40	4825	214.444	50	TCCTTTATCAGGATTACAAAGTCACAGTGGACCTAGTGTAGATTTAGCTATTTTTGCTTTACATTTATCAGGAGTAAGTAGTCTATTAGGAGCAATGAATTTTATTACAACAATTTTAAATATGAGAAGTCCAGGAATAAGATTACATAAATTAGCTTTATTTGGATGAGCCGTAGTAATAACAGCTGTATTACTATTACTATCTTTACCTGTTTTAGCTGGTGCAATAACAATGGTTTTAACGGATCGTAATTTTAATACATCATTCTTTGAAGTAGCTGGAGGAGGAGACCCTATATTATACCAACATCTTTTC	0	32	10	26	5	40	764	1190	6	217	99	123	64	123	16	11	58	89	7	6	60	128	44	93	40	92	57	31	15	39	0	5	19	17	351	441	0	0	29	63	158	142	59
NEST_102924_COI_Sequence_156	156	31	4804	213.511	29.5	GCCTCTATCAGGTGTACAAAGCCACTCTGGTGGATCAGTTGACCTAGCGATCTTTAGCCTTCACCTCGCAGGTATCAGCTCTATGCTAGGTGCTATGAACTTCATTACTACAATCCTTAACATGCGAAACCCAGGTATGACTCTTCACAAGCTACCTCTATTCTGCTGAGCGATCATGGTAACAGCCGTTCTACTTCTACTATCACTTCCAGTACTGGCAGGAGCAATTACTATGCTGCTTACAGACCGAAACTTCAACACGTCATTCTACGACCCAGCAGGAGGAGGAGACCCAATTCTCTACCAACACCTCTTC	0	53	63	9	178	30	312	67	10	58	96	30	256	127	290	43	2	1	6	0	148	52	22	0	29	0	0	0	1156	602	426	460	0	0	0	0	9	4	167	86	12	0	0
NEST_102924_COI_Sequence_157	157	27	4745	210.889	11	TCCACTATCAGGTATCCAAGCTCACTCAGGTGGATCAGTTGATCTTGCTATCTTTGCTCTACACCTATCTGGTATTAGTTCAATGCTAGGAGGTATGAACATTACAACAACTATCCTAAACATGCGAGCTCCTGGAATGACTCTACACAAAATGCCTCTATTCGTATGGGCGATGTTAATGCAATCAATCATTATCCTACTTGCGGTTCCGGTTCTTGCCGGTGGTATTACAATGCTACTAACTGACCGTAACTTCAACACATCATTCTTCGATGCAGCTGGTGGAGGTGATCCTATTCTATTCCAACACCTGTTC	0	373	48	32	125	151	0	0	1	34	4	12	87	240	1504	1132	69	148	0	0	42	58	151	126	17	10	3	3	86	265	2	22	0	0	0	0	0	0	0	0	0	0	0
NEST_102924_COI_Sequence_158	158	40	4687	208.311	56.5	TCCGCTGAGTGGTATCGAGGCGCATTCCGGCCCGGCAGTAGATTTCGGTATCTTCAGTCTACACCTTGCGGGAATGTCTTCCATTTTAGGAGCCATTAACTTCATTGTAACCATTTTCAACATGCGGGCGCACGGAATGCCTCTTTACGCCATGCCACTTTTTGTGTGAAGTATTTTAATTACCGCTTTCTTACTACTACTTTCCCTTCCTGTTCTTGCGGGAGCCATCACCATGCTTCTTCTGGATCGTAACTTCAAAACTGTTTTCTTTAACGCAAACGGCGGTGGAGATCCGATTCTTTACCAACACCTTTTC	0	47	348	404	249	383	49	55	6	138	2	0	205	309	94	136	136	391	3	8	59	103	123	158	18	17	6	5	0	3	0	5	10	6	141	138	58	51	41	95	300	344	34
NEST_102924_COI_Sequence_159	159	42	4672	207.644	44.5	TCCTTTATCTAGTGTGCAAAGTCATAGTGGACCTAGTGTAGATCTAGCTATTTTTGCATTACACTTATCAGGAATAAGTAGTTTATTAGGAGCAATGAACTTTATAACAACAATATTAAATATGAGAAGTCCAGGTATAAGATTACATAAATTAGCATTATTTGGATGAGCAGTTATAGTAACAGCAGTGTTATTATTATTATCTTTACCAGTATTAGCGGGAGCAATAACAATGTTATTAACAGATAGAAACTTTAATACATCATTCTTCGAAGCTGCTGGAGGAGGAGATCCTTTATTATACCAACATTTATTC	0	42	37	106	328	496	54	64	1	35	0	2	121	242	47	78	111	289	22	33	27	24	24	30	17	17	122	72	23	88	15	47	32	27	312	486	37	40	10	24	409	529	83
NEST_102924_COI_Sequence_160	160	5	4635	206	0	ACCTCTATCAGGAGTTCAAAGCCACTCAGGTGGTTCTGTTGACCTAGCTATTTTTAGCTTACACCTAGCTGGTATTAGTTCAATGTTAGGAGCTATGAACTTTATCACTACAATTCTGAACATGCGACACCCTGGTATGTCAATGCACAAACTACCTCTATTCTGTTGGGCGATCTTCATTACAGCTATCTTACTTCTACTATCACTACCAGTGCTAGCAGGAGGTATTACAATGCTACTAACAGATCGTAACTTTAACACATCATTCTACGACCCTGCCGGAGGAGGAGACCCTATCCTATACCAACACCTGTTC	0	0	0	0	0	0	2113	2508	0	4	0	4	0	0	0	0	0	0	0	0	0	0	0	6	0	0	0	0	0	0	0	0	0	0	0	0	0	0	0	0	0	0	0
NEST_102924_COI_Sequence_161	161	15	4625	205.556	0	GCCTTTATCATCAATTCAAAGTCATAGTGGAGGAGCTGTAGATTTAGCGATCTTCAGTCTTCATTTAGCTGGAATTTCAAGTATGCTTGGAGCCATGAATTTTATTACAACAATTTTAAACATGAGAGCTCCAGGTATGACATTACATAAAATGCCTTTATTTGTCTGGGCTATTTTAGTAACAGCAGTTTTACTTTTACTATCATTACCAGTGCTAGCCGGTGGAATAACAATGTTATTAACAGATAGAAACTTTAATACTAGTTTTTATGAACCAGCTGGAGGAGGAGATCCTTTATTATACCAACATCTTTTC	0	0	0	0	0	0	575	900	0	3	0	0	3	2	0	0	0	2	0	0	0	0	0	1	0	0	0	0	955	2075	5	30	0	0	0	0	0	0	11	22	25	16	0
NEST_102924_COI_Sequence_162	162	13	4500	200	0	ACCACTTGCAAGTATTCAATCACACTCAGGAGGTTCAGTTGATCTAGCTATCTTCGCTCTTCACCTATCAGGTATTTCATCAATGCTTGGTGGTATGAACATTACTACAACTATCCTAAACATGCGAGCACCTGGTATGACAATGCACAAAATGCCTCTATTCGTATGGGCTATGCTATTCCAATCAATCATTATCCTACTAGCTATTCCAGTACTAGCTGGAGCAATTACAATGCTTCTAACTGACCGTAACTTCAACACTTCATTCTTCGACCCAGCAGGTGGAGGTGATCCAGTACTATACCAACACCTGTTC	0	0	0	0	714	1163	675	692	0	0	0	0	0	0	9	0	2	0	0	1	5	20	0	0	0	0	0	0	0	0	236	972	0	0	0	0	0	0	0	1	10	0	0
NEST_102924_COI_Sequence_163	163	33	4334	192.622	42.5	TCCATTATCAGGAGTTCAATCACACTCCGGAGGTTCTGTAGATTTAGCTATCTTCAGTTTACACCTTGCAGGAGTATCATCATTATTGGGTGCTATTAATTTTATTAGTACAGCACTTAATATGAGAACTAATGGAATGTCTCTTCATAAATTACCTCTTTTCGTATGAGCTATTTTCATTACAGCGATATTGTTATTATTATCATTACCTGTATTAGCTGGTGCGATTACGATGTTATTGACAGATAGAAATTTTAATACAAGTTTCTACGATCCAGCAGGAGGAGGAGATCCAGTGTTATATCAACACTTATTC	0	70	471	1008	0	0	71	107	6	66	53	73	46	65	0	0	10	41	12	14	10	3	1	0	0	0	17	13	72	175	0	5	142	128	44	41	0	0	383	498	276	247	72
NEST_102924_COI_Sequence_164	164	42	4318	191.911	56	TCCATTATCTGGTATCCAATCACACTCAGGTGGATCTGTTGATTTAGCTATCTTCAGCCTTCACCTATCTGGAATTTCATCAATGTTAGGGGCAATGAACTTCATTACTACAATCCTAAACATGCGAAACCCAGGTATGACATTACACAAATTACCTCTATTTGCTTGAGCTGTAATGGTAACTGCAATCTTATTACTATTATCATTACCAGTATTAGCTGGAGGTATTACAATGCTACTAACGGATCGAAACTTCAACACATCATTTTATGACCCTGCTGGAGGAGGTGACCCAATTCTATACCAACACCTATTC	0	102	162	215	21	14	52	55	6	36	0	6	27	26	266	280	36	40	230	215	15	5	203	359	35	73	96	49	41	107	39	173	221	216	120	201	6	6	49	57	62	49	199
NEST_102924_COI_Sequence_165	165	33	4231	188.044	40	TCCTCTATCAGGTATTCAAGCTCACTCAGGTGGTTCAGTTGATCTAGCGATCTTTGCACTACATCTGTCAGGTATCTCATCAATGCTTGGTGCTATGAACATTACAACAACTATTCTAAACATGCGAGCTCCTGGTATGACTCTACACAAAATGCCACTGTTCGTATGGGCAATGTTAATGCAATCAATTATTATCCTACTAGCTGTACCAGTACTAGCAGGTGGTATTACAATGCTATTAACAGATCGTAACTTCAACACTTCATTCTTCGACCCAGCCGGTGGAGGTGATCCAGTTCTTTACCAACACCTGTTT	0	101	157	177	28	132	0	0	0	4	0	0	76	158	102	74	49	141	0	1	95	179	7	9	123	227	186	105	15	21	0	0	18	17	660	681	4	9	31	61	292	291	0
NEST_102924_COI_Sequence_166	166	36	4193	186.356	30	CCCTCTGAGCGGTATCGAGGCGCATTCCGGCCCCGCAGTAGACTTCGGTATTTTCAGCCTACACTTGGCTGGAATGTCCTCCATTCTAGGTGCTATCAACTTCATTGTGACCATCTTTAACATGCGTGCGCACGGAATGCCCCTTTACGCTATGCCCCTCTTTGTCTGAAGTATTTTAATTACCGCTTTCTTACTTCTGCTTTCTCTTCCTGTACTTGCAGGAGCGATTACTATGCTTCTTTTGGATCGTAATTTTAAGACTGTATTCTTCAACGCCAGCGGTGGTGGGGATCCGATTCTATACCAGCACCTTTTC	0	133	73	83	61	109	0	0	13	205	12	9	636	982	83	61	220	410	71	60	33	65	204	271	22	27	0	0	69	112	21	14	2	4	20	37	0	0	5	13	13	27	13
NEST_102924_COI_Sequence_167	167	26	4193	186.356	5.5	TCCATTATCAGGAATACAAAGTCATAGTGGTCCAAGTGTGGATCTAGCTATATTTGGATTACATCTTTCTGGTATCTCAAGTTTACTTGGAGCCATGAATTTCATGACAACTACATTTAATATGAGAAGTCCTGGTATAAGATTACATAAATTAATCCTATTTGCATGAGCAGTTGTTATTACAGCTGTTTTATTATTATTATCATTACCTGTTCTAGCGGGTGCAATAACTATGGTATTGACGGATAGAAACTTTAATACTTCATTCTTTGAAGTAGCAGGTGGTGGTGATCCTATATTATACCAACATTTATTC	0	39	53	70	193	295	0	2	0	1	19	30	3	8	0	1	3	12	0	0	0	0	29	48	89	180	0	0	159	425	14	25	0	0	0	0	0	0	25	33	1358	1079	0
NEST_102924_COI_Sequence_168	168	5	4185	186	0	TCCCCTATCCGGAATACAATCACACTCCGGAGCATCAGTTGATCTAGCAATTTTCAGTCTTCACCTTTCTGGAATCTCATCTATCTTGGGTGCAATCAACTTCATTACTACAGTACTTAACATGAGAGCCCCTGGAATGACTCTACACAAATTACCATTATTTGTGTGGGCTATTTTCGTTACAGCTATCTTGTTATTACTTTCACTTCCTGTACTTGCTGGTGCAATTACAATGTTACTTACAGACCGACATTTTAATACTTCATTCTATGACCCAGCCGGAGGAGGTGACCCTGTATTATACCAGCACCTATTC	0	0	0	0	0	0	1813	2321	0	10	0	0	0	0	0	0	0	0	0	0	0	0	0	0	0	0	0	0	0	0	0	0	0	0	0	0	0	0	0	0	17	24	0
NEST_102924_COI_Sequence_169	169	16	4165	185.111	0	TCCTTTATCTGGTATACAAAGTCACAGTGGACCTAGTGTAGATTTAGCAATTTTTGCTCTACATTTATCCGGTATAAGTAGTTTGTTAGGGGCCATAAACTTTATTACAACTATATTAAACATGAGAAGTCCTGGTATTAGACTACATAAATTAGCCTTATTTGGATGAGCAGTAGTTGTTACTGCGGTATTATTATTACTATCTTTACCAGTTTTAGCAAGTGCTATAACTATGGTTTTAACGGATAGAAATTTTAATACATCTTTTTTCGAAACAGCGGGTGGTGGTGATCCTATATTGTACCAACATCTTTTC	0	0	56	115	0	0	0	0	17	265	2	5	1018	1891	0	0	215	464	0	0	3	5	0	0	0	0	1	0	0	0	0	0	0	0	32	69	0	0	0	0	0	0	7
NEST_102924_COI_Sequence_170	170	21	4126	183.378	0.5	TCCACTATCAGGACTACAAAGTCACTCAGGTGGATCAGTAGATCTTGCTATTTTTAGTCTTCACCTTTCAGGTATTTCCTCAATGCTAGGAGCTATGAATTTTATTACTACAGTTCTAAATATGCGAAACCCAGGAATGACACTACACAAACTACCACTATTTGTTTGGGCAATCTTTGTAACAGCTATTCTACTACTGCTATCACTACCAGTACTAGCAGGTGCAATTACAATGCTACTAACAGATCGAAATTTTAATACATCATTTTATGATCCTGCAGGAGGTGGAGATCCTATTCTTTACCAACACCTATTT	0	12	47	60	11	12	0	0	1	2	1049	1280	0	1	0	0	6	0	0	0	0	0	15	3	470	917	2	0	0	0	0	0	0	0	90	52	0	0	40	37	0	19	0
NEST_102924_COI_Sequence_171	171	42	4023	178.8	49.5	ACCTTTATCAGGTTTACAAAGTCATAGTGGACCTAGTGTAGATTTAGCTATATTCGCTTTACATCTTTCAGGTATAAGTAGTCTACTTGGTGCTATGAACTTTATTACAACTATATTAAATATGAGAAGTCCTGGAATAAGACTACACAAATTGGCATTATTTGGTTGAGCAGTAATAGTAACAGCTGTGTTACTATTATTATCATTACCAGTGTTAGCTGGTGGAATAACTATGATATTAACGGATCGTAATTTTAACACATCTTTTTTTGAAGTAGCAGGTGGAGGAGATCCTATATTATACCAACATCTTTTC	0	157	14	47	24	74	46	56	7	99	24	46	20	19	612	539	53	81	150	169	23	29	205	308	50	62	11	2	109	229	28	110	56	51	45	49	1	0	15	37	10	19	187
NEST_102924_COI_Sequence_172	172	22	3992	177.422	4	ACCTCTTTCAGGAATCCAAAGTCACTCAGGAGGATCTGTTGATTTAGCTATCTTCAGTCTACACCTGGCCGGAATCAGTTCAATGTTAGGAGCGATGAACTTCATCACTACAATCCTTAACATGCGACACCCTGGAATGTCAATGCACAAACTACCACTGTTCTGTTGGGCTATCTTTATTACAGCTATTTTACTTCTACTATCACTACCAGTATTAGCCGGAGGTATTACAATGCTGTTAACTGACCGTAACTTCAACACATCATTCTACGACCCAGCCGGAGGTGGAGACCCTATCCTATTCCAGCACCTATTC	0	0	46	49	25	125	665	1093	0	0	271	333	0	0	0	0	0	0	0	0	0	1	80	63	75	121	0	0	0	0	103	458	66	66	0	0	7	0	71	96	116	62	0
NEST_102924_COI_Sequence_173	173	27	3951	175.6	8	TCCTCTATCAGGTATCCAAGCTCACTCAGGTGGATCAATCGATCTAGCTATCTTTGCACTTCACCTTTCAGGTATTAGTTCAATGCTAGGTGGAATGAACATCACAACAACTATTCTAAACATGCGAGCTCCTGGAATGACACTACACAAAATGCCACTATTCGTATGGGCTATGTTAATGCAATCAATCATTATTCTACTAGCGGTACCAGTCTTAGCTGGAGGTATCACTATGTTACTAACTGACCGTAACTTCAATACTTCATTCTTCGATCCAGCCGGTGGAGGAGATCCTGTACTATACCAACACCTCTTC	0	53	387	656	50	120	0	0	8	94	0	0	356	747	27	8	100	202	4	0	95	100	5	30	0	0	15	20	0	0	0	4	0	0	219	210	0	0	2	6	206	227	0
NEST_102924_COI_Sequence_174	174	33	3935	174.889	28.5	TCCACTTTCTGGTATCCAAAGTCACTCAGGTGGATCAGTTGACCTAGCTATCTTTAGTCTTCACCTTGCAGGAATCAGTTCAATGCTAGGAGCTATGAACTTTATTACTACAATTCTTAACATGCGAGCACCAGGAATGACTCTACACAAGCTTCCACTATTCTGCTGAGCTATCTTTGTAACAGCTGTACTACTACTGCTATCTCTTCCAGTACTTGCCGGGGCCATTACAATGCTTCTAACTGACCGAAACTTCAATACATCATTCTACGACCCAGCCGGAGGTGGGGACCCAATCCTATACCAACACCTTTTC	0	120	216	31	406	55	2	0	0	0	0	0	172	74	1278	260	7	2	18	7	108	60	7	1	0	0	0	0	37	15	74	54	121	9	26	0	303	74	98	24	116	9	99
NEST_102924_COI_Sequence_175	175	31	3930	174.667	19.5	TCCATTATCTAGTGTACAAAGTCATAGTGGTCCAAGTGTTGACCTTGCTATCTTTGCCTTACACTTAGCAGGAGTAAGTTCATTATTAGGTGCGATGAATTTCATTACTACTATATTAAATATGAGATGTCCTGGTATAAGATTACATAAATTAGCATTATTCGGTTGAGCTGTAGTAGTTACTGCTGTATTATTACTGTTATCACTTCCCGTTCTTGCAGGTGCAATAACAATGTTATTAACTGATAGAAATTTTAATACTTCATTCTTTGAAGCAGCAGGAGGTGGAGACCCACTATTGTACCAACATCTTTTC	0	36	56	5	44	2	699	49	0	4	0	0	10	3	37	0	0	0	376	39	0	1	9	0	3	0	0	0	51	11	55	47	607	57	74	0	164	17	637	164	231	22	357
NEST_102924_COI_Sequence_176	176	30	3858	171.467	10	ACCTCTAGCTGGTATCCAAAGCCACTCTGGTGGATCAGTTGACCTAGCTATCTTCAGCCTTCACCTTGCTGGTATTAGCTCAATGCTAGGAGCCATGAACTTCATTACGACAATCCTGAACATGCGAAACCCTGGTATGACTCTTCACAAGCTACCACTCTTCTGTTGAGCCATCATGGTAACAGCTGTGCTTCTACTACTATCACTACCCGTGCTAGCTGGTGCAATCACAATGCTACTAACTGACCGAAACTTCAATACTTCATTCTACGACCCAGCAGGAGGAGGTGACCCAATCCTTTACCAGCACCTCTTC	0	25	17	4	144	35	6	3	70	205	459	133	19	6	927	100	22	13	3	0	53	36	1020	285	34	10	0	0	126	70	6	10	0	0	0	0	0	0	10	7	0	0	0
NEST_102924_COI_Sequence_177	177	35	3857	171.422	19.5	ACCTCTATCAGGAATCCAATCACACTCAGGAGGATCTGTTGATTTAGCTATCTTCAGCCTTCACCTATCAGGAATCTCATCAATGTTGGGAGCAATGAATTTCATTACTACTATCCTAAATATGCGAAACCCAGGAATGACATTACACAAATTACCTCTATTTGCTTGAGCCGTAATGGTAACAGCGATCTTACTACTACTATCACTACCAGTATTAGCCGGAGGAATTACAATGTTATTAACAGATCGAAACTTCAACACATCATTCTACGATCCAGCTGGAGGAGGAGACCCTATCCTATACCAACACTTATTC	0	6	99	186	8	0	0	0	0	25	5	18	7	69	5	1	55	152	7	7	0	0	256	517	10	10	960	462	7	84	9	10	21	23	29	31	175	302	84	107	37	73	0
NEST_102924_COI_Sequence_178	178	22	3847	170.978	1.5	ACCTCTATCAGGTGTACAAAGCCACTCAGGTGGATCAGTTGACCTAGCTATCTTTAGCCTTCACCTCGCAGGTATTAGCAGTATGCTCGGAGCTATGAACTTTATCACTACTGTTCTTAACATGCGAAACCCAGGTATGACTCTTCACAAGCTACCACTATTCTGCTGAGCAATCATGGTAACAGCTGTCCTTCTACTACTATCTCTTCCAGTACTAGCAGGTGCAATTACTATGCTTCTAACAGACCGAAACTTCAATACATCATTCTACGACCCAGCAGGTGGAGGGGACCCAATTCTCTACCAACACCTATTC	0	0	12	0	8	0	8	0	0	2	0	0	1	3	17	3	0	0	4	0	0	0	0	3	0	0	0	0	7	0	9	19	1351	224	10	0	1531	399	131	48	0	0	32
NEST_102924_COI_Sequence_179	179	12	3792	168.533	0	TCCTCTAGCTGGAATCCAAAGCCACTCCGGTGGTTCTGTTGACCTAGCTATCTTCAGCCTTCACCTGGCCGGAATTAGCTCAATGCTAGGAGCCATGAACTTCATTACGACAATCCTGAACATGCGAAACCCAGGAATGACACTGCACAAGCTGCCTCTATTCTGTTGAGCTATCATGGTAACAGCGGTACTACTACTGCTATCACTACCTGTACTAGCCGGAGCGATCACGATGCTTCTAACAGACCGAAACTTCAATACATCATTCTACGACCCAGCAGGAGGTGGAGACCCTATCCTTTACCAACACCTCTTC	0	0	0	0	34	50	2	0	0	7	952	1100	0	0	0	0	0	0	0	0	0	0	801	813	2	10	0	0	0	0	0	0	0	0	0	0	0	0	15	6	0	0	0
NEST_102924_COI_Sequence_180	180	24	3777	167.867	4.5	ACCGTTATCAGGTATACAAAGTCACAGTGGTCCTAGTGTGGACCTAGCTATTTTTGCATTACACTTATCTGGTATAAGTAGTTTATTAGGAGCTATGAATTTTATAACAACTATCTTAAATATGAGAGCACCTGGTATAAGATTACATAAATTAGCTTTATTTGGATGAGCAGTTGTAGTTACTGCAGTTTTATTATTATTGTCATTACCTGTGTTAGCCGGTGCAATAACAATGCTATTAACTGACAGAAACTTTAATACATCATTCTTTGAAGCAGCAGGAGGAGGTGATCCTTTATTATACCAACATCTTTTC	0	4	7	21	7	0	0	0	0	9	0	0	0	0	22	37	5	9	3	10	6	7	0	0	0	0	0	0	0	4	0	7	713	908	0	0	596	751	156	345	0	5	91
NEST_102924_COI_Sequence_181	181	35	3754	166.844	14.5	TCCATTATCAGGTATCCAAAGCCACAGTGGTCCAAGTGTAGATCTGGCGATTTTTGCCTTACATCTGTCAGGAATAAGTAGTTTACTAGGTGCAATGAATTTCATTACAACTATCTTAAACATGCGAGCTCCAGGTATAAGACTACATAAATTAGCCTTATTTGGATGAGCAGTTGTTGTAACGGCAGTCTTATTATTACTTTCTTTACCAGTTTTAGCAGGAGGAATTACAATGATCTTAACGGATAGAAATTTTAATACCTCTTTCTTTGAAGTTGCAGGTGGAGGAGACCCAATTCTATACCAACACTTATTC	0	78	54	54	0	48	15	33	0	14	6	8	45	81	9	53	10	47	444	364	11	0	8	18	0	4	55	40	10	12	0	5	114	87	26	33	0	0	10	0	11	9	1020
NEST_102924_COI_Sequence_182	182	6	3744	166.4	0	TCCGCTTTCAGGACTAAACTCGCACAGTGGGGCATCCGTAGATCTAGCAATCTTTGCTCTTCATCTCGCAGGAATTAGCAGTACATTAGGAGCCATTAACTTCATCGTTACTACCCTCAGTATACGAGCACCCGGAATGAGTCTACATACTATCCCTCTATTTACCTGAGCAACTCTTGTAACTGCAGTTCTTCTCCTTCTTTCTCTACCCGTGCTTGCAGGTGCCATCACCATACTCCTAACTGATCGTGCATTTAACACCAGTTTTTATGACCCTGCTGGAGGAGGAGACCCAGCTCTATTCCAACATCTATTC	0	0	0	0	0	2	1729	1954	0	0	4	0	0	0	0	0	0	0	0	0	0	0	0	0	0	0	0	0	0	0	0	0	0	0	0	0	0	0	0	0	41	14	0
NEST_102924_COI_Sequence_183	183	2	3742	166.311	0	CCCTTTATCATCCAATATTGCCCATGGAGGTTCATCTGTCGACCTAGCAATTTTTAGATTACACCTTGCAGGAGTTTCTTCAATTCTAGGTGCAGTCAATTTCATTACAACTGTAATCAATATACGACCACAAGGAATAACTTTTGATCGAATACCACTATTTGTTTGATCAGTAGTAATTACTGCAGTACTCCTTCTTCTATCTCTCCCAGTTCTTGCCGGAGCAATTACCATGCTACTCACAGATCGAAATATCAATACATCATTTTTTGACCCTGCAGGAGGAGGAGACCCAATCCTTTACCAACACTTATTC	0	0	0	0	0	0	0	0	0	0	0	0	0	0	0	0	0	0	0	0	0	0	0	0	0	0	0	0	0	0	0	0	0	0	0	0	0	0	0	0	2611	1131	0
NEST_102924_COI_Sequence_184	184	19	3679	163.511	0	ACCACTTGCAAGTATTCAATCACACTCAGGAGGTTCAGTTGATCTAGCTATCTTCGCTCTTCACCTATCAGGTATTTCATCAATGCTTGGTGGTATGAACATTACTACAACTATCCTAAACATGCGAGCACCTGGTATGACAATGCACAAAATGCCTCTATTCGTATGGGCTATGCTATTCCAATCAATCATTATCCTACTAGCTATTCCAGTACTAGCTGGAGCAATTACAATGCTTCTAACTGACCGTAACTTCAACACTTCATTCTTCGACCCAGCAGGTGGAGGTGATCCAGTACTATACCAACACCTCTTC	0	17	55	50	526	599	179	98	0	0	0	0	70	64	0	11	2	1	0	0	37	77	0	0	0	0	0	0	0	0	148	339	0	0	0	0	0	0	3	0	788	615	0
NEST_102924_COI_Sequence_185	185	29	3602	160.089	19.5	ACCTTTATCTGGTATACAAAGTCACAGTGGACCTAGTGTAGATTTAGCAATTTTTGCTCTACATTTATCCGGTATAAGTAGTTTGTTAGGAGCTATTAACTTTATTACAACTATTTTAAATATGAGAAGTCCTGGTATTAGACTACATAAACTAGCCTTATTTGGATGAGCAGTAGTTGTTACTGCAGTATTATTATTACTATCTTTACCGGTTTTAGCAAGTGCTATAACTATGGTTCTAACTGATAGAAATTTCAATACATCTTTCTTTGAAACAGCAGGTGGAGGTGATCCTATATTATACCAACATCTCTTC	0	41	110	206	0	2	7	19	74	1160	128	175	153	215	0	0	91	167	0	0	37	67	5	17	0	1	0	0	88	192	0	0	258	249	16	20	0	0	17	21	0	0	40
NEST_102924_COI_Sequence_186	186	25	3582	159.2	4.5	CCCTTTAAGTGGAATACAAAGTCATAGTGGACCTAGTGTAGATTTAGCTATATTTGCCTTACACTTATCAGGTATAAGTAGTTTATTAGGTGCAATTAACTTTATAACAACTATACTAAATATGAGAAGTCCAGGTGTAAGACTACACAAATTAGCATTATTTGGATGAGCTGTAATAGTTACAGCAGTATTATTATTATTATCATTACCTGTGCTAGCCGGTGCAATTACAATGGTTTTAACAGATAGAAACTTTAACACATCATTCTTTGAAGCTGCAGGTGGAGGTGATCCTATACTTTACCAACACCTTTTC	0	81	4	23	0	13	0	0	0	0	0	0	77	148	10	4	0	0	135	174	14	20	0	0	0	7	0	0	16	37	14	92	118	137	4	0	0	0	5	0	5	4	1365
NEST_102924_COI_Sequence_187	187	18	3538	157.244	0	ACCTTTATCAGGAGTTCAATCACACTCCGGAGGTTCTGTAGATTTAGCTATCTTCAGTTTACACCTTGCGGGAGTATCTTCATTATTAGGAGCTATTAATTTTATTAGTACAGCACTTAATATGAGAACTAATGGAATGTCTTTACATAAATTACCATTATTTGTATGAGCTATTTTCATTACAGCCATATTATTATTATTGTCATTACCTGTATTAGCTGGTGCAATTACAATGCTACTTACTGATAGAAATTTTAATACAAGTTTCTACGATCCAGCTGGAGGAGGAGATCCAGTGTTATATCAACACTTATTC	0	0	41	112	0	2	61	98	2	8	1196	1340	0	0	0	0	0	0	0	0	0	0	8	6	2	5	0	0	0	4	0	0	0	0	0	0	0	0	235	346	33	39	0
NEST_102924_COI_Sequence_188	188	35	3477	154.533	45	TCCTCTATCAGGTATCCAAGCTCACTCAGGTGGTTCAGTTGATCTAGCGATCTTCGCACTACATCTGTCAGGTATTTCATCTATGCTTGGTGCTATGAACATTACAACAACTATTCTAAACATGCGAGCTCCTGGTATGACTCTACACAAAATGCCACTGTTCGTATGGGCAATGTTAATGCAATCAATTATTATCCTACTAGCTGTACCAGTACTAGCAGGTGGTATTACAATGCTATTAACAGATCGTAACTTCAACACTTCATTCTTCGACCCAGCCGGTGGAGGTGATCCAGTTCTTTACCAACACCTGTTT	0	91	260	294	63	43	17	0	0	37	2	5	58	123	140	99	72	169	0	0	100	144	26	47	75	103	116	95	34	42	2	0	9	0	460	452	2	0	15	14	133	132	3
NEST_102924_COI_Sequence_189	189	35	3460	153.778	18.5	TCCTTTATCTGGTATACAAAGTCACAGTGGACCTAGTGTAGATTTAGCAATTTTTGCTCTACATTTATCCGGTATAAGTAGTTTATTAGGGGCTATAAACTTTATTACAACTATCTTAAATATGAGAAGTCCTGGTATTAGACTACATAAATTAGCCTTATTTGGATGAGCAGTAGTTGTTACTGCGGTATTATTATTACTATCTTTACCAGTTTTAGCAAGTGCTATAACTATGGTTTTAACGGATAGAAATTTTAATACATCTTTTTTTGAAACAGCGGGTGGGGGTGATCCTATATTATACCAACATCTTTTC	0	138	215	389	7	2	8	25	41	639	79	76	205	321	17	6	77	207	6	0	256	445	29	43	10	16	2	0	22	69	0	4	20	14	3	15	0	0	0	0	5	0	24
NEST_102924_COI_Sequence_190	190	39	3442	152.978	43.5	TCCATTGTCAGGTATACAAAGTCACAGTGGGCCGAGCGTAGATCTAGCTATATTTGCTTTACATCTTTCAGGAATTAGTAGCTTACTTGGAGCTATTAATTTTATTACAACTATACTAAACATGAGAGCCCCTGGTATCAGATTACACAAATTGGCACTATTTGGATGAGCTGTCGTAGTTACAGCCGTCTTATTATTACTGTCTCTTCCTGTATTGGCTGGTGCTATTACAATGGTACTTACAGATAGAAATTTTAATACATCTTTCTTCGAAGTAGCAGGTGGTGGGGACCCTATACTATACCAACATTTGTTT	0	228	102	174	65	92	15	44	33	583	43	58	149	270	97	84	58	187	17	0	87	123	103	163	27	23	3	3	80	205	32	90	23	29	33	0	15	12	0	16	0	4	31
NEST_102924_COI_Sequence_191	191	27	3420	152	8.5	TCCATTATCAGGTATCCAAAGTCACAGTGGTCCCAGTGTAGATCTGGCTATTTTTGCCTTACATTTATCGGGTATAAGCAGTTTACTGGGAGCCATGAATTTTATAACAACTATATTGAACATGAGAGCTCCAGGAATAAGATTACATAAATTAGCTCTGTTTGGATGAGCTGTAGTAGTAACAGCAGTATTATTGTTACTTTCTTTACCAGTACTGGCAGGAGGGATTACTATGATCTTAACTGATAGAAATTTTAATACATCTTTCTTTGAAGTAGCTGGAGGAGGGGACCCAATTCTGTACCAACACTTATTC	0	5	55	50	0	19	0	9	0	0	2	0	10	8	642	693	2	0	0	4	0	3	0	0	0	0	0	0	0	0	9	20	436	412	87	116	16	24	126	214	14	15	229
NEST_102924_COI_Sequence_192	192	41	3366	149.6	45	TCCGCTGAGTGGAATCGAGGCTCACTCCGGCCCTGCAGTAGATTTTGGTATTTTTAGCCTGCACCTGGCAGGAATGTCTTCCATTTTAGGAGCCATCAATTTCATTGTGACCATTTTCAACATGCGTGCACATGGAATGCCCCTTTACGCCATGCCGCTTTTTGTTTGAAGCATTTTAATTACTGCTTTCTTACTTTTACTTTCTCTTCCAGTTCTTGCAGGAGCGATTACTATGCTTTTACTAGACCGTAACTTTAAAACTGTTTTCTTTAATGCAAACGGCGGCGGCGATCCTATTTTGTACCAACACCTTTTC	0	65	143	209	88	104	0	0	3	42	4	8	260	340	42	31	241	468	3	1	39	86	48	73	79	88	4	4	34	42	18	83	4	11	141	179	3	4	60	79	84	142	4
NEST_102924_COI_Sequence_193	193	30	3343	148.578	25.5	TCCATTATCAGGTATACAAAGTCACAGTGGTCCAAGTGTGGATTTAGCTATATTCGGGTTACATCTTTCTGGTATATCTAGTCTTCTTGGAGCCATGAACTTTATGACAACTACATTTAATATGAGAAGTCCTGGAATTAGACTACATAAATTAATTTTATTTGCATGAGCAGTTGTTATTACAGCTGTTTTATTATTATTATCATTACCTGTTTTAGCCGGTGCAATTACTATGGTATTAACAGATAGAAACTTTAATACTTCATTCTTTGAGGTAGCAGGTGGTGGTGATCCTATATTATACCAACATCTTTTC	0	7	54	101	195	260	73	88	7	126	340	355	1	0	73	42	0	2	0	0	0	0	59	122	121	241	0	0	22	32	11	60	0	0	3	4	2	0	348	528	29	37	0
NEST_102924_COI_Sequence_194	194	6	3286	146.044	0	ACCATTATCAGGTGTACAATCACACTCAGGTGCTAGTGTTGATTTAGCTATTTTCAGCTTACACTTAGCTGGGGTTAGTTCATTATTAGGTGCTATTAATTTCATTGTTACAGCGCTTAATATGCGTATTAATGGTATGAGCCTACACAAATTACCATTATTCTGTTGGAGTATATTTGTTACGGCAATACTATTGTTATTAGCATTACCAGTATTAGCGGGGGCTATTACAATGTTATTAACAGATAGAAACTTCAATACTAGCTTTTACGACCCAGCAGGAGGTGGTGATCCTATATTATATCAACACCTTTTC	0	0	0	0	102	175	0	0	0	0	0	0	57	127	0	0	0	0	0	0	0	0	0	0	0	0	0	0	0	0	0	0	0	0	0	0	0	0	0	0	1330	1495	0
NEST_102924_COI_Sequence_195	195	12	3233	143.689	0	ACCATTATCAGGAGTTCAATCTCACTCAGGTGCAAGTGTTGATTTAGCAATATTCAGTTTACACTTAGCTGGAGTATCTTCATTACTTGGAGCAATTAATTTCATAGTAACAGTATTAAATATGAGAACTAACGGAATGAGTTTACACAAATTACCATTATTTGTATGGGCAATATTTGTAACTGCTATTTTATTATTATTATCATTACCTGTATTAGCTGGAGCTATAACAATGTTACTTACAGATAGAAATTTCAATACTAGTTTCTATGATCCAGCAGGAGGTGGAGATCCTATATTATATCAACACTTATTC	0	0	0	0	6	2	38	121	0	0	0	0	0	0	0	0	0	0	0	0	0	0	0	0	0	0	0	0	4	25	621	2385	0	5	0	0	12	12	0	0	2	0	0
NEST_102924_COI_Sequence_196	196	9	3231	143.6	0	CCCATTATCTACTTTAGTATCTCATTCAGGAGGGTCAGTAGATTTAGCTATTTTCAGTCTACATTTAGCAGGTATTTCAAGTCTAGCGGGAGCTATGAATTTATTATCTACAGTATTTAATATGCGTAGTCTAGGTATAGGTTATCATCGAGTACCCTTATTCGTATGGTCGATCACAGTAACAGCAGTATTATTACTATTAAGTTTACCAGTATTAGCTGGTTGTATTACTATGCTTTTAACTGATCGTCAATTAAATACAAGTTTCTTCGACCCTAGTGGTGGAGGAGATCCTATCCTTTATCAGCACCTATTC	0	0	0	0	0	0	0	0	0	0	0	0	0	0	0	0	0	0	0	0	0	0	0	0	0	0	25	0	0	0	422	1558	19	15	110	144	0	0	0	0	485	453	0
NEST_102924_COI_Sequence_197	197	25	3164	140.622	17	ACCATTAGCGGGAATCCAATCACACTCAGGTGGATCAGTAGATTTAGCGATCTTCAGTCTACACTTGGCTGGAATTTCAAGTATTTTAGGGGCTATAAACTTCATTACTACTGTTCTTAATATGAGAGCACCAGGTATGTCATTACACAAATTGCCTCTATTCGTATGGGCGATTTTTGTAACTGCTATTTTATTATTGCTTTCATTACCAGTATTAGCTGGTGCAATTACAATGCTATTAACAGATAGAAACTTTAATACTTCATTCTATGACCCAGCTGGAGGTGGAGATCCAATCTTATATCAACACCTGTTC	0	7	57	143	216	289	147	159	0	0	0	0	0	0	26	11	0	0	53	70	40	49	0	0	120	167	0	24	5	23	255	893	0	3	0	0	0	0	25	40	191	151	0
NEST_102924_COI_Sequence_198	198	28	3147	139.867	34	ACCTTTATCTGCAATTCAAAGTCATAGTGGTGGAGCTGTAGATTTAGCTATCTTCAGTCTTCATTTAGCAGGAATTTCAAGTATGCTAGGGGCTATGAACTTTATTACTACAATTTTAAATATGCGGGCCCCAGGAATGACTTTACATAAAATGCCTTTATTTGTATGGGCTATTTTAGTAACTGCTGTATTATTATTGCTATCATTACCTGTATTAGCTGGAGGGATTACAATGTTACTAACAGATAGAAACTTTAATACTAGTTTTTATGAACCAGCAGGAGGAGGAGATCCATTATTATATCAACATTTATTC	0	34	50	108	8	14	36	82	0	0	80	85	109	220	33	27	340	701	0	0	85	117	0	0	0	0	0	0	12	34	36	128	50	35	166	162	0	0	0	18	196	181	0
NEST_102924_COI_Sequence_199	199	38	3102	137.867	25.5	ACCTTTATCAGGAGTTCAAAGCCACTCAGGTGGTTCTGTTGACCTAGCTATTTTTAGCTTACACCTAGCTGGTATTAGTTCAATGTTAGGAGCTATGAACTTTATCACTACAATTCTGAACATGCGACACCCTGGTATGTCAATGCACAAACTACCATTATTCTGTTGGGCGATCTTCATTACAGCTATCTTACTTCTACTATCACTACCAGTGCTAGCCGGAGGTATTACTATGTTACTAACAGATCGTAACTTTAACACATCATTCTACGACCCAGCTGGAGGAGGAGATCCTATCCTATACCAACACCTGTTC	0	0	69	104	10	92	25	92	16	208	4	6	0	7	2	2	14	33	49	48	0	2	144	245	6	15	43	1	18	26	8	31	552	612	0	7	211	205	35	87	0	3	41
NEST_102924_COI_Sequence_200	200	36	3036	134.933	28.5	TCCATTATCAGGAATACAAAGTCACAGTGGTCCAAGTGTAGATCTTGCTATTTTTGCTCTGCACTTGGCAGGTGTTAGTAGTCTACTTGGAGCAATGAACTTTATAACAACAATATTAAATATGAGAGCTCCTGGTATTAGATTACACAAATTAGCTCTGTTTGGATGAGCAGTATTAGTTACAGCTGTTTTACTATTATTATCTTTACCTGTGTTAGCAGGAGCTATAACAATGGTATTAACAGATAGAAATTTCAATACATCTTTCTTTGAAGTAGCAGGTGGAGGAGATCCTATCTTATACCAACATTTATTT	0	620	77	47	149	189	159	201	0	5	0	3	54	121	221	218	0	9	1	0	16	45	17	36	24	33	0	0	137	244	47	171	8	6	0	10	5	4	16	49	35	43	12
NEST_102924_COI_Sequence_201	201	7	2997	133.2	0	TCCATTATCAAGTATACAATCGCATTCAGGTGGTGCTGTTGATTTAGCTATCTTCAGTCTACATCTTGCTGGGGTTTCATCTTTATTAGGTGCTATCAATTTCATAGTAACTGTTAATAATATGAGAACTAATGGTATGGGAATGCATAAATTGCCTTTATTCGTATGAGCAATTTATGTTACAGCTATATTATTATTATTATCCTTACCAGTACTTGCTGGGGCAATTTCTATGTTAATTACAGATAGAAATTTCTCAACTAGTTTCTATGATCCAGCTGGAGGAGGTGATCCTGTTCTATACCAACATTTATTC	0	0	0	0	0	0	0	0	0	0	0	0	0	0	0	0	0	0	0	0	0	0	0	0	0	0	62	39	0	0	0	0	0	7	1168	1710	0	0	3	8	0	0	0
NEST_102924_COI_Sequence_202	202	37	2967	131.867	59	TCCATTATCAGGTATACAAAGTCACAGTGGTCCAAGTGTAGATCTGGCTATTTTTGCCTTACATCTAGCGGGTGTAAGCAGTTTACTGGGAGCCATGAATTTTATAACAACTATATTGAACATGAGAGCTCCAGGAATAAGATTACATAAATTAGCTCTGTTCGGATGAGCAGTAGTAGTAACAGCAGTATTATTGTTACTTTCTTTACCAGTACTGGCAGGAGGGATTACTATGATCTTAACTGATAGAAATTTTAATACATCTTTCTTTGAAGTAGCTGGAGGAGGGGATCCTATTCTGTACCAACACTTATTC	0	83	85	166	13	29	9	13	0	41	0	12	93	149	88	64	4	9	160	164	10	15	8	20	0	0	0	0	41	90	23	103	188	156	62	71	53	61	85	236	57	71	244
NEST_102924_COI_Sequence_203	203	15	2940	130.667	0	ACCTCTATCAGGTATCCAAGCTCACTCAGGTGGATCTATCGATCTAGCTATTTTTGCTCTTCACCTTTCAGGTATTAGTTCTATGCTAGGTGGAATGAACATCACAACAACTATCCTAAACATGCGAGCTCCTGGAATGACATTACACAAAATGCCTCTATTCGTATGGGCTATGTTAATGCAATCAATCATTATTCTACTGGCTGTTCCTGTTCTAGCTGGAGGTATTACTATGCTTCTAACTGACCGTAACTTCAATACATCATTCTTCGACCCAGCCGGTGGAGGTGATCCAGTACTATACCAACACCTATTC	0	0	53	42	6	4	0	0	0	26	0	0	60	114	0	0	64	107	0	0	0	18	1016	1424	0	0	0	0	4	0	0	0	0	0	0	0	1	1	0	0	0	0	0
NEST_102924_COI_Sequence_204	204	38	2924	129.956	24	TCCGTTATCTAGTATTCAAAGTCATAGTGGACCTAGTGTGGATTTAGCTATCTTTGGATTACATTTATCAGGAGTTAGTTCATTATTAGGAGCTATGAACTTTATTACAACAATCTTAAATATGAGATCTCCTGGTATTAGATTGCATAAAGTAACATTATTCGGTTGAGCAGTCGTAGTAACAGCTGTATTGTTGTTATTATCTTTACCTGTCCTTGCCGGTGCAATTACAATGTTATTAACAGATAGAAATTTTAACACTTCTTTCTTTGAAGTAGCTGGAGGAGGTGATCCTATTTTATTCCAACATCTTTTC	0	37	6	18	15	35	75	89	0	21	19	23	1	12	10	5	7	28	136	167	0	5	486	825	36	41	72	37	3	25	19	64	82	92	57	109	0	0	7	4	0	6	129
NEST_102924_COI_Sequence_205	205	25	2923	129.911	6	ACCTTTATCAGGAGTTCAAAGCCACTCAGGTGGTTCTGTTGACCTAGCTATTTTTAGCTTACACCTAGCTGGTATTAGTTCAATGTTAGGAGCTATGAACTTTATCACTACAATTCTGAACATGCGACACCCTGGTATGTCAATGCACAAACTACCATTATTCTGTTGGGCGATCTTCATTACAGCTATCTTACTTCTACTATCACTACCAGTGCTAGCCGGAGGTATTACTATGTTACTAACAGATCGTAACTTTAACACATCGTTCTACGACCCTGCTGGAGGAGGAGACCCTATCCTATACCAACACCTGTTC	0	77	104	148	0	0	0	0	0	19	0	0	8	16	19	58	0	2	28	16	0	0	0	0	0	0	0	0	17	6	23	86	10	0	9	0	1045	1092	58	61	13	1	1
NEST_102924_COI_Sequence_206	206	39	2888	128.356	51.5	TCCATTATCAGGTATACAAAGTCACAGTGGTCCTAGTGTGGATTTAGCAATTTTTGCTCTTCACTTATCAGGTATAAGTAGTTTATTAGGAGCTATTAATTTTATAGTAACAATACTAAACATGAGAAGTCCAGGTATAAGACTTCACAAATTAGCATTATTCGGATGAGCAGTGGTAGTAACAGCAGTGTTATTACTATTATCTTTACCGGTTTTGGCTGGAGCAATAACAATGGTCTTAACAGACAGAAACTTTAATACATCTTTCTTCGAAGTAGCAGGGGGTGGAGACCCTATATTATACCAACATCTATTC	0	62	122	191	105	120	35	63	9	97	31	56	46	72	28	6	38	62	0	0	24	29	58	83	55	78	8	0	19	65	34	106	7	7	48	63	15	27	291	480	114	130	0
NEST_102924_COI_Sequence_207	207	37	2878	127.911	30	TCCATTATCAGGAATCCAGTCTCACTCAGGTGGATCTGTAGATTTAGCGATCTTTAGTCTTCACTTAGCGGGAATCTCTTCAATGTTAGGTGCAATGAACTTTATCACTACAATTATTAACATGCGAAACCCTGGAATGACATTCCATAAATTACCTTTATTCTGTTGAGCTATTATGGTTACAGCGATCTTACTATTACTATCATTACCTGTATTAGCAGGAGGTATCACAATGTTACTAACAGATCGAAACTTTAACACATCATTCTATGACCCAGCAGGAGGAGGAGACCCTATTCTATACCAACACTTATTC	0	1	47	73	129	231	513	528	0	83	16	23	0	2	7	2	11	27	4	11	58	74	131	214	35	75	2	0	19	33	28	174	8	3	0	2	38	43	32	63	81	57	0
NEST_102924_COI_Sequence_208	208	42	2830	125.778	35	TCCTTTAAGTTCTGTTTTAGCACATTCTGGTTGTGCCGTAGATTTAGCTATATTTAGTCTACATATAGCAGGTGTATCATCGATTGCTGGAGCTATTAATTTTATAGTAACTATTATAAATATGAGATGTCCTGGTTTATATTTTCGTAGATTACCTTTGTTTGTATGATCTGTTTTTGTGACTGCTATTTTATTGTTATTATCGTTACCCGTTTTAGCAGGTGCAATCACTATGTTGTTGACAGATAGAAATTTAAATACTACATTTTATGACCCAATAGGTGGAGGAGATCCTGTTTTATACCAACATTTGTTT	0	33	21	48	36	53	16	34	2	22	84	97	52	92	8	1	41	106	9	2	15	11	13	27	6	8	258	140	8	42	40	126	23	38	231	263	7	8	117	184	276	229	0
NEST_102924_COI_Sequence_209	209	29	2791	124.044	4	TCCACTAGCTGGAATTCAAAGCCACTCAGGTGGATCAGTTGACCTTGCTATCTTTAGCCTTCACCTTGCAGGAATTAGCTCAATGCTAGGAGCGATGAACTTCATCACTACAATCCTGAACATGCGAAATCCAGGAATGACAATGCACAAGCTTCCACTATTCTGTTGAGCTATTATGATTACAGCTATCCTTCTTCTACTTTCACTACCAGTACTAGCAGGAGCAATTACAATGCTACTTACAGACCGAAACTTCAATACATCATTCTACGACCCAGCAGGAGGTGGTGACCCTATCCTTTACCAACACCTATTC	0	3	240	0	140	0	29	0	4	0	6	0	156	2	74	3	28	1	248	0	22	3	22	0	13	0	153	0	33	0	4	0	107	0	163	0	194	1	223	4	34	0	850
NEST_102924_COI_Sequence_210	210	13	2757	122.533	0	TCCACTAGCTGGAATCCAAAGCCACTCAGGTGGATCAGTTGACCTTGCTATCTTTAGTCTTCACCTTGCAGGAATTAGCAGTATGCTAGGAGCAATGAACTTTATCACTACAATCCTTAACATGCGAAACCCAGGAATGACAATGCACAAGCTTCCACTATTCTGTTGAGCTATTATGATTACAGCTATCCTTCTACTACTTTCTCTACCAGTACTAGCCGGTGCGATTACAATGCTTCTTACAGATCGAAACTTCAATACATCATTCTACGACCCAGCAGGAGGTGGAGATCCCATTCTTTACCAACACCTATTC	0	0	30	0	13	0	2	0	0	0	0	0	3	0	0	0	0	0	1727	7	0	0	4	0	0	0	0	0	0	0	0	0	427	0	3	0	4	0	138	0	0	0	394
NEST_102924_COI_Sequence_211	211	31	2724	121.067	14.5	TCCGCTATCAGGAATACAGAGTCACAGTGGACCAAGTGTGGATTTAGCCATATTTGCTCTGCATTTATCAGGTATAAGTAGTCTATTAGGAGCAATGAACTTTATAACAACAATATTAAATATGAGAAGTCCTGGAATAAGACTACACAAATTAGCTTTATTTGGCTGAGCTGTTGTAGTTACAGCCGTATTGTTGTTACTATCTCTGCCAGTGTTAGCAGGAGGTATAACAATGGTATTAACAGACAGAAACTTTAATACATCTTTCTTTGAAGTTGCAGGTGGTGGAGATCCTATACTATATCAACACCTATTT	0	43	0	10	31	61	82	235	0	29	11	18	0	20	902	871	16	30	25	8	0	23	36	35	0	0	0	0	17	56	0	55	9	12	10	0	3	0	14	20	13	15	0
NEST_102924_COI_Sequence_212	212	21	2720	120.889	0.5	TCCTTTAAGTGGAGTACAAAGTCATAGTGGACCTAGTGTAGATTTAGCTATATTTGCTTTACACTTATCTGGAATAAGTAGTTTACTGGGTGCAATAAACTTTATAACTACAATACTTAATATGAGAAGTCCAGGTATAAGATTACACAAATTAGCTTTATTTGGATGAGCTGTTGTTGTTACAGCTGTATTATTATTATTATCATTACCTGTATTAGCCGGTGCAATTACCATGGTTTTAACTGATAGAAACTTTAATACATCATTCTTTGAAGCTGCAGGTGGTGGTGATCCTATTTTATACCAACATCTTTTC	0	0	0	1	0	0	0	0	0	0	3	3	495	997	0	0	372	740	0	0	19	21	7	6	0	0	22	4	0	0	0	0	8	3	2	3	0	0	1	3	9	1	0
NEST_102924_COI_Sequence_213	213	13	2692	119.644	0	ACCTTTAAGTGGAATACAAAGTCACAGTGGACCTAGTGTTGACTTAGCCATATTTGGTTTACATCTATCAGGTATAAGTAGTTTATTAGGAGCAATTAATTTTATAACTACTATACTTAATATGAGAAGTCCTGGTATAAGATTACACAAATTAGCTTTATTTGGTTGAGCAGTTGTAGTTACAGCTGTTTTATTATTATTATCTTTACCCGTTCTTGCAGGTGGAATCACAATGCTTTTAACAGATAGAAACTTTAATACATCATTCTTTGAAGCTGCTGGTGGTGGTGATCCTATCTTATACCAACATCTTTTC	0	0	0	0	23	52	0	0	4	112	635	903	0	1	0	0	0	0	0	0	2	0	362	589	0	3	0	0	1	0	0	0	0	0	0	0	0	0	0	0	0	5	0
NEST_102924_COI_Sequence_214	214	35	2675	118.889	21.5	TCCTTTATCATCAATAAGTGCTCACTCCGGAGGAGCTGTAGATCTTGCGATATTCTCTTTACATTTAAGTGGAATATCTAGTATGTTAGGTGCTATAAACTTTATTACAACTTTTAGTAATATGAGATGTAACGGTATGCATTTACATAAAGTACCTTTATTTGCATGGGCGGTAGTAATAACTGCTGTATTATTATTATTATCATTACCTGTATTAGCTGGTGCTATTACTATGCTTTTAACAGACCGAAACTTTAATACTTCATTCTTTGAAGCAGCCGGTGGAGGGGATCCTGTATTATACCAACATTTATTC	0	28	57	97	33	95	9	16	0	5	4	1	70	144	5	15	182	372	0	1	27	52	12	32	0	3	0	0	13	37	215	611	0	0	2	11	79	94	71	143	56	81	0
NEST_102924_COI_Sequence_215	215	24	2510	111.556	2.5	ACCTCTAGCCGGTATTCAATCACATTCAGGTGGTTCAGTAGATTTAGGTATCTTCTCTCTTCACTTAGCAGGAGTATCTAGTTTATTAGGAGCTATGAATTTCATAACAACAGTATTAAACATGAGAGCTCCCGGTATGACTTTACATAAATTACCTTTATTTGTATGAGCAATATTTGTAACAGCTATTTTATTATTATTATCATTACCAGTATTAGCCGGAGCTATTACTATGTTATTAACAGATAGACAATTTAATACATCATTCTATGATCCTAGTGCCGGAGGAGACCCTATACTTTATCAACATCTTTTC	0	0	1	9	13	12	0	0	0	0	0	0	0	12	0	2	0	0	4	14	0	0	5	10	7	10	224	114	3	10	24	98	30	34	750	1115	0	0	0	0	0	8	1
NEST_102924_COI_Sequence_216	216	43	2465	109.556	39	ACCATTATCAGGAATACAAAGTCACAGTGGTCCAAGTGTAGATTTAGCGATATTTGCTTTACACTTATCCGGTATAAGTAGTTTATTAGGAGCTATGAATTTCATAACTACAATATTAAACATGAGAAGCCCTGGAATAAGATTACATAAATTAGCTTTATTTGGATGAGCAGTACTGGTAACTGCTGTATTACTATTATTATCTTTACCTGTGTTAGCAGGTGCGATAACAATGGTTTTAACTGATAGAAACTTTAATACTTCTTTCTTTGAAGTAGCTGGAGGTGGAGATCCTATACTATACCAACATCTTTTC	0	115	146	169	104	189	9	11	3	50	9	15	74	141	28	38	57	127	4	8	43	67	40	76	32	61	26	7	25	65	2	4	5	11	160	172	15	10	38	44	145	108	10
NEST_102924_COI_Sequence_217	217	31	2457	109.2	18.5	CCCATTATCTAGCGTAGGAGCTCATAGTGGTGGTGCAGTAGACTTAGCCATTTTTTCTTTACATTTAAGTGGGATATCTAGTATGTTAGGTGCAATAAACTTTATTACAACTTTCAGTAACATGAGATGTAATGGTATGCATCTACATAAAGTTCCTTTATTTGCTTGGGCTGTGGTAATTACCGCTGTTTTACTACTTTTATCTCTTCCAGTTTTAGCAGGAGGGATTACAATGCTTTTAACCGACCGAAACTTTAATACTTCATTCTTTGAAGCTGCAGGTGGAGGAGACCCTGTTTTATACCAACATTTATTC	0	12	77	81	83	131	21	16	0	0	0	6	92	130	8	0	61	143	0	0	8	2	82	135	0	2	0	0	27	25	123	315	0	0	5	12	292	251	47	61	143	64	0
NEST_102924_COI_Sequence_218	218	31	2437	108.311	27	ACCTCTATCTGGTGTACAAAGTCACAGTGGACCTAGTGTAGATCTAGCCATTTTTGCCTTACACTTATCAGGTATAAGTAGTTTATTAGGAGCCATAAACTTTATTACTACTATTTTAAACATGAGAAGTCCGGGAGTTAGACTACACAAGTTAGCCTTATTTGGATGAGCAGTATTAGTTACTGCAGTATTATTATTATTGTCTTTACCTGTTTTAGCTAGTGCCATTACTATGGTATTAACAGATAGAAATTTTAACACATCTTTCTTTGAAACAGCAGGAGGGGGGGATCCTATACTATACCAACATCTATTC	0	4	451	919	0	7	3	7	0	49	29	36	37	41	8	29	0	0	73	86	0	0	26	39	0	0	0	0	28	56	37	116	14	16	0	0	48	62	5	4	36	28	71
NEST_102924_COI_Sequence_219	219	29	2432	108.089	13	ACCTTTAGCTGGAATACAATCTCATTCTGGAGGATCGGTGGATCTTAGTATTTTTGCTCTACACTTAGCTGGTGTTTCTAGTCTGTTAGGTGCAATGAATTTTATTACTACGGTTATGAATATGAGAGCTCCAGGTATGACTTTACATAAATTACCTTTATTTGTTTGAGCTATTTTTGTAACGGCAATACTTTTATTATTATCTTTACCGGTGTTAGCTGGTGCAATTACTATGTTATTGACAGATAGACAATTTAATACTTCTTTTTATGATCCTAGTGCAGGAGGAGATCCTATACTATATCAACACTTATTC	0	56	0	2	0	34	0	14	0	2	1	0	0	7	12	14	0	0	91	136	0	6	409	613	27	37	0	0	10	28	0	11	160	144	125	160	0	0	38	65	21	44	99
NEST_102924_COI_Sequence_220	220	23	2430	108	4.5	TCCTTTATCTGGTATACAAAGTCACAGTGGACCTAGTGTAGATTTAGCAATTTTTGCTCTACATTTATCCGGTATAAGTAGTTTGTTAGGGGCTATAAACTTTATTACAACTATATTAAACATGAGAAGTCCTGGTATTAGACTACATAAATTAGCCTTATTTGGATGAGCAGTAGTTGTTACTGCGGTATTATTATTACTATCTTTACCAGTTTTAGCAAGTGCTATAACTATGGTTTTAACGGATAGAAATTTTAATACATCTTTTTTTGAAACAGCGGGTGGGGGTGATCCTATATTATACCAACATCTTTTC	0	38	42	44	0	0	12	26	49	617	38	34	121	184	0	0	212	452	0	0	137	197	38	91	7	7	0	0	34	47	0	0	0	0	0	0	0	0	1	0	2	0	0
NEST_102924_COI_Sequence_221	221	41	2429	107.956	42.5	GCCATTGTCGAACTCCACCTACATGGGTGGGCCGGCGATGGACTATACCCTGTTCGCGTTGCATCTAGCGGGTGCCAGTTCCCTGTTGGGTGCGATCAACTTCATCACCACGATCTTCAACATGCGTGCGCCTGGCATGACGCTGCACAAGATGCCGTTGTTCGTGTGGTCGATGCTGGTGACGGCCTTCCTGCTGCTGCTTTCCGTTCCCGTCCTGGCCGGCGCGATCACCATGCTGATCACCGACCGGAATTTCGGCACGTCGTTCTTCGATCCGCAGGGCGGCGGCGATCCCGTGTTGTTCCAGCATCTGTTC	0	26	26	41	49	32	196	237	0	0	24	31	55	94	131	143	23	50	97	63	11	23	24	42	7	28	53	14	30	43	24	44	67	64	82	63	38	32	87	89	161	67	11
NEST_102924_COI_Sequence_222	222	17	2414	107.289	0	ACCTTTATCTGGAATACAATCTCATTCTGGAGGATCGGTAGATCTGAGTATTTTTGCTCTACACTTAGCTGGTGTTTCTAGTCTGTTAGGTGCAATGAATTTTATTACTACGGTTCTTAATATGAGAGCTCCAGGTATGACTTTACATAAATTACCTTTATTTGTTTGAGCTATTTTTGTAACGGCAATACTTTTATTATTATCTTTACCGGTGTTAGCTGGTGCAATTACTATGTTATTGACAGATAGACAATTTAATACTTCTTTTTATGATCCTAGTGCAGGAGGAGATCCTATACTATATCAACACTTATTC	0	0	0	0	2	0	36	56	0	2	0	2	3	13	11	9	96	232	0	0	27	28	696	1197	0	0	0	0	0	0	3	0	0	0	0	0	0	0	1	0	0	0	0
NEST_102924_COI_Sequence_223	223	15	2404	106.844	0	ACCATTATCTTCAATTCAAAGTCATAGTGGAGGAGCTGTGGATTTAGCTATCTTTAGTCTTCATTTAGCTGGAATTTCAAGTATGTTAGGAGCTATGAATTTTATTACAACAATTTTAAATATGAGAGCGCCAGGAATGACATTACATAAAATGCCATTATTCGTTTGGGCCATTTTAGTAACAGCTGTTTTACTTTTATTATCACTACCAGTGTTAGCTGGAGGAATAACAATGTTATTAACAGATAGAAACTTTAATACTAGTTTCTATGAACCAGCTGGTGGTGGGGATCCTTTATTATACCAACATCTTTTC	0	0	0	6	0	0	0	0	0	0	0	0	9	6	0	3	12	36	0	0	0	0	93	178	642	1099	0	0	16	21	0	0	0	0	7	0	0	0	0	0	111	165	0
NEST_102924_COI_Sequence_224	224	41	2397	106.533	32.5	ACCATTATCAGGAATACAATCACACTCAGGAGGTTCTGTTGATCTAGCCATCTTCAGTCTTCACTTAGCTGGAATATCATCAATGTTAGGGGCAATGAACTTTATAACAACAATACTTAATATGCGAAATCCAGGAATGACATTACACAAATTACCACTATTCTGTTGAGCTATTATGGTCACAGCCATCTTATTACTGTTATCATTACCTGTTCTAGCCGGTGGAATTACAATGTTATTAACAGATCGAAACTTTAATACGTCATTCTACGACCCAGCTGGAGGGGGGGATCCTATTTTATACCAACACTTATTC	0	202	26	90	11	2	6	3	4	62	4	2	85	193	178	96	53	112	82	142	39	72	160	201	11	19	0	2	53	135	11	10	62	46	5	11	5	0	2	17	6	7	114
NEST_102924_COI_Sequence_225	225	42	2381	105.822	32	TCCATTATCAGGAATACAAAGTCACAGTGGACCTAGTGTAGATTTAGCCATTTTTGCTTTACACTTATCAGGAATAAGTAGTTTATTAGGTGCAGTTAATTTCATAACAACAATATTGAATATGAGAAGTCCTGGAATAAGACTACACAAATTGGCTTTATTTGGATGAGCAGTAGTAGTAACAGCAGTTTTACTATTATTATCTCTTCCTGTATTAGCTGGTGGAATTACTATGGTATTAACAGACAGAAACTTTAATACATCATTCTTCGAAGTAGCTGGTGGAGGTGATCCTATATTATACCAACATCTTTTC	3	20	23	46	87	124	152	175	10	108	67	106	39	60	36	48	25	73	5	0	48	71	259	421	17	51	0	5	11	33	8	20	7	4	8	22	35	24	25	31	35	15	13
NEST_102924_COI_Sequence_226	226	37	2363	105.022	16.5	TCCATTAAGTAGTATTGAGGCGCATTCAGGACCTTCAGTGGATTTAGCAATTTTCAGTTTACATTTGTCTGGTGCATCTTCTATTGCCGGAGCAATCAATTTTATTGTCACTATTGTGAATATGCGCGGACGTGGTCTCGAATTTTACCGATTACCTTTATTTGTCTGAGCAGTTTTTGTTACTGCAATTTTATTACTATTGTCTTTACCAGTTTTGGCTGGTGCAATTACCATGTTGTTATTTGATCGTAATCTTGGAACAGTTTTCTTTAATGCTGCTGGAGGTGGTGATCCTGTTTTGTATCAACATCTTTTT	0	105	96	91	15	13	0	1	3	94	21	12	89	153	365	305	36	109	9	0	25	43	226	296	8	12	5	0	24	42	22	41	5	0	42	18	0	0	13	9	3	1	3
NEST_102924_COI_Sequence_227	227	3	2361	104.933	0	ACCTTTAGCTGGAATACAATCTCATTCTGGAGGATCGGTGGATCTTAGTATTTTTGCTCTACACTTAGCTGGTGTTTCTAGTCTGTTAGGTGCAATGAATTTTATTACTACGGTTATGAATATGAGAGCTCCAGGTATGACTTTACATAAATTACCTTTATTTGTTTGAGCTATTTTTGTAACGGCAATACTTTTATTATTATCTTTACCGGTGTTAGCTGGTGCAATTACTATGTTATTGACAGATAGACAATTTAATACTTCTTTTTATGATCCTAGTGCAGGAGGAGATCCTATATTATATCAACACTTATTC	0	0	0	0	0	0	941	1400	0	0	0	0	0	0	0	0	0	0	0	0	0	0	0	0	0	0	0	0	0	0	0	0	0	0	0	0	0	0	0	0	0	20	0
NEST_102924_COI_Sequence_228	228	33	2360	104.889	26.5	CCCTCTAAGCGGTATCGAGGCGCATTCCGGCCCCGCAGTAGACTTCGGTATTTTCAGCCTACACTTGGCTGGAATGTCCTCCATTCTAGGTGCTATCAACTTCATTGTGACCATCTTTAACATGCGTGCGCACGGAATGCCCCTTTACGCTATGCCCCTCTTTGTCTGAAGTATTTTAATTACCGCTTTCTTACTTCTGCTTTCTCTTCCTGTACTTGCAGGAGCGATTACTATGCTTCTTTTGGATCGTAATTTTAAGACTGTATTCTTCAACGCCAGCGGTGGTGGGGATCCGATTCTATACCAGCACCTTTTC	0	51	41	72	140	193	14	8	8	92	0	0	136	176	82	68	102	144	0	0	53	68	172	189	0	1	0	0	25	34	0	3	2	0	38	27	5	3	0	5	208	156	18
NEST_102924_COI_Sequence_229	229	20	2356	104.711	0	TCCATTATCAGGTATCCAAAGCCACAGTGGTCCAAGTGTAGATCTGGCGATTTTTGCCTTACATCTGTCAGGAATAAGTAGTTTACTAGGTGCAATGAATTTCATTACAACTATCTTAAACATGCGAGCTCCAGGTATAAGACTACATAAATTAGCCTTATTTGGATGAGCAGTTGTTGTAACGGCAGTCTTATTATTACTTTCTTTACCCGTTTTAGCAGGAGGAATTACAATGATCTTAACCGATAGAAATTTTAATACCTCTTTCTTTGAAGTTGCAGGTGGAGGAGACCCAATTCTATACCAACACTTATTC	0	37	21	32	0	0	0	0	0	0	0	0	31	54	0	0	7	43	230	241	0	17	9	0	0	0	0	0	0	0	0	1	73	97	36	0	0	0	3	23	0	5	763
NEST_102924_COI_Sequence_230	230	16	2345	104.222	0	ACCATTAGCGGGAATTCAATCACACTCAGGTGGATCAGTAGATTTAGCGATCTTCAGTCTACACTTGGCTGGAATTTCAAGTATTTTAGGGGCTATCAACTTCATTACTACTGTTCTTAATATGAGAGCACCAGGTATGTCATTACACAAATTGCCTCTATTCGTATGGGCGATTTTTGTAACTGCTATTTTATTATTGCTTTCATTACCAGTATTAGCTGGTGCAATTACAATGCTATTAACAGATAGAAACTTTAATACTTCATTCTATGACCCAGCTGGAGGTGGAGATCCAATCTTATATCAACACCTGTTC	0	78	0	0	0	0	5	28	0	0	0	0	0	0	0	0	5	12	3	0	0	0	0	0	0	0	1246	768	3	23	0	0	0	0	43	69	0	0	16	31	0	0	5
NEST_102924_COI_Sequence_231	231	24	2310	102.667	8.5	TCCTTTATCAGGAATACAAAGTCACAGTGGACCGAGTGTAGATTTAGCAATTTTTGCTTTACACTTATCAGGTATAAGTAGTTTATTAGGAGCAATAAACTTTATAACTACTATACTAAATATGAGAAGTCCAGGTATTAGATTACACAAATTAGCTTTATTTGGTTGAGCAGTAGTAGTAACCGCGGTTTTATTATTATTATCTCTTCCTGTACTAGCCGGTGGAATTACAATGGTATTAACAGACAGAAACTTTAATACATCATTCTTTGAAGTAGCTGGTGGAGGTGATCCTATATTATACCAACATCTTTTC	0	0	13	10	89	128	0	0	0	25	0	0	41	31	36	29	216	347	122	163	12	17	7	14	0	0	0	0	0	0	11	2	0	3	0	0	0	0	0	0	187	170	349
NEST_102924_COI_Sequence_232	232	17	2294	101.956	0	TCCTCTATCAGGTATCCAAGCTCACTCAGGTGGATCAGTTGATCTAGCGATCTTTGCGTTACATCTTTCTGGTATCTCATCTATGCTTGGAGCTATGAACATCACTACTACAATTCTTAACATGCGAGCACCTGGTATGACTCTACACAAAATGCCTCTGTTCGTATGGGCTATGTTAATGCAATCAATTATTATTCTACTAGCTGTTCCAGTTCTAGCAGGTGGTATTACTATGCTATTAACAGATCGTAACTTCAACACATCATTCTTCGACCCAGCAGGTGGAGGAGATCCTGTGCTGTACCAACACCTGTTC	0	0	153	137	0	0	70	311	0	16	0	0	0	0	0	0	0	0	0	0	3	4	29	14	0	8	0	0	18	94	0	23	0	0	77	104	0	0	545	688	0	0	0
NEST_102924_COI_Sequence_233	233	38	2278	101.244	26	ACCTCTATCAGGTGTACAAGCCCACTCAGGTGGTTCAGTTGATCTAGCAATTTTCGCTCTTCACCTTTCAGGTATTAGTTCAATGCTAGGTGCTATGAACATCCTTACAACTATTCTAAACATGCGGGCTCCAGGTATGACTCTTCACAAAATGCCACTATTCGTATGGGCTATGCTAATGCAATCAGTTATTATTATTCTAGCTGTTCCAGTACTAGCCGGAGGTCTTACAATGCTTCTAACAGATCGTAACTTCAACACTTCATTCTTCGACGCAGCTGGAGGAGGTGACCCAGTACTATACCAACACATCTTC	0	58	175	254	39	54	16	9	30	348	30	54	87	163	16	16	55	100	0	1	12	16	101	99	4	5	0	5	37	92	5	0	0	3	16	22	11	1	34	37	115	157	1
NEST_102924_COI_Sequence_234	234	26	2275	101.111	7	TCCATTATCAGGGATACAAAGTCACAGTGGACCGAGTGTAGATTTAGCAATTTTTGCCTTACATCTATCAGGTATAAGTAGTTTATTGGGTGCTATGAACTTCATAACAACAATACTTAACATGAGAAGTCCAGGTATAAGACTACACAAATTAGCTTTATTTGGATGAGCAGTTGTTATAACAGCAGTGTTATTGTTACTGTCTTTACCTGTATTAGCTGGAGCAATTACTATGATATTAACAGACAGAAATTTTAATACTTCATTTTTTGAAGTAGCAGGTGGAGGTGATCCAATATTATACCAACATCTATTC	0	7	2	23	0	0	32	25	0	0	0	0	5	13	0	7	0	4	436	434	0	9	17	26	0	0	137	85	2	7	0	0	230	223	23	16	0	0	0	0	16	29	290
NEST_102924_COI_Sequence_235	235	16	2274	101.067	0	TCCTTTATCTAGTATACAAAGTCACAGTGGACCTAGTGTAGATTTAGCTATTTTTGCCTTACACCTTTCAGGAATTAGTAGTTTACTAGGAGCACTTAATTTCATAACAACTATATTAAATATGAGAAGTCCGGGTATAAGATTACATAAATTAGCTTTATTTGGATGAGCTGTAGTAGTTACAGCAGTGTTATTATTATTATCATTACCTGTGTTGGCCGGAGCTATAACAATGGTATTAACAGATAGAAATTTTAATACTTCATTCTTTGAAGTAGCAGGTGGTGGAGATCCAATCTTATATCAACACCTTTTC	0	24	10	10	0	0	0	0	0	0	0	0	126	299	0	0	292	589	2	0	50	94	0	0	0	0	12	9	0	0	0	0	0	0	290	416	0	0	0	0	30	21	0
NEST_102924_COI_Sequence_236	236	13	2273	101.022	0	CCCACTTGCTGGTGCAATTGCTCACGGAGGATCATCGGTTGACTTAGCAATTTTTTCATTACATTTAGCTGGTGTATCTTCAATTCTAGGAGCAGTAAATTTTATTACAACAGCTATTAATATACGATCAGAAAGAATAACCTTAGATCAAACACCATTATTTGTTTGATCAGTAGCCATTACAGCTCTTCTATTACTTCTATCACTTCCTGTATTAGCAGGGGCCATTACAATATTATTAACAGACCGAAATTTAAATACATCATTCTTTGATCCAGCAGGAGGAGGTGATCCTATTCTATATCAACACTTATTT	0	0	0	0	0	0	0	0	0	0	0	0	0	0	0	0	0	0	79	124	0	0	0	0	0	0	16	11	0	0	36	104	67	71	783	953	0	0	0	0	7	0	14
NEST_102924_COI_Sequence_237	237	36	2271	100.933	24	CCCCTTAAGTGGAATTGAAGCCCATTCCGGCCCCGCAGTAGACTTCGGTATTTTCAGCCTTCACCTAGCAGGAATGTCCTCCATCTTAGGAGCCATTAATTTCATTGTTACGATTTTCAATATGCGCGCTCACGGAATGCCTCTGTACGCTATGCCCCTTTTTGTGTGAAGTATTCTTATTACCGCTTTCTTACTCCTGCTTTCTCTTCCGGTCCTAGCAGGAGCTATCACTATGTTGTTACTTGACCGCAACTTCAAAACCGTTTTCTTTAACGCGAGCGGGGGTGGCGATCCAATTCTTTACCAGCACCTATTC	0	20	75	84	210	298	85	53	0	20	7	0	85	92	15	23	28	78	175	185	0	0	8	20	0	5	2	0	18	25	5	0	14	2	40	26	50	62	15	9	212	146	47
NEST_102924_COI_Sequence_238	238	43	2271	100.933	36	TCCTTTAAGCAGTATTGCAAGTCACTCTGGTGGCGCTGTAGATTTAGCTATTTTTAGTCTTCATTTATCCGGTATTAGTAGTATTTTAGGAGCTATTAATTTTATTACTACTATTTTTAATATGCGTGGACCTGGTATGACAATGCATAGACTTCCATTATTTGTGTGGTCTATTTTAATTACTGCGTTTTTATTATTGCTTTCTCTTCCTGTATTAGCAGGTGGAATTACAATGCTTTTAACTGATCGTAATTTTAATACTACATTTTTTGATCCAGCAGGTGGAGGAGATCCAGTATTATTTCAACATTTATTT	0	12	26	40	57	66	75	105	1	26	56	87	7	18	34	36	16	6	62	53	3	10	36	44	24	34	61	24	9	22	35	59	89	90	163	166	2	3	16	36	170	167	116
NEST_102924_COI_Sequence_239	239	27	2212	98.3111	6	TCCTTTATCAGGTATACAAAGTCATAGTGGAGCAAGTGTAGATTTAGCTATTTTTGCTTTACACTTATCAGGTATAAGTAGTTTATTAGGTGCTATAAACTTTATAACAACAATACTAAATATGCGAAGCCCTGGTATAAGACTACACAAATTAGCATTATTTGGTTGAGCTGTAGTAGTTACAGCTGTATTACTATTATTGTCTTTACCTGTTTTAGCCAGTGCTATAACAATGGTATTAACAGATAGAAATTTCAATACATCATTCTTCGAAACAGCAGGAGGAGGAGACCCTATATTATACCAACATCTGTTC	0	0	4	16	0	0	9	14	0	0	51	54	19	11	0	0	11	18	0	0	1	6	5	3	47	75	0	4	10	7	0	0	0	0	837	931	0	0	14	14	6	6	19
NEST_102924_COI_Sequence_240	240	32	2207	98.0889	9	ACCATTAGCGGGAATCCAATCACACTCAGGTGGATCAGTAGATTTAGCGATCTTCAGTCTACACTTGGCTGGAATTTCAAGTATCTTAGGGGCTATCAACTTCATTACTACTGTTCTTAATATGAGAGCACCAGGTATGTCATTACACAAATTGCCTCTATTCGTATGGGCGATTTTTGTAACTGCTATTTTATTATTGCTTTCATTACCAGTATTAGCTGGTGCAATTACAATGCTATTAACAGATAGAAACTTTAATACTTCATTCTATGACCCAGCTGGAGGTGGAGATCCAATCTTATATCAACACCTGTTC	0	2	49	55	290	472	129	86	0	9	7	9	5	0	0	0	0	1	8	0	10	17	31	25	0	2	244	115	3	3	0	0	54	17	3	4	21	23	60	63	237	153	0
NEST_102924_COI_Sequence_241	241	30	2176	96.7111	12	TCCATTATCTAGTGTACAAAGTCACAGTGGACCGAGTGTAGACCTTGCAATATTTGCATTACACTTATCAGGTATTAGTAGTTTATTAGGAGCAATGAATTTTATAACAACAATTTTAAATATGAGAAGTCCAGGGATTAGATTACATAAATTAGCATTATTTGGATGAGCAGTTGTAGTTACAGCTGTGTTATTATTATTATCATTACCTGTATTAGCAGGTGGAATTACTATGTTATTGACAGATAGAAACTTTAACACTTCATTCTTCGAAGCTGCAGGTGGAGGAGATCCTATATTATACCAACATTTATTC	0	72	98	59	0	0	21	11	0	2	0	0	36	21	0	1	0	0	83	29	3	4	7	0	0	1	0	1	74	82	0	0	373	113	13	8	59	17	90	41	63	18	529
NEST_102924_COI_Sequence_242	242	39	2175	96.6667	37.5	CCCTCTGAGCGGTATCGAGGCGCATTCCGGCCCCGCAGTAGACTTCGGTATTTTCAGCCTACACTTGGCTGGGATGTCCTCCATTCTAGGTGCTATCAACTTTATTGTGACCATCTTTAACATGCGTGCGCACGGAATGCCCCTTTACGCTATGCCCCTCTTTGTCTGAAGTATTTTAATTACCGCTTTCTTGCTTCTGCTTTCTCTTCCTGTACTTGCAGGGGCGATTACTATGCTTCTTTTGGATCGTAATTTTAAGACTGTATTCTTCAACGCCAACGGTGGTGGGGATCCGATTTTATACCAGCACCTTTTC	0	46	54	91	114	166	0	0	2	64	3	2	110	188	85	60	50	113	26	11	23	53	122	182	0	0	3	4	55	74	2	19	5	8	4	18	104	98	29	25	78	51	17
NEST_102924_COI_Sequence_243	243	39	2169	96.4	15	TCCACTATCAGGAATACAAAGTCATAGTGGACCGAGTGTAGATTTAGCTATATTTGCTCTTCACCTTTCAGGTGTAAGTAGTTTACTTGGAGCAATGAATTTTATTACAACAATACTAAATATGAGAAGTCCTGGAATAAGACTTCATAAATTAGCTTTATTTGGGTGAGCTGTAGTGGTTACAGCTGTTTTACTATTACTATCTTTACCTGTATTAGCTGGAGGTATTACAATGGTTTTAACAGATAGAAATTTCAACACATCTTTCTTTGAAGTAGCAGGTGGTGGAGATCCTATACTATATCAACACCTATTC	0	48	9	15	7	0	7	4	1	15	0	4	18	49	9	15	3	21	348	318	1	6	91	118	0	7	5	13	11	24	4	11	130	141	55	64	0	6	18	23	22	20	304
NEST_102924_COI_Sequence_244	244	24	2161	96.0444	1	ACCTCTATCAGGTGTACAAAGCCACTCAGGTGGATCAGTTGACCTTGCTATCTTCAGCCTTCACCTTGCAGGTATTAGCTCAATGCTAGGAGCTATGAACTTTATCACTACAGTTCTTAACATGCGAAACCCAGGAATGACTCTTCACAAGCTTCCACTATTCTGCTGAGCAATTATGGTAACAGCCGTTCTACTACTACTTTCACTTCCAGTACTAGCCGGTGCGATCACAATGCTTCTAACAGACCGAAACTTTAACACTTCATTCTACGACCCAGCAGGAGGAGGGGACCCAATTCTATACCAACACCTATTC	0	1	451	0	325	0	18	0	4	0	16	0	104	0	461	2	27	0	32	0	94	1	75	1	2	0	0	0	53	1	27	0	38	0	0	0	342	0	58	3	0	0	25
NEST_102924_COI_Sequence_245	245	2	2149	95.5111	0	TCCATTAGCTGGTATCCAGTCTCATTCAGGTGGTTCAGTTGATTTAGCTATTTTCAGTATTCACTTAGCCGGAATTTCTTCTTTACTAGGTGCTGTTAATTTCATCTCAACAACAATCAATATGAGAACAAATGGAATGTCTCTACATAAATTACCATTATTCGTATGGGCTGTAAGTATTACTGCTTTCTTATTATTATTAGCGTTACCAGTATTAGCCGGTGCTATTACTATGCTATTAACTGATAGAAACTTTAATACTAGTTTCTATGACCCTGCCGGAGGTGGAGATCCTATCTTATATCAACATCTATTC	0	0	0	0	0	0	0	0	0	0	0	0	0	0	0	0	0	0	0	0	0	0	0	0	0	0	0	0	0	0	0	0	0	0	0	0	0	0	0	0	1008	1141	0
NEST_102924_COI_Sequence_246	246	29	2147	95.4222	12	TCCATTGTCAAGTATTCAAAGCCACTCGGGTGGATCAGTTGATCTAGCGATCTTCAGTCTTCACCTTGCAGGAATTAGTTCTATGCTTGGTGCAATGAACTTTATCACTACTATCCTAAATATGCGAGCACCTGGTATGACTCTTCACAAGCTACCACTATTCTGCTGAGCTATCTTTGTAACTGCTATCCTTCTTCTACTATCACTACCAGTACTAGCAGGGGCTATTACAATGCTACTAACAGATCGAAACTTTAATACATCATTCTACGATCCCGCCGGAGGAGGAGATCCTATTCTATACCAACATCTCTTC	0	20	11	12	12	31	73	111	57	970	110	174	12	36	29	15	12	50	5	6	9	4	49	98	25	58	0	0	52	73	0	28	5	0	0	0	0	0	0	0	0	0	0
NEST_102924_COI_Sequence_247	247	34	2130	94.6667	21.5	TCCTTTATCTAGTGTACAAAGTCATAGTGGTCCTAGTGTGGATCTTGCTATTTTTGCTTTACACTTATCAGGAATAAGTTCATTACTAGGAGCAATGAACTTTATAACTACTATATTAAATATGAGATGTCCTGGTATAAGATTACATAAATTAGCATTATTCGGTTGAGCAGTAGTTGTTACTGCTGTATTATTACTGTTATCACTTCCTGTGTTAGCTGGTGCAATAACAATGTTATTAACTGATAGAAATTTTAATACATCATTCTTCGAAGCAGCAGGAGGAGGAGATCCATTATTATACCAACATTTATTC	0	207	34	35	10	20	13	11	0	15	0	0	95	161	87	91	118	216	81	90	64	92	23	49	0	0	9	0	47	86	2	20	43	51	14	8	0	0	7	0	11	9	179
NEST_102924_COI_Sequence_248	248	24	2111	93.8222	14.5	TCCATTATCTAGTGTACAAAGTCACAGTGGACCAAGTGTTGATCTTGCAATATTTGCATTACACTTATCTGGTATAAGTAGTTTATTAGGTGCAATGAATTTCATAACAACAATTTTAAATATGAGAAGTCCTGGTATTAGACTACATAAATTAGCTTTATTTGGATGAGCAGTTGTAGTTACTGCTGTGTTATTATTATTATCATTACCTGTATTAGCAGGTGGAATTACTATGTTATTGACAGATAGAAACTTTAATACATCATTCTTCGAAGCTGCAGGTGGAGGAGATCCTATATTATACCAACATCTATTC	0	0	48	74	282	405	62	80	0	134	0	0	74	100	0	14	0	0	21	15	0	0	0	50	0	0	9	20	17	63	0	0	9	0	38	62	86	78	0	0	0	0	213
NEST_102924_COI_Sequence_249	249	22	2102	93.4222	1.5	TCCATTATCAGGAATCCAATCTCACTCAGGTGGATCTGTAGATTTAGCGATCTTTAGTCTTCACTTAGCGGGAATCTCTTCAATGTTAGGTGCAATGAACTTTATCACTACAATTATTAATATGCGAAACCCTGGAATGACATTCCATAAATTACCTTTATTCTGTTGAGCTATTATGGTTACAGCGATCTTACTATTACTATCATTACCTGTATTAGCAGGAGGTATCACAATGTTACTAACAGATCGAAACTTTAACACATCATTCTATGACCCAGCAGGAGGAGGAGATCCTATTCTATACCAACACTTATTC	0	0	1	2	270	401	318	352	2	34	80	72	0	0	0	0	8	17	0	0	0	4	140	198	49	120	0	0	0	2	4	10	0	0	0	0	0	0	0	5	13	0	0
NEST_102924_COI_Sequence_250	250	40	2096	93.1556	24.5	TCCTTTAAGTGGAGTACAAAGTCACAGTGGACCAAGTGTAGATTTAGCGATATTTGCTTTACATTTATCTGGTATAAGTAGTTTATTGGGTGCAGTTAATTTTATAACTACTATTCTTAATATGAGAAGTCCTGGTATAAGATTACATAAATTAGCCTTATTTGGGTGAGCTGTAGTAGTTACAGCCGTATTACTGTTATTATCTTTACCAGTTTTAGCGGGTGCAATTACCATGGTTTTAACTGATAGAAATTTCAATACATCATTCTTCGAAGCTGCAGGAGGTGGTGATCCTATATTATACCAACATCTATTT	0	4	26	53	25	33	10	17	0	8	154	189	20	28	24	8	19	46	2	7	8	25	54	62	35	56	50	19	9	26	4	6	2	4	311	397	0	0	80	116	86	61	8
NEST_102924_COI_Sequence_251	251	37	2078	92.3556	23.5	TCCATTATCTGGAATACAAAGTCACAGTGGACCTAGTGTGGATTTAGCTATTTTCGCTCTTCACTTATCAGGGATAAGTAGTTTATTAGGAGCTATGAATTTTATAACAACTATACTAAACATGAGAAGCCCAGGAATAAGACTACACAAATTAGCTTTATTTGGTTGAGCAGTAGTGGTAACAGCAGTGTTATTACTTTTATCTTTACCTGTTTTAGCGGGAGCCATAACTATGGTGTTAACAGATCGTAATTTTAATACATCATTCTTCGAAGTAGCAGGAGGTGGGGACCCAATATTATACCAACACCTTTTC	0	55	76	138	89	119	9	16	5	51	21	34	19	20	100	104	12	26	0	0	11	6	74	82	55	99	0	6	70	129	61	216	1	0	11	21	18	20	112	150	13	29	0
NEST_102924_COI_Sequence_252	252	14	2068	91.9111	0	TCCTCTATCAGGTATCCAAGCTCACTCAGGTGGATCAGTTGATCTAGCAATCTTTGCGCTACATCTTTCTGGTATCTCATCTATGCTTGGAGCTATGAACATCACTACTACAATTCTTAACATGCGAGCACCTGGTATGACTCTACACAAAATGCCTCTGTTCGTATGGGCTATGTTAATGCAATCAATTATTATCCTACTAGCTGTTCCAGTTCTAGCAGGTGGTATTACTATGCTATTAACAGATCGTAACTTTAACACATCATTCTTCGACCCAGCTGGTGGAGGAGATCCTGTACTATACCAACACCTTTTC	0	0	2	0	416	586	0	2	0	0	0	0	0	1	242	257	0	0	0	0	0	0	206	280	3	17	0	0	0	0	0	0	0	0	30	22	0	0	0	4	0	0	0
NEST_102924_COI_Sequence_253	253	31	2057	91.4222	3	ACCTCTATCAGGTGTACAAGCTCACTCAGGTGGTTCAGTTGACCTAGCTATTTTCGCTCTTCACCTATCAGGGATTAGCTCTATGCTGGGATCCATGAACATCTTAACTACAATCCTTAACATGCGAGCACCTGGTATGACACTTCACAAAATGCCACTATTCGTATGGGCTATGCTATTCCAATCAGTTATTATTATTCTAGCTGTTCCTGTACTAGCTGGAGGTCTTACTATGCTACTTACAGATCGAAACTTCAACACGTCATTCTTCGACGCAGCTGGAGGTGGTGATCCTGTACTGTACCAACACATTTTC	0	3	36	3	1306	132	27	0	0	4	0	0	30	11	17	4	61	6	29	0	3	3	40	5	0	0	40	1	0	1	0	0	2	0	120	3	1	0	8	3	134	19	4
NEST_102924_COI_Sequence_254	254	33	2043	90.8	16.5	TCCACTGTCGGGAATACAAAGTCACAGTGGTCCTAGTGTAGATCTGGCAATTTTTGCTCTGCACCTTTCAGGTATAAGTAGTTTACTTGGAGCAATGAACTTTATAACTACAATATTAAACATGAGAGCTCCTGGTATTAGATTACACAAACTAGCTCTATTTGGATGAGCAATATTAGTTACAGCTGTTTTACTACTGTTATCTTTACCCGTTTTAGCAGGAGCTATAACAATGGTATTAACAGATAGAAATTTCAATACATCTTTCTTTGAAGTTGCAGGTGGAGGAGATCCTATATTATACCAACATTTATTC	0	114	13	13	61	107	1	0	0	13	0	0	63	119	88	56	92	134	6	4	43	63	1	6	0	0	146	65	12	33	0	15	32	29	221	273	18	9	7	0	109	77	0
NEST_102924_COI_Sequence_255	255	32	2018	89.6889	11.5	ACCACTATCAGGTATCCAGTCACACTCAGGAGGATCTGTAGATTTAGCGATCTTCAGTCTTCACTTAGCAGGAATTTCATCAATGTTGGGAGCAATGAACTTTATTACCACAATTCTTAACATGCGAAACCCTGGAATGACATTACATAAACTTCCGTTATTCTGTTGAGCTATTTTTGTAACAGCTATCTTACTATTACTATCATTACCAGTTTTAGCAGGAGGTATTACAATGTTATTAACAGATCGAAACTTTAATACATCATTCTATGACCCAGCTGGAGGAGGAGACCCTATTTTATACCAACACTTATTC	0	55	124	216	13	17	0	0	1	20	0	0	87	100	6	4	74	158	2	0	35	66	16	29	0	1	98	80	0	0	0	10	8	34	214	209	6	0	0	6	108	217	2
NEST_102924_COI_Sequence_256	256	2	2004	89.0667	0	ACCCCTATCAAGAAACATTGCCCACGCCGGACCATCAGTAGACTTAGCTATCTTCTCCCTTCACTTAGCAGGAGCATCATCTATTCTTGGAGCAGTAAACTTTATTACTACTGTAATCAACATACGATGACAAGGCCTCCAACTAGAACGAATTCCTTTATTCGTTTGGGCGGTAACAATTACAGTTGTTCTTCTTCTTCTATCACTTCCAGTGTTGGCAGGAGCAATTACCATACTACTTACCGACCGTAACTTAAATACATCATTCTTTGACCCGGCGGGAGGAGGAGATCCTATTCTCTATCAACACTTATTC	0	0	0	0	0	0	0	0	0	0	0	0	0	0	0	0	0	0	0	0	0	0	0	0	0	0	0	0	0	0	0	0	0	0	0	0	0	0	0	0	1029	975	0
NEST_102924_COI_Sequence_257	257	28	1987	88.3111	9	ACCTCTATCAGGAGTGCAAAGTCACTCAGGAGGATCTGTTGATCTAGCGATCTTCAGTCTTCACTTAGCGGGTATTAGTTCAATGTTAGGAGCAATGAACTTTATCACTACAATCCTTAACATGCGACACCCAGGTATGTCAATGCACAAATTACCTCTATTCTGTTGGGCTATTTTCATTACAGCAATTTTACTTCTACTATCACTACCAGTGCTAGCTGGAGGTATTACAATGCTATTAACTGACCGTAACTTCAACACTTCATTCTATGACCCAGCAGGAGGTGGAGATCCTATCCTATTCCAACACCTGTTC	0	0	364	643	21	22	28	200	3	7	40	60	8	51	4	0	11	40	0	0	21	43	4	10	23	59	0	0	17	61	5	23	0	0	0	0	0	5	124	90	0	0	0
NEST_102924_COI_Sequence_258	258	17	1971	87.6	0	CCCATTATCTACTTTAGTATCTCATTCAGGAGGATCAGTAGATTTAGCTATTTTTAGTCTACATTTAGCAGGAATTTCAAGTCTTGCGGGAGCGATTAATTTATTATCTACAGTATTTAATATGCGTAGTCTAGGTATAGGTTATCATCGAGTACCCTTATTCGTATGGTCGATTACAGTAACTGCAGTATTATTATTGTTAAGTTTACCAGTATTAGCAGGATGTATTACAATGCTTTTAACTGATCGTCAATTAAATACTAGTTTCTTCGACCCTAGTGGAGGAGGTGATCCTATCCTTTATCAGCACCTATTC	0	0	0	0	0	0	603	733	0	0	0	0	0	0	0	0	0	0	14	6	0	0	0	0	0	0	0	0	0	0	8	85	70	36	129	147	26	52	25	26	3	0	5
NEST_102924_COI_Sequence_259	259	29	1968	87.4667	6	ACCTCTAGCTGGTATCCAAAGCCACTCAGGTGGATCAGTTGATCTAGCTATCTTCAGCCTTCACCTTGCTGGTATTAGCTCAATGCTTGGAGCTATGAACTTCATTACAACGATTCTGAACATGCGAAACCCTGGTATGACTCTTCACAAGCTACCACTCTTCTGTTGAGCCATCATGGTAACAGCTGTACTTCTTCTACTATCACTACCCGTGCTAGCCGGAGCAATTACAATGCTACTAACCGACCGAAACTTCAACACTTCATTCTACGACCCAGCAGGAGGAGGTGACCCAATCCTTTACCAGCACCTCTTC	0	41	12	6	21	26	35	5	6	161	24	35	0	8	452	398	0	17	4	0	4	13	120	335	8	3	14	0	43	160	0	10	0	0	0	0	1	0	1	0	0	5	0
NEST_102924_COI_Sequence_260	260	33	1958	87.0222	17.5	ACCTTTATCAGGTATACAAAGTCACAGTGGACCTAGTGTGGATTTAGCAATATTCGCCTTACATTTATCAGGAATTAGCAGTTTACTAGGTGCTATGAACTTTATTACAACAATATTAAATATGAGAGCGCCAGGAATAAGGTTACACAAATTAGCGTTATTTGGTTGAGCAGTAATAGTAACTGCTGTATTACTATTGTTATCTTTACCTGTTTTAGCTGGGGCTATTACAATGGTATTAACAGATAGAAACTTTAATACATCGTTTTTCGAAGTAGCAGGTGGAGGAGATCCTATACTATACCAACATCTTTTC	0	65	20	23	105	162	40	90	0	20	0	0	17	24	274	199	5	0	14	9	15	17	21	22	18	8	1	0	30	84	121	312	18	6	0	0	79	104	7	15	0	0	13
NEST_102924_COI_Sequence_261	261	17	1958	87.0222	0	TCCTTTATCTAGTATACAAAGTCACAGTGGGCCTAGTGTAGATTTAGCAATTTTTGCCTTACACCTTTCAGGAATTAGTAGTTTACTAGGAGCACTTAATTTCATAACAACTATATTAAATATGAGAAGTCCGGGTATAAGATTACATAAATTAGCTTTATTTGGATGAGCTGTAGTAGTTACAGCAGTGTTATTATTATTATCATTACCTGTGTTAGCCGGAGCTATAACAATGGTATTAACAGATAGAAATTTTAATACTTCATTCTTTGAAGTTGCAGGTGGTGGAGATCCAATCTTATATCAACACCTTTTC	0	9	16	36	0	0	0	0	0	0	0	0	157	266	0	0	113	221	0	0	19	47	0	0	0	0	21	17	25	37	0	0	0	0	366	485	0	0	0	0	76	47	0
NEST_102924_COI_Sequence_262	262	35	1946	86.4889	15	TCCACTTAGTGGTATACAAAGTCACAGTGGACCTAGTGTAGATTTAGCTATATTTGCACTACATTTATCAGGTATAAGTAGTTTATTAGGTGCTATTAACTTTATTACTACTATACTTAATATGAGAAGTCCGGGTATAAGATTACACAAATTAGCGTTATTTGGATGAGCTGTAGTTGTTACAGCTGTATTATTATTATTATCATTACCAGTATTGGCCGGTGCCATTACAATGGTATTAACTGATAGAAATTTTAATACGTCATTCTTTGAAGCAGCTGGTGGAGGTGATCCTATACTATACCAACATCTATTT	0	68	91	162	0	0	8	14	7	200	68	80	60	157	5	0	37	95	10	15	21	31	23	20	3	2	24	15	0	1	0	0	11	12	167	216	0	0	5	21	15	4	155
NEST_102924_COI_Sequence_263	263	25	1938	86.1333	5	TCCTCTGTCTGGAATACAATCTCATTCAGGTGGATCTGTTGATTTAACTATTTTCTCTCTACACTTAGCCGGAGTATCAAGTCTTTTAGGAGCTATGAATTTTATTACAACAGTTTTAAATATGAGAGCACCCGGAATGACTTTACATAAATTACCTTTATTTGTATGAGCTATCTTTGTAACTGCAATTCTTTTATTATTATCATTACCTGTATTAGCTGGAGCTATAACAATGTTATTGACAGATAGACAATTTAATACTTCATTCTATGATCCTAGTGCTGGTGGAGATCCTATCTTATACCAACATTTATTC	0	0	14	16	0	0	26	33	5	110	15	24	5	0	10	9	4	0	0	0	23	37	1	0	68	146	0	0	99	227	4	31	9	5	417	600	0	0	0	0	0	0	0
NEST_102924_COI_Sequence_264	264	40	1931	85.8222	31	TCCATTAAGTAGCATTGAAGCTCATTCAGGACCTTCAGTTGATTTAGCAATTTTCAGCTTACATTTATCTGGTGCATCTTCGATTGCCGGAGCAATCAATTTTATTGTAACTATTGTTAATATGCGTGGACGTGGTCTCGAATTTTATCGCTTACCTTTATTTGTCTGAGCAGTTTTTGTTACCGCAATTTTATTGTTATTATCTTTACCAGTACTTGCAGGTGCTATTACAATGTTATTATTTGATCGTAACCTTGGAACAGTCTTCTTTAATGCTGCTGGAGGTGGTGATCCTGTTTTATATCAACATCTTTTT	0	51	46	89	51	48	17	33	6	65	36	24	59	84	144	153	27	36	0	15	24	19	31	33	6	14	0	0	31	68	42	175	12	14	7	25	31	34	125	190	17	19	16
NEST_102924_COI_Sequence_265	265	33	1925	85.5556	6	ACCTTTAGCTGGGATTCAGTCTCACTCAGGAGGTTCAGTAGATTTAGCCATTTTCAGTCTTCATTTAGCCGGAATTTCTTCAATGTTAGGAGCAATGAACTTTATTACAACAATCCTTAATATGCGAAACCCAGGAATGACCTTACACAAATTACCCTTATTCTGTTGAGCTATCATGGTTACAGCCATTTTACTACTATTATCACTACCTGTTTTAGCCGGTGGAATTACAATGTTATTAACAGATCGAAATTTCAACACCTCATTCTATGATCCAGCAGGAGGGGGAGATCCTATTCTATATCAACATTTATTC	0	2	9	22	37	39	0	0	0	5	0	0	60	110	0	0	36	91	14	9	6	6	21	21	3	0	160	86	0	0	2	2	5	16	184	211	5	6	4	6	335	403	8
NEST_102924_COI_Sequence_266	266	18	1920	85.3333	0	CCCACTTTCTAGAATTATTGCTCACTCTGGAGCTAGAGTGGATTTAACAATTTTTTCTTTACATCTTGCTGGTATTTCCTCAATTTTAGGTGCAGTAAATTTTATTAGAACAATTTTTAATATACGTTCTCAAGGTATTTTTCTTGATCGTACTCCATTATTTGTTTGAGCTGTTATGGTAACAGCATTTTTATTATTACTTTCTTTACCTGTTCTTGCAGGGGCAATCACAATACTTTTAACTGATCGTAATATAAATACTTCTTTTTTTGACCCAGCTGGGGGTGGAGATCCTATCTTGTATCAACATCTGTTT	0	2	0	0	0	0	0	0	0	0	2	0	0	0	0	0	28	44	31	15	346	443	0	0	0	0	17	3	0	0	232	636	9	7	6	7	0	0	37	55	0	0	0
NEST_102924_COI_Sequence_267	267	36	1908	84.8	16	TCCTTTATCTTCAATAGCAGCCCATTCAGGGGGTGCTGTAGACTTAGCGATATTTTCATTACATTTAAGTGGAATTTCTAGTATGTTAGGAGCTATAAACTTTATTACAACTTTTAGTAACATGAGATGTAACGGTATGACACTACATAAAGTTCCTTTATTTGCTTGGGCAGTGGTAATTACAGCCGTATTGCTATTATTATCATTACCAGTACTAGCCGGAGCTATAACTATGCTTTTAACAGATCGAAACTTTAATACTTCATTCTTTGAAGCAGCTGGAGGAGGAGATCCAGTATTATACCAACATTTATTC	0	159	17	46	17	16	134	260	1	33	9	4	19	63	262	270	11	50	0	1	7	14	24	36	4	9	0	0	29	118	32	144	5	16	0	0	9	7	30	46	0	1	0
NEST_102924_COI_Sequence_268	268	33	1893	84.1333	6	TCCACTATCGGGTATACAAAGTCACAGTGGTGCGAGTGTAGATTTAGCTATATTTGCTTTACATCTATCAGGTATAAGTAGTTTACTTGGTGCTATTAACTTTATAACTACAATATTAAATATGAGAAGCCCAGGTATAAGATTACATAAACTAGCTTTATTTGGATGAGCAGTAGTAGTTACTGCCGTGTTATTATTATTATCATTACCTGTTCTAGCTAGTGCTATAACTATGGTATTAACAGATAGAAATTTTAATACTTCATTCTTTGAAACAGCCGGTGGTGGTGATCCTATATTATACCAACACCTATTC	0	0	3	14	52	90	55	79	0	3	361	522	0	3	19	5	0	0	5	0	2	8	5	6	54	140	24	3	6	13	21	38	0	2	88	132	0	2	7	2	58	71	0
NEST_102924_COI_Sequence_269	269	4	1886	83.8222	0	TCCTCTAGCAAGTATCCAATCACACTCTGGTGGTTCAGTTGATCTAGCGATCTTCGCTCTTCACCTGTCAGGTATTTCATCTATGCTAGGTGGTATGAACATCACTACAACAATTCTAAACATGCGAGCGCCTGGTATGACAATGCACAAAATGCCTCTATTCGTATGGGCTATGCTATTCCAATCAATCATTATCCTACTAGCTATTCCAGTACTTGCTGGTGCGATCACAATGCTACTAACAGATCGTAACTTCAACACATCATTCTTCGACCCAGCCGGTGGAGGTGATCCAGTACTATACCAACACCTGTTC	0	0	0	0	0	0	967	912	0	0	0	0	0	0	0	0	0	0	0	0	0	0	0	0	0	0	0	0	0	0	0	0	0	0	0	0	0	0	0	0	4	3	0
NEST_102924_COI_Sequence_270	270	34	1876	83.3778	15	TCCATTATCTAGTGTACAAAGTCACAGTGGACCGAGTGTTGATCTTGCAATATTTGCATTACACTTATCAGGTATAAGTAGTTTATTAGGTGCAATGAATTTTATAACAACAATTTTAAATATGAGAAGCCCTGGAATTAGATTACATAAATTAGCATTATTTGGATGAGCAGTTGTAGTTACAGCTGTCTTATTATTATTATCATTACCTGTATTAGCAGGTGGTATTACTATGTTATTGACAGATAGAAACTTTAATACTTCATTCTTCGAAGCTGCAGGTGGAGGAGATCCTATATTATACCAACATTTATTC	0	102	70	120	36	83	6	0	16	167	1	0	94	187	11	12	78	167	0	0	81	163	12	21	1	14	8	8	60	124	0	0	1	0	72	75	20	12	7	17	19	11	0
NEST_102924_COI_Sequence_271	271	27	1866	82.9333	11.5	ACCTCTATCAGGAGTTCAAAGCCACTCAGGTGGTTCTGTTGACCTAGCTATCTTTAGCTTACACCTAGCCGGTATTAGTTCAATGTTAGGAGCTATGAACTTTATCACTACAATTCTGAACATGCGACACCCTGGTATGTCAATGCACAAACTACCTCTATTCTGTTGGGCGATCTTTATTACAGCTATCTTACTTCTACTATCACTACCAGTGCTAGCCGGAGGTATTACTATGCTACTAACAGATCGTAACTTTAACACATCATTCTACGACCCAGCTGGAGGAGGAGATCCTATCCTATACCAACACCTATTC	0	20	373	508	0	1	0	0	0	0	0	0	17	63	0	0	0	10	67	59	8	3	0	0	0	0	0	0	6	28	14	22	67	41	7	41	173	196	13	14	17	23	45
NEST_102924_COI_Sequence_272	272	10	1811	80.4889	0	ACCTCTATCAGGAGTACAAAGCCACTCAGGTGGATCAGTAGACCTGGCTATCTTTAGCCTTCACCTAGCCGGAATCAGTTCGATGCTCGGAGCTATGAACTTTATTACGACAATTCTTAACATGCGAAACCCAGGAATGACTCTTCACAAGCTTCCACTATTCTGCTGAGCAATCATGGTAACAGCTGTTCTTCTACTACTATCACTTCCAGTACTAGCAGGTGCAATTACTATGCTTCTAACAGACCGAAACTTCAACACTTCATTCTACGACCCAGCAGGAGGAGGGGACCCAATTCTTTACCAACACCTCTTC	0	0	0	0	152	274	0	0	0	0	571	739	0	0	0	4	0	0	0	0	2	0	0	0	0	0	0	0	0	0	0	0	0	0	16	45	0	0	4	4	0	0	0
NEST_102924_COI_Sequence_273	273	38	1807	80.3111	23	TCCATTATCTGGTATACAAAGTCACAGTGGACCTAGTGTAGATTTAGCTATTTTTGCATTACACCTGTCAGGTATAAGTAGTTTATTAGGTGCTATGAACTTTATTACTACAATCTTAAATATGAGAAGTCCTGGTATAAGACTACACAAATTAGCTCTATTTGGTTGAGCTGTAATAGTAACTGCTGTTTTATTACTATTATCTTTACCTGTTTTAGCCGGTGGTATTACTATGGTTTTAACAGATAGAAACTTTAATACATCATTTTTTGAAGCAGCAGGTGGTGGTGATCCTATTTTATACCAACATCTTTTC	0	74	9	24	23	26	16	23	6	36	4	0	4	0	8	13	0	2	198	224	1	4	37	56	29	42	41	37	43	103	4	12	104	80	84	109	0	0	3	2	9	22	156
NEST_102924_COI_Sequence_274	274	24	1786	79.3778	2	ACCTCTATCAGGAGTTCAAAGCCACTCAGGAGGATCTGTTGATCTAGCGATCTTCAGTCTACACCTAGCCGGAATTAGTTCAATGTTAGGAGCAATGAACTTCATTACTACAATCCTTAACATGCGACACCCAGGAATGTCAATGCACAAACTACCACTATTCTGTTGGGCTATCTTCATTACAGCTATCTTACTTCTACTATCACTTCCTGTGCTAGCTGGAGGAATTACTATGCTGCTAACTGATCGTAACTTCAACACATCATTCTACGACCCAGCAGGAGGAGGAGATCCTATTCTATTCCAACACCTGTTC	0	0	29	9	0	32	614	858	0	3	2	6	5	7	0	0	3	17	0	0	0	4	0	0	13	18	0	1	0	0	2	4	0	0	0	0	11	2	15	32	4	95	0
NEST_102924_COI_Sequence_275	275	38	1760	78.2222	22	ACCACTGTCAAGTATCCAAAGTCACTCTGGTGGATCTGTTGATCTAGCTATCTTTAGTCTTCACCTAGCTGGAATCAGTTCAATGCTTGGTGCAATGAACTTTATTACGACAATTCTTAATATGCGAGCTCCAGGTATGACTCTTCACAAGCTTCCTCTATTCTGCTGAGCTATTATGGTAACAGCCGTTCTACTTCTACTGTCACTTCCAGTACTAGCCGGAGCAATCACAATGCTACTTACTGACCGAAACTTCAATACATCATTCTACGACCCAGCAGGTGGAGGTGACCCGATCCTATACCAACACCTATTC	0	35	49	74	16	57	75	21	6	204	6	0	15	23	44	10	9	31	136	119	11	12	13	18	0	10	4	2	50	105	51	263	24	117	23	36	0	11	0	14	14	0	26
NEST_102924_COI_Sequence_276	276	42	1760	78.2222	26.5	CCCATTAAGTAGTATTGAAGCACATTCAGGACCTTCAGTTGATTTAGCAATTTTTAGTTTACATTTATCTGGTGCATCTTCTATTGCAGGAGCAATCAATTTTATTGTAACTATTGTTAATATGCGTGGACGTGGTCTAGAATTTTATCGATTACCTTTATTCGTCTGAGCAGTTTTTGTCACTGCAATTTTATTATTATTGTCTTTACCAGTTCTTGCTGGTGCAATTACAATGTTATTATTTGATCGTAATCTTGGAACAGTTTTTTTTAATGCTGCTGGAGGTGGTGATCCTGTTTTATACCAACATCTTTTT	0	32	31	50	16	24	33	52	3	24	94	107	15	26	24	22	23	75	11	7	10	29	35	59	27	54	15	14	17	0	21	89	29	11	95	104	16	6	35	37	192	176	9
NEST_102924_COI_Sequence_277	277	20	1753	77.9111	0	ACCTCTATCAGGAGTTCAAAGTCACTCAGGTGGATCTGTTGATTTAGCTATCTTCAGTCTTCATCTAGCTGGTATCAGTTCAATGTTAGGAGCAATGAACTTCATTACTACTATCCTTAACATGCGACACCCTGGAATGTCAATGCACAAACTTCCATTATTCTGTTGGGCTATCTTCATTACAGCTATTCTTCTTCTACTATCACTACCAGTGCTAGCCGGTGGAATTACAATGCTGCTAACAGATCGTAACTTCAACACATCATTCTACGACCCAGCCGGAGGTGGAGACCCAATCCTATTCCAGCACCTGTTC	0	119	0	58	48	35	0	0	0	31	0	1	2	3	383	420	2	0	0	0	52	76	25	17	0	2	0	0	30	74	76	299	0	0	0	0	0	0	0	0	0	0	0
NEST_102924_COI_Sequence_278	278	2	1744	77.5111	0	TCCGCTTTCAGGACTAAACTCGCACAGTGGGGCATCCGTAGATCTAGCCATCTTTGCTCTTCATCTCGCAGGAATTAGCAGTACATTAGGAGCCATTAACTTCATCGTTACTACCCTCAGTATACGAGCACCCGGAATGAGTCTACATACTATCCCTCTATTTACCTGAGCAACTCTTGTAACTGCAGTTCTTCTCCTTCTTTCTCTACCCGTGCTTGCAGGTGCCATCACCATACTCCTAACTGATCGTGCATTTAACACCAGTTTTTATGACCCTGCTGGAGGAGGAGACCCAGCTCTATTCCAACATCTATTC	0	0	0	0	0	0	781	963	0	0	0	0	0	0	0	0	0	0	0	0	0	0	0	0	0	0	0	0	0	0	0	0	0	0	0	0	0	0	0	0	0	0	0
NEST_102924_COI_Sequence_279	279	3	1742	77.4222	0	ACCTCTATCAGGAGTTCAAAGCCACTCAGGTGGTTCTGTTGACCTAGCTATTTTTAGCTTACACCTAGCCGGTATTAGTTCAATGTTAGGAGCTATGAACTTTATCACTACAATTCTGAACATGCGACACCCTGGTATGTCAATGCACAAACTACCATTATTCTGTTGGGCGATCTTCATTACAGCTATTTTACTTCTACTATCACTACCAGTGCTAGCAGGAGGTATTACAATGCTACTAACAGATCGTAACTTTAACACATCATTCTACGACCCTGCCGGAGGAGGAGACCCTATCCTATACCAACACCTGTTC	0	0	0	0	0	0	800	941	0	0	0	0	0	0	0	0	0	0	0	0	0	1	0	0	0	0	0	0	0	0	0	0	0	0	0	0	0	0	0	0	0	0	0
NEST_102924_COI_Sequence_280	280	19	1737	77.2	0	TCCTTTATCTGGAATACAAAGTCATAGTGGACCAAGTGTTGATTTAGCTATATTTGCTTTACATCTATCAGGTATAAGTAGTTTACTTGGAGCTATTAACTTTATTACAACTATACTTAACATGAGAAGTCCAGGTATAAGATTACACAAATTAGCTTTATTTGGATGAGCTGTAGTAGTTACAGCCGTATTACTACTACTATCATTACCTGTATTAGCTGGTGCTATTACAATGGTTTTAACAGATAGAAATTTTAATACATCATTCTTTGAAGCCGCAGGTGGTGGTGATCCTATACTTTACCAACATCTTTTC	0	0	0	10	0	3	29	22	0	0	8	13	0	0	0	0	4	5	0	5	0	0	4	8	3	0	996	540	0	0	0	5	0	0	20	43	0	0	0	0	14	5	0
NEST_102924_COI_Sequence_281	281	41	1714	76.1778	15	TCCATTATCAGGAATCCAAAGTCACAGTGGTCCAAGTGTGGATTTGGCCATTTTTGCCTTACATCTTTCAGGAGTCAGTAGTTTACTTGGGGCAATGAATTTTATAACTACTATCTTAAATATGAGAGCACCCGGGATAAGACTACACAAACTGGCTTTATTTGGTTGAGCTGTAGTTGTTACAGCTGTTCTATTATTACTATCTCTACCAGTTTTAGCTGGAGGTATTACAATGATACTAACAGACAGAAACTTTAATACATCATTTTTCGAAGTTGCAGGTGGAGGAGATCCTATTTTATACCAACACTTATTC	0	18	35	65	13	22	41	35	58	800	81	101	11	32	12	14	6	25	4	2	38	52	31	35	13	24	3	0	28	31	2	7	9	1	4	3	8	0	4	1	20	16	5
NEST_102924_COI_Sequence_282	282	27	1706	75.8222	3.5	TCCTCTATCAGGTGTACAAGCTCACTCAGGTGGATCAGTTGACTTAGCTATCTTTGCTCTTCACCTTTCAGGTATTAGCTCAATGCTGGGTTCAATGAACATCCTTACAACTATCCTAAACATGCGAGCTCCTGGAATGACTCTACACAAAATGCCACTATTCGTATGGGCTATGCTATTCCAATCAGTTATTATTATCCTAGCCGTTCCTGTACTAGCAGGTGGTCTGACAATGCTACTAACTGACCGTAACTTCAACACATCATTCTTCGACGCAGCCGGAGGTGGTGACCCAGTACTATACCAGCACATCTTC	0	9	47	66	208	253	169	94	0	0	2	0	5	0	0	0	14	23	0	4	3	0	1	6	2	4	0	0	2	7	0	0	0	2	30	12	0	0	13	5	281	439	0
NEST_102924_COI_Sequence_283	283	29	1697	75.4222	5.5	ACCATTATCAGGAATCCAAAGTCATAGTGGACCTAGTGTAGATTTAGCTATTTTTGCTTTACATCTATCAGGTATAAGTAGCCTGTTAGGAGCGAATAACTTTATAACTACAATATTAAACATGAGAACACCGGGTATAAAACTCCATAAATTAGCTTTATTTGGTTGAGCTATAGTAGTAACAGCTGTGTTATTACTGTTATCATTACCAGTTCTAGCAAGTGCAATAACTATGATATTAACAGATAGAAATTTTAACACATCTTTCTTTGAAACAGCAGGAGGAGGAGATCCTATATTATATCAACATCTCTTT	1	289	0	2	116	165	48	60	0	1	0	0	188	326	0	0	13	32	8	12	10	5	17	37	0	0	28	20	0	6	0	0	6	4	7	0	0	0	0	3	143	146	3
NEST_102924_COI_Sequence_284	284	32	1696	75.3778	7	TCCTTTATCTGGAATACAAGCTCATAGTGGACCTAGTGTTGATTTAGCTATTTTTGGTTTACATTTATCAGGTGTTAGTAGTCTATTAGGTGCAATGAACTTTATAACTACTATTTTAAATATGAGAAGTCCAGGTATAAGATTACATAAATTAGCATTATTTGGTTGAGCTGTAATTGTTACAGCTGTTTTACTATTGTTATCTTTACCAGTATTAGCTGGAGCAATAACTATGGTATTAACAGATAGAAATTTTAATACTTCATTCTTTGAAGTAGCAGGTGGAGGTGATCCTATATTATATCAACATCTTTTC	0	6	38	62	7	7	6	25	0	6	308	337	19	27	4	5	7	5	0	0	8	7	5	2	119	210	0	0	18	38	0	0	0	0	139	140	0	0	29	41	15	34	16
NEST_102924_COI_Sequence_285	285	30	1693	75.2444	5	TCCTCTATCAGGTATCCAAGCTCACTCAGGTGGATCAGTTGATCTAGCAATCTTTGCGCTACATCTTTCTGGTATCTCATCTATGCTTGGGGCCATGAACATTACTACTACAATTCTTAACATGCGAGCACCTGGTATGACTCTTCATAAAATGCCTCTGTTCGTATGGGCTATGTTAATGCAATCAATTATTATCCTACTAGCTGTTCCAGTTCTAGCAGGTGGTATTACTATGCTATTAACAGATCGTAACTTTAACACATCATTCTTCGACCCAGCAGGTGGAGGAGACCCTGTACTATACCAACACTTATTC	0	61	142	253	5	10	17	0	5	98	0	4	40	82	0	0	21	62	2	0	0	5	0	0	0	0	94	31	5	2	3	0	0	0	337	331	4	7	9	20	15	4	17
NEST_102924_COI_Sequence_286	286	2	1693	75.2444	0	ACCCTTATCTGGAATACAATCTCATTCCGGAGCATCAGTAGATCTAGCAATTTTTAGTCTTCACCTATCTGGAATGTCTTCTATCATAGGTGCTATTAATTTCATTACTACTGTTCTTAATATGAGAGCTCCAGGTATGACTCTACACAAATTACCTCTTTTTGTGTGGGCTAGTTTCATTACTGCTATCCTATTATTATTATCACTTCCTGTATTAGCAGGTGCAATTACAATGCTATTGACCGATAGACATTTTAATACATCATTCTATGACCCAGCAGGAGGTGGTGACCCAGTACTATTCCAGCACCTATTC	0	0	0	0	0	0	661	1032	0	0	0	0	0	0	0	0	0	0	0	0	0	0	0	0	0	0	0	0	0	0	0	0	0	0	0	0	0	0	0	0	0	0	0
NEST_102924_COI_Sequence_287	287	14	1692	75.2	0	TCCTCTATCAGGTATCCAAGCTCATTCAGGTGGATCAGTTGATCTAGCAATCTTTGCGCTACATCTTTCTGGTATCTCATCTATGCTGGGGGCTATGAACATTACTACTACAATTCTTAACATGCGAGCACCGGGTATGACTCTACACAAAATGCCTCTGTTCGTATGGGCTATGTTAATGCAATCAATTATTATCCTACTAGCTGTTCCAGTTCTAGCAGGTGGTATTACTATGCTATTAACAGATCGTAACTTCAACACATCATTCTTCGACCCAGCAGGTGGTGGAGACCCTGTACTATACCAACACTTATTC	0	0	2	5	0	0	0	0	0	11	0	0	163	292	0	0	251	711	0	0	0	1	0	0	0	0	80	47	0	0	0	0	0	0	16	20	0	0	0	0	56	37	0
NEST_102924_COI_Sequence_288	288	5	1678	74.5778	0	TCCTTTATCTGGTATACAAAGTCACAGTGGTCCTAGTGTAGATTTAGCTATCTTTGCTTTACACTTATCAGGAATAAGTAGTTTATTAGGTGCAATGAACTTTATAACAACTATACTGAATATGAGGAGTCCTGGTATTAGATTACACAAATTAGCTTTATTTGGTTGAGCAGTAGTAGTAACCGCGGTTTTATTATTATTATCTTTACCAGTATTAGCGGGTGGAATTACTATGGTGTTAACAGACAGAAACTTCAATACTTCATTCTTTGAAGTAGCAGGTGGAGGTGACCCTATCTTATACCAACATCTATTC	0	0	0	0	0	0	595	1076	0	0	0	0	0	0	0	0	0	0	0	0	0	0	0	0	0	0	0	0	3	1	0	0	0	0	0	0	0	0	0	0	3	0	0
NEST_102924_COI_Sequence_289	289	2	1674	74.4	0	ACCACTAGCCGGCAACCTAGCCCACGCCGGAGCTTCAGTCGACCTTGCAATTTTCTCTCTACACCTAGCCGGAATCTCCTCAATCCTAGGGGCAATCAACTTCATCACAACATAACATAGCAATCAACATAAAACCTCCTGCCCTCTCACAATACCAAACTCCCCTATTTGTATGATCAGTCCTAATCACCGCAGTGCTCCTACTCCTATCTCTTCCAGTCCTCGCTGCAGGGATCACAATACTCCTCACAGACCGCAACCTTAACACTACATTCTTCGACCCCGCCGGAGGAGGAGACCCTGTCCTATATCAACACCTCTTC	0	0	0	0	0	0	0	0	0	0	0	0	0	0	0	0	1669	5	0	0	0	0	0	0	0	0	0	0	0	0	0	0	0	0	0	0	0	0	0	0	0	0	0
NEST_102924_COI_Sequence_290	290	32	1657	73.6444	26.5	TCCATTATCTAGTGTACAAAGTCACAGTGGACCAAGTGTTGATCTTGCAATATTTGCATTACACTTATCTGGTATAAGTAGTTTATTAGGTGCAATGAATTTCATAACAACAATTTTAAATATGAGAAGTCCTGGAATTAGACTACATAAATTAGCTTTATTTGGATGAGCAGTTGTAGTTACAGCTGTGTTATTATTATTATCATTACCTGTATTAGCAGGTGGAATTACTATGTTATTGACAGATAGAAACTTTAATACTTCATTCTTCGAAGCTGCAGGTGGAGGAGATCCTATATTATACCAACATCTATTC	0	45	26	62	79	111	0	27	0	105	9	0	131	217	67	48	76	79	0	0	29	54	16	36	0	0	0	13	42	71	10	2	0	0	48	81	13	13	26	45	42	0	13
NEST_102924_COI_Sequence_291	291	32	1651	73.3778	11	ACCTTTATCCGGAATCCAATCACATTCTGGAGGATCTGTCGATTTAGCTATCTTCAGTCTTCACTTAGCCGGAATTTCATCAATGCTTGGGGCAATGAACTTTATCACTACAATCCTTAACATGCGAAACCCAGGAATGACTCTACACAAACTACCTTTATTCTGTTGAGCTATCATGGTAACAGCTATCTTACTACTACTATCATTACCTGTATTAGCGGGTGGTATTACAATGTTACTAACTGATCGAAACTTCAACACATCATTCTATGACCCAGCAGGAGGAGGTGATCCTATTCTATACCAACACTTATTC	0	24	27	88	10	95	0	0	0	5	2	7	2	4	0	12	0	0	50	24	0	5	8	2	12	29	0	0	9	49	1	14	163	237	205	285	43	52	16	35	0	0	86
NEST_102924_COI_Sequence_292	292	36	1645	73.1111	14	TCCTTTAAGTTCTGTTTTAGCACATTCTGGTTGTGCCGTAGATTTAGCTATATTTAGTCTACATATAGCAGGTGTATCATCGATTGCTGGAGCTATTAATTTTATAGTAACTATTATAAATATGAGATGTCCTGGTTTATATTTTCGTAGATTACCTTTGTTTGTATGATCTGTTTTTGTGACTGCTATTTTATTGTTATTATCATTACCCGTTTTAGCAGGTGCAATCACTATGTTGTTGACAGATAGAAATTTAAATACTACATTTTATGACCCAATAGGTGGAGGAGATCCTGTTTTATACCAACATTTGTTT	0	13	6	20	13	0	18	25	0	10	15	39	0	9	0	0	2	38	12	4	11	12	52	74	7	7	80	57	3	16	22	42	16	22	325	383	0	0	76	106	49	51	3
NEST_102924_COI_Sequence_293	293	7	1632	72.5333	0	TCCTTTATCAAGTATCCAATCTCATTCAGGAGGTAGTGTAGATTTAGCTATTTTTAGTCTTCACTTAGCTGGGATTTCTTCGCTATTAGGGGCTATTAATTTTATTACTACAACACTTAATATGAGAACTAATGGAATGGGTCTACATAAATTACCTTTATTTGTATGGGCTATTTTTGTAACAGCAATTTTATTATTATTATCTTTACCTGTATTAGCTGGTGCTATCACAATGCTATTAACAGATAGAAATTTTAATACTAGTTTCTATGACCCAGCCGGAGGTGGTGATCCAATTTTATATCAACATTTATTC	0	0	0	0	0	0	0	0	0	0	0	0	1	0	0	0	0	0	27	39	0	0	0	0	0	0	894	479	0	0	0	0	0	0	0	0	0	0	0	0	107	85	0
NEST_102924_COI_Sequence_294	294	27	1584	70.4	17	TCCGCTGAGTGGAATCGAGGCTCACTCCGGCCCTGCAGTAGATTTTGGTATTTTTAGCCTGCACCTGGCAGGAATGTCTTCCATTTTAGGAGCCATCAATTTCATTGTGACCATTTTCAACATGCGTGCACATGGAATGCCCCTTTACGCCATGCCGCTTTTTGTTTGAAGCATTTTAATTACTGCTTTCTTACTTTTACTTTCTCTTCCAGTTCTTGCAGGAGCGATTACTATGCTTTTACTAGACCGTAACTTTAAAACCGTTTTCTTTAATGCAAACGGCGGCGGCGATCCTATTTTGTACCAACACCTTTTC	0	47	53	69	65	88	12	8	9	229	25	21	166	310	54	30	31	72	0	0	36	61	27	45	0	0	0	0	34	42	13	24	0	0	0	10	0	0	3	0	0	0	0
NEST_102924_COI_Sequence_295	295	27	1584	70.4	5	ACCATTATCTGGCTCTGTTTCTCATAGTGGAGGTTCTGTAGATTTAGTTATCGTATCTTTACATCTTGCCGGTGTAAGTTCTTTACTGGGTGCTATAAACCTACTAGCAACTATAAGTAACATGAGATCTGGTGGTTTAGGCTATGAAAGATTACCACTATTTGTATGAGCCATTGGAATTACAGCTGTATTATTAATGCTTTCTTTACCTGTCCTAGCCGGTGCCATCACTATGTTATTGACAGATCGAACATTAAACACTAGTTATTATGATGCCGCAGCCGGTGGTGACCCAATCTTATACCAACATTTGTTC	0	30	0	14	3	2	295	403	10	201	88	79	13	24	14	5	31	44	4	4	5	0	60	170	8	13	27	0	5	14	0	0	0	0	0	0	0	0	0	0	18	0	0
NEST_102924_COI_Sequence_296	296	37	1572	69.8667	36	ACCTTTATCTGGTATACAAAGTCACAGTGGACCTAGTGTAGATTTAGCCATTTTTGCTTTACACTTATCAGGAATAAGTAGTTTACTAGGTGCAATGAATTTCATAACAACAATCTTAAATATGAGAAGTCCTGGAATAAGGTTACACAAATTAGCCTTATTCGGTTGAGCTGTAATAGTAACATCAGTTTTACTGTTATTATCTTTACCTGTGCTTGCAGGTGGTATCACAATGGTGTTAACAGACAGAAACTTTAATACTTCATTCTTCGAAGTAGCAGGTGGTGGTGATCCTATATTATACCAACACCTATTC	0	74	55	86	71	101	42	38	3	49	0	0	60	110	37	52	20	38	4	0	15	35	64	43	20	22	0	0	81	138	45	115	4	0	1	3	40	54	6	1	23	12	5
NEST_102924_COI_Sequence_297	297	35	1569	69.7333	9	ACCTTTAGCAGGGATCCAATCACACTCAGGAGGGTCAGTTGACCTAGCTATATTTAGTCTTCACTTAGCCGGAATTTCATCAATGCTTGGAGCGATGAACTTTATCACAACAATTATTAACATGCGAAACCCAGGAATGACACTACACAAACTTCCTTTATTCTGTTGAGCCATCATGGTTACAGCCATCCTACTACTATTATCACTACCAGTGTTAGCAGGAGCAATTACAATGTTATTAACAGATCGAAACTTTAATACATCATTCTATGATCCAGCAGGAGGAGGTGACCCTATTCTATACCAACATTTATTC	0	16	179	32	594	117	5	1	0	0	17	4	27	23	0	0	57	32	7	0	6	0	10	0	95	27	17	1	65	41	2	3	5	2	8	0	25	13	7	3	87	13	23
NEST_102924_COI_Sequence_298	298	37	1564	69.5111	16	GCCTCTATCAGGAATCCAATCTCATTCAGGTGCTTCAGTTGACTTAGCAATCTTTAGTCTTCATTTAGCAGGGATCTCTTCAATGCTTGGTGCAATGAACTTTATTACAACTATCTTAAACATGAGAAACCCTGGAATGACAATGCATAAGTTACCTTTATTCTGTTGAGCAATCTTTGTAACAGCTATTCTACTATTATTATCTCTTCCTGTTCTTGCTGGGGCGATTACAATGTTACTTACCGATAGAAACTTCAATACAGCATTTTATGACCCTGCTGCAGGTGGGGATCCTATCCTTTACCAGCATCTGTTT	0	70	9	31	6	4	0	0	4	11	71	90	5	13	175	161	15	70	0	0	12	15	82	111	32	44	63	51	6	38	10	37	21	11	119	70	0	0	39	30	17	4	12
NEST_102924_COI_Sequence_299	299	26	1560	69.3333	6	TCCTCTATCAGGTGTACAAGCTCACTCAGGTGGATCAGTTGACCTAGCTATTTTTGCTCTTCACCTTTCAGGTATTAGTTCAATGCTCGGATCAATGAACATCCTTACAACTATCCTAAACATGCGAGCTCCTGGAATGACACTACACAAAATGCCACTATTCGTATGGGCTATGCTATTCCAATCAGTTATTATTATTCTAGCCGTACCTGTACTAGCAGGAGGTCTAACAATGCTACTAACTGACCGTAACTTCAACACATCATTCTTCGACGCAGCCGGAGGTGGTGACCCAGTACTATACCAACACATCTTC	0	0	29	13	375	39	0	0	6	0	15	7	47	31	0	0	268	61	0	3	0	0	55	0	4	0	53	11	7	7	0	3	0	0	35	0	6	0	43	12	362	65	3
NEST_102924_COI_Sequence_300	300	22	1557	69.2	4	TCCTTTATCAGGAATCCAATCACATTCAGGGGGATCAGTCGATTTAGCCATCTTCAGTCTTCACTTAGCCGGTATCTCATCAATGTTGGGAGCAATGAACTTCATTACAACAATCCTTAACATGCGAAACCCAGGAATGACATTACACAAATTGCCATTATTCTGTTGAGCGATCATGGTAACAGCTATCTTACTACTACTATCATTACCAGTACTAGCAGGTGGAATTACAATGTTACTAACTGACCGAAACTTCAACACATCATTCTATGACCCAGCAGGTGGAGGTGATCCCATCCTATACCAACACCTATTC	0	26	17	62	0	0	22	16	45	937	41	53	27	29	7	0	15	39	0	0	3	17	52	80	5	5	0	0	17	42	0	0	0	0	0	0	0	0	0	0	0	0	0
NEST_102924_COI_Sequence_301	301	34	1545	68.6667	23.5	CCCTCTGAGCGGTATCGAGGCGCATTCCGGCCCCGCAGTAGACTTCGGTATTTTCAGCCTACACTTGGCTGGGATGTCCTCCATTCTAGGTGCTATCAACTTCATTGTGACCATCTTTAACATGCGTGCGCACGGAATGCCCCTTTACGCTATGCCCCTCTTTGTCTGAAGTATTTTAATTACCGCTTTCTTGCTTCTGCTTTCTCTTCCTGTACTTGCAGGGGCGATTACTATGCTTCTTTTGGATCGTAATTTTAAGACTGTATTCTTCAACGCCAACGGTGGTGGGGATCCGATTTTATACCAGCACCTTTTC	0	16	57	98	92	90	52	73	0	42	5	4	103	139	53	31	23	39	9	0	24	16	42	24	11	7	0	0	41	44	16	79	0	0	1	0	41	22	0	7	152	88	4
NEST_102924_COI_Sequence_302	302	12	1523	67.6889	0	TCCTTTATCCGGAGTTCAATCACACTCAGGTGCTAGTGTTGACTTAGCTATCTTTAGTCTACACTTAGCTGGGGTTAGTTCATTGTTGGGTGCTATAAACTTTATAGTTACAGGACTTAATATGAGAACAAACGGTATGAGCCTACACAAATTACCATTATTTGTATGGGCTATTTTTGTTACTGCTATTTTATTATTACTTTCTTTACCTGTATTAGCTGGTGCAATCACAATGTTATTAACAGACAGAAACTTTAATACTAGTTTTTACGACCCAGCAGGAGGTGGAGATCCAATACTTTATCAACACCTATTC	0	0	0	0	0	0	14	18	0	0	0	0	146	316	0	0	0	0	0	0	0	0	0	0	0	0	4	6	0	0	192	655	25	40	0	0	0	0	0	0	54	53	0
NEST_102924_COI_Sequence_303	303	23	1517	67.4222	1	ACCTCTATCAGGAGTGCAAAGTCACTCAGGAGGATCTGTTGATCTAGCGATCTTCAGTCTACACCTAGCCGGAATTAGTTCAATGTTAGGTGCAATGAACTTCATTACCACAATCCTTAACATGCGACACCCTGGAATGTCAATGCACAAACTACCACTATTCTGTTGGGCTATCTTCATTACAGCTATCCTACTTCTACTATCACTTCCAGTGCTAGCCGGAGGTATCACAATGCTGCTAACTGACCGTAACTTCAACACATCATTCTACGACCCAGCCGGAGGAGGTGACCCTCTACTATTCCAGCACTTATTC	0	0	53	47	45	44	51	50	1	19	316	386	1	0	0	0	5	5	0	0	0	0	150	244	26	27	0	0	7	0	0	1	0	0	0	0	0	4	6	0	17	12	0
NEST_102924_COI_Sequence_304	304	16	1507	66.9778	0	ACCATTATCAGGTATCCAAAGTCACTCAGGTGCATCTGTTGATTTAGCTATCTTCAGTCTACACTTAGCCGGAATTAGTTCAATGCTAGGAGCGATGAACTTCATCACTACTATCCTAAACATGCGACACCCAGGTATGTCAATGCACAAACTTCCTCTATTCTGTTGGGCTCTGTTCATTACAGCTATTATGCTATTACTATCTCTTCCTGTACTAGCTGGAGGTATTACTATGCTATTAACTGACCGTAACTTCAACACTTCATTCTACGACCCAGCTGGAGGTGGAGATCCATTACTATTCCAACACCTGTTC	0	0	1	0	11	39	446	426	0	0	5	15	0	0	0	0	0	0	0	0	0	0	232	263	2	9	0	0	0	11	3	27	0	0	0	0	0	0	0	0	5	12	0
NEST_102924_COI_Sequence_305	305	32	1498	66.5778	16	ACCTTTATCAGGGATACAAAGTCACAGTGGACCTAGTGTAGATCTAGCTATTTTTGCCTTACATCTATCAGGTATAAGTAGTTTATTGGGTGCTATGAATTTCATAACAACAATACTTAACATGAGAAGTCCAGGTATAAGGTTACATAAATTAGCTTTATTTGGATGAGCAGTTGTTATAACAGCAGTCTTATTGTTACTTTCTTTACCTGTTTTAGCCGGAGCAATTACTATGATTTTAACAGACAGAAACTTTAATACTTCATTTTTTGAAGTAGCAGGTGGTGGTGATCCGATATTATACCAACATCTTTTC	0	22	26	38	39	25	111	144	0	0	0	0	4	12	31	21	0	0	33	45	4	3	0	5	0	0	0	6	0	16	39	141	126	107	1	4	13	11	110	195	59	69	22
NEST_102924_COI_Sequence_306	306	37	1498	66.5778	14.5	TCCATTATCAGGGATCCAATCTCACTCAGGGGGGTCTGTTGATTTAGCTATCTTCAGTCTTCACTTAGCGGGAATTTCCTCAATGTTAGGAGCAATGAACTTTATTACCACAATTCTTAATATGCGAAACCCAGGAATGACCTTACACAAATTACCTTTATTCTGTTGAGCTATTATGGTAACGGCGATTTTATTACTATTATCGTTACCAGTATTAAGAGGAGGTATTACCATGTTATTAACTGACCGAAACTTTAACACTTCATTCTATGATCCAGCTGGAGGAGGAGATCCTATCCTATACCAACACTTATTC	0	5	38	53	35	43	14	55	3	35	9	17	9	21	119	140	0	1	15	0	6	29	28	16	10	13	0	0	30	55	14	46	11	0	2	0	263	238	57	38	7	13	4
NEST_102924_COI_Sequence_307	307	39	1492	66.3111	20.5	TCCTTTATCTAGTGTGCAAAGTCATAGTGGTCCTAGCGTGGATCTTGCTATATTTGCTCTACACCTTTCAGGTATAAGTAGTTTATTAGGAGCCATGAATTTCATTACTACTATATTAAATATGAGATGTCCTGGTATAAGATTACATAAATTAGCATTATTTGGTTGAGCTGTAGTTGTTACTGCTGTATTACTGTTACTATCATTACCTGTGTTAGCTGGTGCTATAACAATGCTTTTAACTGACAGAAATTTTAATACATCATTCTTCGAAGCAGCAGGTGGAGGTGATCCTTTACTATACCAACATCTTTTC	0	29	20	22	130	174	32	25	8	111	35	43	44	41	27	50	22	34	0	0	19	13	143	250	5	18	1	0	33	53	4	21	5	4	1	1	8	4	5	17	30	9	0
NEST_102924_COI_Sequence_308	308	6	1487	66.0889	0	TCCATTATCAGGTATCCAAAGTCATAGTGGTCCTAGTGTGGATCTAGCTATATTTGCCTTACATCTTGCAGGAGTAAGTAGTTTACTTGGAGCAATGAATTTCATTACAACTATCTTAAACATGAGAGCTCCAGGTATTAGATTACATAAATTAGCTCTGTTTGGATGAGCAGTAGTTGTAACAGCTGTGTTATTATTGCTTTCTTTACCCGTATTGGCAGGAGGTATCACAATGATATTAACTGATAGAAACTTTAATACATCTTTCTTTGAAGTAGCAGGAGGAGGAGATCCTATCTTATACCAACACTTGTTC	0	0	0	0	0	0	615	820	0	0	0	0	0	0	0	0	0	0	0	0	0	0	0	0	0	0	0	0	0	0	13	17	0	0	0	0	0	0	0	0	12	10	0
NEST_102924_COI_Sequence_309	309	30	1477	65.6444	11.5	TCCATTATCTGGTATCCAATCACACTCAGGTGGATCTGTTGATTTAGCTATCTTCAGCCTTCACCTATCTGGAATTTCATCAATGTTAGGGGCAATGAACTTCATTACTACAATCCTAAACATGCGAAACCCAGGTATGACATTACACAAATTACCTCTATTTGCTTGAGCTGTAATGGTAACTGCAATCTTATTACTATTATCATTACCAGTATTAGCGGGAGGTATTACAATGCTACTAACGGATCGAAACTTCAACACATCATTTTATGACCCTGCTGGAGGAGGTGACCCAATTCTATACCAACACCTATTC	0	31	21	0	0	0	32	20	0	0	0	6	6	6	23	9	4	15	29	75	0	6	355	569	0	12	0	6	5	0	14	15	25	46	17	24	0	0	11	19	20	0	21
NEST_102924_COI_Sequence_310	310	2	1476	65.6	0	ACCCCTCGCCGGCAACCTAGCACACGCAGGGGCTTCAGTAGACTTGGCCATTTTCTCCCTACACTTAGCAGGGATCTCCTCAATCCTAGGGGCCATCAACTTCATCACAACAGCAATCAACATAAAACCACCCGCCCTTTCACAATACCAGACCCCCCTATTCGTCTGATCAGTCCTAATCACCGCAGTGCTACTCCTGCTATCCCTCCCCGTTCTTGCCGCTGGAATCACCATGCTCCTCACCGACCGCAACCTAAACACAACCTTCTTTGACCCAGCAGGGGGAGGAGACCCAGTACTATACCAACACCTCTTT	0	0	0	0	0	0	0	0	0	0	0	0	0	0	0	0	0	0	0	0	0	0	0	0	0	0	0	0	0	0	0	0	0	0	0	0	0	0	0	0	619	857	0
NEST_102924_COI_Sequence_311	311	29	1460	64.8889	14	TCCGCTATCAGGTATCCAGTCACACTCAGGTGGATCTGTAGATTTAGCGATCTTTAGTCTTCACTTAGCAGGAATTTCCTCAATGTTAGGAGCAATGAACTTCATTACTACAATCCTTAACATGCGAAACCCTGGAATGACATTACATAAACTTCCGTTATTCTGTTGAGCTATCTTTGTAACAGCTATTTTACTATTATTATCATTACCAGTTCTAGCAGGTGGTATTACAATGTTATTAACAGATCGAAACTTTAATACATCATTCTATGACCCAGCTGGAGGAGGAGACCCTATTTTATACCAACACTTATTC	0	26	63	98	8	22	15	7	0	0	0	0	5	16	242	178	0	0	13	4	22	24	0	0	20	47	0	0	112	188	15	43	0	0	4	0	35	31	63	113	0	13	23
NEST_102924_COI_Sequence_312	312	2	1460	64.8889	0	TCCATTGTCAGGTATAACAGCGCACTCTGGTGGTGCAGTAGATCTAGCAATTTTCAGTTTACATCTTTCAGGTGCAGCTTCAATTTTAGGGGCAATTAACTTTATCTGTACTATTACTAATATGAGATCAAAAAGTTTACCATTTCATAGATTACCTTTATTTGCTTGGGCAATTTTTATAACAGCATTTTTACTTTTACTTTCATTACCGGTATTAGCAGGTGCAATTACAATGCTTCTTACTGATAGAAATTTCAATACTACTTTTTTTGATCCAGCCGGAGGAGGTGACCCTGTATTATACCAACATTTATTT	0	0	0	0	0	0	0	0	0	0	0	0	0	0	0	0	0	0	0	0	0	0	0	0	0	0	0	0	0	0	0	0	0	0	0	0	0	0	0	0	737	723	0
NEST_102924_COI_Sequence_313	313	34	1456	64.7111	19.5	GCCTCTATCAGGAATCCAATCACACTCAGGAGGATCTGTAGATTTAGCTATCTTCAGTCTTCACTTATCCGGAATTTCATCAATGTTAGGAGCAATGAACTTTATTACTACTATCCTAAATATGCGAAACCCAGGAATGACATTACACAAATTACCTCTATTTGCTTGAGCCGTAATGGTAACAGCTATCTTACTACTTTTATCACTTCCAGTACTAGCAGGAGGAATTACAATGTTATTAACAGATCGAAACTTCAACACATCATTCTATGATCCTGCTGGAGGAGGGGATCCTATCCTATACCAACACCTATTC	0	51	35	80	10	0	0	0	0	30	0	4	76	109	34	36	29	42	5	7	29	39	21	38	16	8	16	5	60	95	0	0	5	18	134	288	0	0	29	30	59	10	5
NEST_102924_COI_Sequence_314	314	33	1435	63.7778	11	ACCTTTATCGGGAATACAAAGTCACAGTGGACCTAGTGTAGATTTAGCTATCTTTGCCTTACATTTATCAGGTATAAGTAGTTTACTAGGTGCTGTAAATTTTATAACAACAATATTAAATATGAGAAGTCCTGGTATAAGATTACATAAATTAGCTTTATTTGGTTGAGCAGTAGTAGTAACAGCAGTATTATTATTACTTTCATTACCAGTATTAGCGGGAGCCATAACTATGGTTTTAACAGATAGAAATTTTAACACATCTTTCTTTGAAGCAGCGGGAGGAGGTGACCCTATATTATACCAACACCTTTTC	0	14	19	29	14	11	0	0	0	0	16	9	16	6	97	109	46	61	0	3	9	5	216	358	6	4	22	9	5	13	11	72	0	0	28	55	0	0	11	18	62	76	5
NEST_102924_COI_Sequence_315	315	2	1418	63.0222	0	ACCTTTATCAGGAGTGCAAAGTCACTCAGGAGGATCTGTTGATTTAGCTATTTTCAGTCTACACCTAGCCGGGATCAGTTCAATGTTAGGTGCTATGAACTTCATTACTACAATTCTTAACATGCGACACCCTGGAATGTCAATGCACAAACTACCATTATTCTGTTGGGCTATTTTCATTACAGCTATCCTACTTCTGCTATCACTTCCAGTGTTAGCCGGAGGTATTACAATGCTGCTAACTGACCGTAACTTCAACACGTCATTCTACGACCCAGCGGGAGGAGGTGACCCTCTACTATTCCAACATCTATTC	0	0	0	0	0	0	0	0	0	0	627	791	0	0	0	0	0	0	0	0	0	0	0	0	0	0	0	0	0	0	0	0	0	0	0	0	0	0	0	0	0	0	0
NEST_102924_COI_Sequence_316	316	4	1406	62.4889	0	TCCGCTTTCAGGACTAAACTCGCACAGTGGGGCATCCGTAGATCTAGCAATCTTTGCTCTCCATCTCGCAGGAATTAGCAGTACATTAGGAGCCATTAACTTCATCGTTACTACCCTCAGTATACGAGCACCCGGAATGAGTCTACATACTATCCCTCTATTTACCTGAGCAACTCTTGTAACTGCAGTTCTTCTCCTTCTTTCTCTACCCGTGCTTGCAGGTGCCATCACCATACTCCTAACTGATCGTGCATTTAACACCAGTTTTTATGACCCTGCTGGAGGAGGAGACCCAGCTCTATTCCAACATCTATTC	0	0	0	0	0	0	608	779	0	0	0	2	0	0	0	0	0	0	0	0	0	0	0	0	0	0	0	0	0	0	0	0	0	0	0	0	0	0	0	0	17	0	0
NEST_102924_COI_Sequence_317	317	18	1402	62.3111	0	TCCTCTATCAGGTATCCAAGCTCACTCAGGTGGTTCAGTTGATCTAGCTATCTTTGCTCTACATCTTTCAGGTATCTCATCTATGCTTGGTGCAATGAATATTACAACAACTATTCTAAACATGCGAGCTCCTGGTATGACTCTTCACAAAATGCCTCTATTCGTATGGGCTATGTTAATGCAATCAATTATTATTCTACTAGCTGTTCCAGTATTAGCAGGTGGTATTACTATGCTATTAACAGATCGTAACTTCAATACTTCATTCTTCGACCCAGCAGGTGGAGGAGATCCAGTACTATACCAACATCTCTTC	0	0	25	16	0	0	1	3	48	845	145	173	0	0	0	0	8	4	0	0	4	6	22	45	0	0	0	0	22	19	3	13	0	0	0	0	0	0	0	0	0	0	0
NEST_102924_COI_Sequence_318	318	5	1396	62.0444	0	ACCTTTATCAGCTATACAAAGTCACAGTGGACCTAGTGTGGATTTAGCTATTTTTGCATTACACTTATCAGGTGTAAGTAGTCTATTAGGAGCTATGAATTTCATCACTACAATATTAAATATGAGAAGTCCAGGTATTAGATTACATAAATTATCTTTATTTGGTTGAGCAGTTTTAGTAACAGCTGTACTGCTTTTATTATCGCTACCTGTTCTTGCAGGAGCTATAACAATGGTATTAACAGATAGAAACTTTAATACTTCATTCTTTGAAACAGCTGGTGGTGGAGATCCTATATTATACCAACATCTTTTC	0	0	0	0	7	0	0	0	0	0	514	708	0	0	0	0	0	0	0	0	0	0	65	102	0	0	0	0	0	0	0	0	0	0	0	0	0	0	0	0	0	0	0
NEST_102924_COI_Sequence_319	319	26	1386	61.6	4	TCCATTATCTAGTGTACAAAGTCACAGTGGACCAAGTGTTGATCTTGCAATATTTGCATTACACTTATCAGGTATAAGTAGTTTATTAGGTGCAATGAATTTTATAACAACAATTTTAAATATGAGAAGTCCTGGAATTAGACTACATAAATTAGCTTTATTTGGATGAGCAGTTGTAGTTACAGCTGTGTTATTATTATTATCATTACCTGTATTAGCAGGTGGAATTACTATGTTATTGACAGATAGAAACTTTAATACTTCATTCTTCGAAGCTGCAGGTGGAGGAGATCCTATATTATACCAACATCTATTC	0	5	63	108	0	0	0	4	5	55	0	0	10	4	2	0	4	7	6	9	0	0	0	0	0	0	4	0	0	4	4	0	32	21	0	0	14	7	46	81	4	1	493
NEST_102924_COI_Sequence_320	320	12	1371	60.9333	0	ACCTTTATCAGCAATTCAAAGTCACAGTGGTGGAGCTGTAGATTTAGCTATCTTTAGTCTTCATTTAGCAGGAATTTCAAGTATGCTTGGAGCTATGAACTTTATTACAACAATTTTAAACATGCGTGCGCCAGGGATGACATTACATAAAATGCCTTTATTTGTATGGGCTATTTTAGTAACCGCAGTATTATTATTATTATCATTACCTGTATTAGCCGGTGGGATAACAATGTTATTAACAGATAGAAACTTTAATACTAGTTTCTATGAACCAGCAGGTGGTGGAGATCCTTTATTATATCAGCATCTTTTC	0	0	0	0	0	0	103	238	0	0	0	0	0	1	0	0	0	0	0	0	2	0	0	0	0	0	0	0	161	417	27	98	0	0	0	0	0	0	54	116	84	70	0
NEST_102924_COI_Sequence_321	321	30	1367	60.7556	14	GCCGCTGTCGAACAGCACGTACAATAGCGGCCCGGCGATGGATTATACCCTGTTCGCGCTGCATCTGGCCGGCATCTCGTCGCTGCTCGGCGCGATCAACTTCATCACCACAATCTTCAACATGCGCACTCCCGGCATGACGCTGCACAAGATGCCGCTGTTCGTCTGGTCGATGCTGGTCACTGCCTTCCTGCTGCTGCTGGCGATCCCGGTGTTGGCCGGTGCGATCACCATGCTGATCACCGATCGTAACTTCGGCACCTCGTTCTTCGACCCGCAGGGTGGCGGCGATCCGGTGCTGTTCCAGCATCTGTTC	0	17	35	56	0	0	0	12	0	12	14	15	14	32	176	165	0	16	264	173	0	8	0	19	0	11	0	0	0	18	5	28	46	40	37	10	0	5	29	37	0	14	36
NEST_102924_COI_Sequence_322	322	34	1366	60.7111	22	CCCTTTATCTAGTATACAAAGTCACAGTGGACCTAGTGTAGATTTAGCTATATTTGCCTTACATTTAAGTGGGGTAAGTAGTTTACTAGGAGCGATAAATTTTATAACAACAATATTAAATATGAGAAGTCCAGGAATAAGATTACATAAATTAGCTTTATTTGGGTGAGCTGTAGTAGTTACAGCTGTGTTATTACTATTATCATTACCTGTATTAGCTGGTGCAATTACAATGGTATTAACAGATAGAAATTTCAACACTTCATTTTTTGAAGCTGCTGGTGGTGGAGACCCTATATTATACCAACATCTTTTC	0	65	25	43	30	65	0	0	0	8	0	0	67	63	179	130	25	93	0	0	16	23	28	61	24	21	5	3	20	81	24	108	0	2	15	19	6	7	24	46	13	26	0
NEST_102924_COI_Sequence_323	323	30	1354	60.1778	16	TCCATTATCAGGTATACAAAGTCACAGTGGTCCCAGTGTAGATCTGGCTATTTTTGCCTTACATCTATCGGGTGTAAGCAGTTTACTGGGAGCCATGAATTTTATAACAACTATATTGAACATGAGAGCTCCAGGAATAAGATTACATAAATTAGCTCTGTTCGGATGAGCAGTAGTAGTAACAGCAGTATTATTGTTACTTTCTTTACCAGTACTGGCAGGAGGGATTACTATGATCTTAACTGATAGAAATTTTAATACATCTTTCTTTGAAGTAGCTGGAGGAGGGGATCCTATTCTGTACCAACACTTATTC	0	20	44	78	8	0	0	3	0	13	0	0	48	87	9	9	0	0	53	50	4	0	6	0	0	0	0	0	12	21	14	46	99	81	36	29	27	37	64	98	18	65	178
NEST_102924_COI_Sequence_324	324	34	1351	60.0444	12	TCCATTATCAGGAATCCAAAGTCACAGTGGTCCTAGTGTGGATCTGGCTATATTTGCCTTACATCTATCAGGAATAAGTAGTTTACTTGGAGCTATGAATTTTATAACTACTATATTGAATATGAGAGCACCAGGAATAAGATTACACAAACTGGCTTTATTTGGTTGAGCTGTAGTCGTAACAGCTGTTTTACTATTACTATCTCTTCCAGTTCTGGCTGGAGCTATTACAATGGTACTAACAGACAGAAACTTTAATACATCATTTTTCGAAGTAGCAGGTGGAGGAGACCCTATCTTATACCAACACCTGTTC	0	8	0	25	236	334	35	30	0	7	0	3	14	25	16	0	0	14	100	60	24	42	6	28	0	0	11	2	9	35	0	12	23	11	0	17	8	12	4	4	9	27	96
NEST_102924_COI_Sequence_325	325	31	1320	58.6667	8	GCCATTATCAGGAATTCAATCACACTCAGGTGGATCTGTTGATTTAGCTATTTTCAGTCTTCACCTAGCAGGAATATCATCAATGCTCGGTGCAATGAACTTTATAACTACAATCCTTAATATGCGAAATCCTGGAATGACATTACACAAATTACCTTTATTTTGTTGAGCCATCATGGTAACAGCAATATTACTATTACTATCATTACCTGTTCTAGCCGGTGCAATCACGATGTTATTAACGGACCGAAATTTTAACACGTCATTCTATGACCCTGCTGGAGGAGGTGATCCTATTCTATACCAACACTTATTC	0	52	8	4	0	0	0	8	0	9	0	0	19	17	16	8	5	52	171	174	9	6	21	6	3	0	122	39	3	25	2	8	159	129	3	6	0	0	0	14	0	0	135
NEST_102924_COI_Sequence_326	326	26	1319	58.6222	1	TCCATTATCTAGTGTACAAAGTCATAGTGGTCCTAGTGTTGACCTTGCTATCTTTGCCTTACACTTAGCAGGGGTAAGCTCATTATTAGGTGCGATGAACTTCATCACTACTATATTAAATATGAGATGTCCTGGTATAAGATTACATAAATTAGCATTATTCGGTTGAGCTGTAGTAGTTACAGCTGTATTATTACTGTTATCACTTCCAGTTCTTGCTGGTGCAATAACAATGTTATTAACTGATAGAAATTTTAATACTTCATTCTTTGAGGCAGCAGGAGGTGGAGACCCACTATTGTACCAACATCTTTTC	0	4	1	0	3	1	1024	107	0	0	0	0	2	2	12	3	0	0	6	2	4	0	1	0	24	5	0	0	29	8	12	4	43	1	0	0	0	0	4	1	15	1	0
NEST_102924_COI_Sequence_327	327	41	1317	58.5333	18	TCCATTAAGTAGTATTGAGGCCCATTCAGGACCTTCAGTTGATTTAGCCATTTTTAGTTTACATTTGTCTGGTGCATCTTCCATTGCAGGAGCGATCAATTTTATCGTGACGATTATGAATATGCGCGGACGTGGTCTTGAATTTTACCGATTACCTTTATTTGTGTGAGCAGTTTTCGTCACTGCCATTTTACTATTATTGTCTTTACCAGTGCTAGCTGGTGCAATTACCATGTTGTTATTTGATCGTAATCTTGGAACAGTTTTTTTTAATGCTGCCGGAGGTGGTGATCCTGTTTTATATCAACATCTTTTT	0	51	30	40	34	28	8	2	2	35	8	8	35	26	177	147	6	18	16	6	11	25	8	18	11	20	0	0	52	82	51	153	14	13	5	11	19	23	53	28	4	9	17
NEST_102924_COI_Sequence_328	328	40	1316	58.4889	20.5	ACCTTTATCAGGAATTCAAGCACACTCGGGACCTGCTGTTGATTTAGCTATCTTTAGCTTACATTTGTCAGGAGCCTCTTCTATTATGGGAGCTATTAACTTTATTGTAACCGTCTTAAATATGCGTGCACGAGGAATGGCTATGTATAGTATTCCTTTATTTGCATGATCTATTTTCGTAACCGCTTTCTTACTGCTGTTATCGTTACCTGTTTTAGCTGCAGCGATAACTATGCTTTTAACGGATCGTAATTTCAACACCTCTTTTTTTGTTCAAGTAGGTGGAGGAGATCCTATTTTATACCAACATTTGTTT	0	26	9	18	62	69	39	40	0	15	20	22	10	23	70	64	10	43	9	0	6	9	13	29	8	17	54	16	0	21	22	61	31	15	97	142	13	30	12	14	69	66	14
NEST_102924_COI_Sequence_329	329	36	1316	58.4889	18	GCCACTAAGTAGCATTGCAAGTCACTCAGGGGGGTCAGTAGATTTAGCTATTTTCAGTTTGCACTTATCAGGTATAAGTAGTATATTAGGAGCTATAAACTTTATAACCACTATTTTTAATATGCGTGGTCCAGGTATGACAATGCATCGTCTGCCTTTATTTGTTTGGTCAGTTCTAATTACAGCATTCTTGTTATTGTTGTCACTTCCTGTCCTAGCCGGTGGAATTACTATGTTATTAACAGATCGAAACTTTAACACTACATTTTTTGACCCTGCAGGTGGAGGAGACCCCATCTTATTTCAACACTTGTTT	0	21	6	0	0	6	16	24	0	3	3	0	15	37	49	43	0	4	259	231	1	4	32	31	6	7	0	0	10	37	3	23	38	43	20	23	5	2	32	46	31	21	110
NEST_102924_COI_Sequence_330	330	36	1314	58.4	13	TCCATTAGCTGGAATCCAATCACACTCAGGTGGATCTGTAGATTTAGCGATCTTCAGTCTTCACTTAGCTGGGATTTCATCCATGCTTGGAGCAATGAACTTTATCACAACAATCCTTAATATGCGAAACCCAGGAATGACATTACACAAACTACCACTATTCTGTTGAGCTATCATGGTAACAGCCATCCTATTACTATTATCATTACCAGTACTAGCAGGGGGTATCACAATGTTATTAACTGACCGAAACTTCAACACATCATTCTATGATCCAGCAGGAGGAGGAGACCCAATCCTATACCAACACTTATTC	0	46	35	66	192	67	62	37	0	20	2	3	10	5	93	76	7	11	0	0	18	34	27	78	8	26	7	2	75	158	8	57	0	14	5	0	18	4	7	12	22	2	0
NEST_102924_COI_Sequence_331	331	38	1302	57.8667	17	TCCATTAAGTAGCATTGAAGCACATTCAGGACCTTCAGTAGATTTAGCAATTTTTAGTTTACATTTATCTGGTGCATCTTCAATTGCAGGAGCTATTAATTTTATTGTAACGATTGTAAATATGAGAGCACGTGGTATGGAATTTTACCAATTGCCTTTATTTGTCTGATCTGTTTTTGTCACAGCAATTTTATTACTTTTATCTTTACCTGTTTTAGCAGGAGCAATTACTATGTTATTATTTGATCGTAATTTAGGAACCGTCTTTTTTAATGCTGCTGGAGGTGGTGATCCTGTTTTATATCAACATCTTTTT	0	101	18	52	8	20	33	36	5	24	3	3	49	48	270	213	19	38	13	16	16	31	19	36	8	5	0	1	23	57	20	48	3	2	4	2	0	0	0	2	0	10	34
NEST_102924_COI_Sequence_332	332	19	1294	57.5111	0	TCCTCTATCAGGAATACAAAGTCATAGTGGACCAAGTGTAGACTTAGCTATCTTCGCTCTTCATCTTGCAGGGATAAGTAGTTTATTGGGAGCAATGAACTTTATAACAACCATTTTAAACATGAGAAGCCCTGGTATAAGACTACATAAGTTAGCTTTATTTGGGTGAGCTGTAGTAGTTACAGCAGTATTGTTACTACTATCTTTACCTGTATTGGCAGGAGCTATAACAATGGTTTTAACAGACAGAAACTTTAATACATCCTTCTTTGAAGTAGCAGGTGGGGGAGATCCTATACTATACCAACATCTTTTC	0	0	0	34	0	0	269	354	0	1	0	0	0	4	0	0	0	0	22	0	0	8	0	0	1	3	0	0	0	0	14	38	98	85	0	0	68	78	78	107	0	5	27
NEST_102924_COI_Sequence_333	333	25	1293	57.4667	2	TCCTCTATCAGGTATCCAAGCTCACTCAGGTGGTTCAGTTGATCTAGCTATCTTTGCTCTACATCTTTCAGGTATCTCATCTATGCTTGGTGCAATGAACATTACAACAACTATTCTTAATATGCGAGCTCCTGGTATGACTCTACACAAAATGCCTCTATTCGTATGGGCTATGTTAATGCAATCAATTATTATTCTACTAGCTGTTCCTGTATTAGCCGGTGGTATTACTATGCTATTAACAGATCGTAACTTTAACACTTCATTCTTCGATCCAGCAGGTGGAGGAGATCCAGTACTATATCAACATCTCTTC	0	6	117	168	1	1	44	53	39	511	97	96	1	8	0	0	3	14	0	0	5	9	23	35	25	10	0	0	1	9	6	11	0	0	0	0	0	0	0	0	0	0	0
NEST_102924_COI_Sequence_334	334	5	1284	57.0667	0	ACCTCTATCAGGTGTACAAGCCCACTCAGGTGGTTCAGTTGATCTAGCAATTTTCGCTCTTCACCTTTCAGGTATTAGTTCAATGCTAGGGGCTATGAACATCCTTACAACTATTCTAAACATGCGAGCTCCAGGTATGACACTTCACAAAATGCCTCTATTCGTATGGGCTATGCTAATGCAATCAGTTATTATTATTCTAGCAGTTCCTGTACTAGCAGGAGGTCTTACAATGCTTCTAACAGATCGTAACTTCAACACGTCATTCTTCGACGCAGCTGGAGGAGGTGACCCAGTACTATACCAACACATCTTT	0	0	0	0	0	0	0	0	0	0	0	0	0	0	0	0	0	0	0	0	0	0	0	0	0	0	0	0	0	0	0	0	464	403	0	0	232	184	0	1	0	0	0
NEST_102924_COI_Sequence_335	335	34	1282	56.9778	12	ACCTTTAAGTAGTGTACAAAGTCACAGTGGACCTAGCGTTGATTTAGCAATATTTGCTTTACACTTATCTGGTATAAGTTCACTATTAGGAGCCATGAACTTTATTACTACTATATTAAATATGAGATGTCCTGGTATCAGATTACATAAATTAGCTTTATTTGGATGAGCTGTAGTTGTTACTGCTGTATTATTACTATTATCACTACCTGTGTTAGCTGGTGCAATAACTATGCTATTAACTGATAGAAACTTCAATACTTCATTCTTTGAAGCAGCAGGAGGAGGAGATCCATTATTATACCAACACCTTTTC	0	47	40	58	25	34	0	1	4	21	0	0	26	59	328	292	15	30	3	2	5	13	8	8	0	0	0	0	17	23	11	44	1	3	38	42	0	12	4	12	32	23	0
NEST_102924_COI_Sequence_336	336	38	1274	56.6222	15.5	TCCCCTTTCAGGTATCCAAAGTCACAGTGGTCCTAGCGTGGATCTGGCGATCTTTGCCTTACATCTGTCAGGTGTAAGTAGTTTACTTGGAGCAATGAATTTCATAACAACAATACTAAACATGAGAGCTCCAGGTATCAGATTACATAAATTAGCACTATTCGGTTGAGCTGTGGTAGTTACAGCTGTGTTATTATTACTCTCTTTACCTGTGTTGGCTGGAGGAATAACAATGATCTTAACAGATAGAAATTTTAATACTTCTTTCTTCGAAGTAGCAGGTGGAGGAGATCCTATCTTGTACCAACACTTATTC	0	12	19	46	4	0	0	15	0	19	7	2	28	26	18	10	7	29	151	124	6	11	61	54	0	12	17	9	12	16	0	33	25	60	35	23	6	8	9	16	9	7	195
NEST_102924_COI_Sequence_337	337	22	1259	55.9556	1	TCCTCTATCAGGTATCCAAGCTCACTCAGGTGGATCAGTTGATCTAGCGATCTTTGCGCTACATCTTTCTGGTATCTCATCTATGCTTGGAGCTATGAACATCACTACTACAATTCTTAACATGCGAGCACCGGGTATGACTCTACACAAAATGCCTCTGTTCGTATGGGCTATGCTAATGCAATCAATTATTATCCTACTAGCTGTTCCAGTTCTAGCAGGTGGTATTACTATGCTATTAACAGATCGTAACTTTAACACATCATTCTTCGACCCAGCAGGTGGGGGAGATCCTGTACTATACCAACACCTATTC	0	24	110	146	0	38	0	0	0	1	0	0	120	335	4	1	11	38	6	3	6	30	0	0	0	0	0	0	0	0	0	2	0	0	12	1	3	16	0	0	188	164	0
NEST_102924_COI_Sequence_338	338	8	1258	55.9111	0	ACCTTTATCAGGAATACAAAGCCACAGTGGACCTAGTGTAGATTTAGCTATTTTTGCTCTACACTTATCGGGTATAAGTAGTTTACTAGGTGCTATGAACTTTATAACTACAATACTAAACATGAGAAGTCCAGGTATAAGATTACATAAATTAGCTTTATTCGGCTGAGCTGTTGTAATTACAGCAGTTTTACTTTTATTATCTTTACCTGTGCTTGCTGGTGGGATAACTATGATATTAACAGACAGAAACTTTAACACATCATTTTTTGAAGTAGCAGGGGGAGGTGATCCTATATTATATCAACATTTATTT	0	0	0	0	0	0	516	712	0	0	0	0	3	0	0	0	0	0	0	0	0	0	0	0	0	0	0	0	0	0	1	6	1	0	0	0	0	0	0	0	3	16	0
NEST_102924_COI_Sequence_339	339	30	1243	55.2444	6	TCCATTATCAGGTATACAAAGTCATAGTGGACCTAGTGTAGATTTAGCTATATTTGCCTTACATTTATCAGGTATTAGTTCTTTATTAGGAGCTATTAATTTTATAACAACAATAATAAATATGAGAAGTCCTGGTATAAGACTTCACAAATTAGCTTTATTTGGATGGGCTGTTATTGTTACTGCTGTACTATTACTATTATCGCTACCAGTTTTAGCCGGTGCAATTACTATGGTATTAACAGATAGAAACTTTAATACTTCATTCTTTGAAGCCGCAGGTGGAGGAGATCCAATATTATATCAACATCTTTTC	0	34	0	17	0	0	0	0	0	4	0	0	42	142	235	222	46	85	14	19	36	66	18	34	1	0	2	0	8	28	9	4	33	37	4	0	0	2	1	2	1	0	49
NEST_102924_COI_Sequence_340	340	36	1240	55.1111	21	TCCATTATCATCAATCCAAAGTCATAGTGGAGGTGCTGTAGATTTAGCTATCTTCAGTCTACATTTAGCAGGAATTTCAAGTATGCTTGGAGCTATGAATTTCATTACTACAATATTAAATATGCGAGCACCAGGGATGACGTTACATAAAATGCCATTATTTGTATGGGCTATTTTAGTAACAGCAGTATTATTATTATTATCATTACCAGTATTAGCCGGTGGAATAACAATGTTACTAACAGATAGAAACTTCAATACTAGTTTTTACGAACCAGCAGGTGGAGGAGATCCATTATTATACCAACATTTATTC	0	8	18	31	36	50	52	76	0	2	13	21	38	68	0	7	36	83	0	0	30	77	0	4	57	57	0	4	5	11	0	70	8	5	31	16	23	21	56	78	81	61	1
NEST_102924_COI_Sequence_341	341	18	1240	55.1111	0	ACCACTTGCAGGTATCCAAAGCCACTCTGGTGGATCTGTTGACCTAGCAATCTTCAGTCTTCACCTTGCTGGTATCAGTAGTCTTCTAGGAGCAATGAATTTCATCACGACAATTCTTAACATGCGAGCTCCAGGAATGAACCTACACAAGCTTCCTCTATTCTGCTGAGCGATCTTCGTAACTGCTGTTCTACTCCTTCTTTCACTTCCAGTGCTTGCAGGAGCTATTACAATGCTACTTACAGACCGAAATCTTAATACATCATTCTATGACCCAGCAGGAGGGGGAGACCCTATTCTATACCAACACCTATTC	0	0	68	35	0	0	0	0	0	0	12	0	0	0	0	0	0	0	82	23	16	0	0	0	0	0	0	0	0	6	0	6	282	110	61	48	21	2	170	137	0	0	105
NEST_102924_COI_Sequence_342	342	36	1234	54.8444	18.5	TCCATTAAGTAGTATTGAAGCTCATTCAGGACCTTCAGTCGATTTAGCCATTTTTAGTTTACATTTATCTGGTGCATCTTCTATTGCAGGAGCGATCAATTTTATCGTTACTATTATTAATATGCGCGGACGTGGTCTGGAGTTTTATCGTTTACCTTTATTTGTATGAGCAGTTTTCGTCACTGCCATTTTATTATTATTGTCTTTACCAGTACTTGCTGGTGCAATTACCATGTTGTTATTTGATCGTAATCTTGGAACAGTTTTTTTCAATGCTGCCGGAGGTGGTGATCCTGTTTTATATCAACATTTATTT	0	14	19	59	15	12	0	0	0	86	37	28	41	49	62	49	44	106	0	0	16	15	52	96	6	19	26	13	8	22	2	5	4	5	73	95	0	0	18	24	37	57	8
NEST_102924_COI_Sequence_343	343	8	1226	54.4889	0	TCCTCTTTCTTCTCTTCAAAGTCACTCAGGTGGTTCAGTAGATCTAGCAATCTTTAGTCTACACCTAGCAGGTATTTCTTCTATGCTTGGTGCTATGAACTTTATTACAACAATTCTAAATATGCGAAACCCTGGTATAACACTACATAAACTGCCCCTATTTGCCTGGGCAATTATGGTTACAGCAATTCTACTACTACTATCACTACCCGTACTAGCTGGTGCTATCACTATGCTACTAACAGATCGGAACTTCAACACCTCATTCTTTGATCCTGCTGGAGGTGGAGATCCTGTACTATACCAACACCTATTC	0	0	0	0	6	89	0	29	0	0	423	579	0	0	0	0	0	0	0	0	0	0	0	0	5	0	0	0	0	0	0	0	0	0	0	0	0	0	0	0	38	57	0
NEST_102924_COI_Sequence_344	344	17	1221	54.2667	0	ACCTCTAGCAGGAATCCAAAGCCACTCAGGTGGATCAGTTGACCTAGCTATCTTCAGCCTTCACCTTGCTGGTATTAGCAGTATGCTCGGAGCTATGAACTTCATTACAACGATCCTGAACATGCGTAACCCTGGTATGACTCTTCACAAGCTACCACTCTTCTGTTGAGCCATCATGGTCACAGCTGTGCTTCTACTGCTATCACTACCCGTGCTTGCTGGTGCAATTACAATGCTGCTAACCGACCGGAACTTCAACACATCATTCTACGATCCAGCAGGAGGAGGGGACCCAATCCTCTACCAACACCTCTTC	0	5	0	0	14	0	867	134	0	0	0	0	0	0	12	0	7	2	3	0	4	0	95	25	0	0	0	0	0	0	10	18	0	0	0	0	6	0	0	2	15	2	0
NEST_102924_COI_Sequence_345	345	13	1219	54.1778	0	GCCGTTGTCCTCGGGTACGTATCAGTCGGGTCCGGCGATGGACTACACGCTGTTCGCCCTGCACTTGGCAGGTGCGTCGTCCCTCCTCGGCGCCATCAACTTCATCACCACCATCTTCAACATGCGTGCGCCGGGGATGACCCTGCACAAGATGCCGTTGTTCGTGTGGTCGATGCTGGTTACGGCATTCTTGCTGCTACTGTCGGTTCCGGTTCTGGCTGGCGCCATCACCATGCTGATCACCGACCGTAACTTCGGGACCGCCTTCTTCGATCCGCAGGGCGGTGGCGACCCGGTGCTGTTCCAGCATCTATTC	0	0	23	23	0	59	0	108	0	0	17	0	92	60	423	273	0	32	56	0	0	35	0	0	0	0	0	0	0	0	0	0	18	0	0	0	0	0	0	0	0	0	0
NEST_102924_COI_Sequence_346	346	23	1205	53.5556	2	TCCTCTAGCAAGTGTACAAGCTCATTCAGGTGGTGCTGTTGATCTAGCGATCTTCGGACTTCACCTTACAGGGATTTCATCTATGCTGGGGGCCATGAATATCATTACTACCATCCTTAACATGCGAGCACCGGGTATGACATTACACAAAATGCCTCTATTCGTGTGGGCCATGTTAATGCAATCAGTTATTGTTATTCTAGCTATTCCAGTACTAGCTGGTGCACTTACAATGGTGCTGACAGATCGTAACTTCAACACTTCATTCTTCGATCCTGCCGGTGGAGGAGATCCTGTACTGTATCAACACCTCTTC	0	0	17	20	142	249	267	239	0	0	0	3	0	0	4	7	9	17	0	0	0	0	18	21	5	9	0	0	19	58	13	25	0	0	1	0	0	0	0	1	37	24	0
NEST_102924_COI_Sequence_347	347	35	1204	53.5111	8.5	TCCATTATCAGGTATACAAAGTCACAGTGGTCCTAGTGTGGATTTAGCAATTTTTGCTCTTCACTTATCAGGTATAAGTAGTTTATTAGGAGCTATTAATTTTATAGTAACAATACTAAACATGAGAAGTCCAGGTATAAGACTACACAAATTAGCATTATTCGGATGAGCAGTGGTAGTAACAGCAGTGTTATTACTATTATCTTTACCGGTTTTAGCTGGAGCAATAACAATGGTCTTAACAGACAGAAACTTTAATACATCTTTCTTCGAAGTAGCAGGGGGTGGAGACCCTATATTATACCAACATCTATTC	0	9	17	24	21	36	15	31	1	10	74	78	8	5	5	4	5	6	0	0	1	1	13	13	11	20	0	0	10	6	10	35	0	3	3	7	4	0	225	377	51	65	0
NEST_102924_COI_Sequence_348	348	24	1198	53.2444	3	TCCTCTATCAGGTATCCAAGCTCACTCAGGTGGATCAGTTGATCTAGCGATCTTTGCGCTACATCTTTCTGGTATCTCATCTATGTTAGGTGCAATGAATATCACAACTACAATTCTTAACATGCGAGCACCTGGTATGACTCTACACAAAATGCCTCTGTTCGTATGGGCTATGTTAATGCAATCAATTATTATCCTACTAGCTGTTCCAGTTCTAGCAGGTGGTATTACTATGCTATTAACAGATCGTAACTTCAACACATCATTCTTCGACCCAGCAGGTGGAGGAGATCCTGTACTATACCAACACCTATTC	0	0	64	124	0	0	13	24	0	14	0	0	27	69	0	0	7	34	3	1	4	9	27	39	0	0	0	0	0	0	0	0	38	26	28	42	3	1	269	326	0	6	0
NEST_102924_COI_Sequence_349	349	13	1191	52.9333	0	TCCTTTAAGTGGAGTACAAAGTCATAGTGGACCTAGTGTTGATTTAGCTATATTTGGATTACATTTATCAGGTATAAGTAGTTTATTGGGAGCTGTAAATTTCATTACTACTATACTAAATATGAGAAGTCCAGGTATCAGGTTGCATAAATTAGCTTTATTCGGTTGAGCTGTAGTTGTTACAGCAGTTTTATTATTATTATCATTACCAGTATTAGCGGGTGCAATCACTATGCTTTTAACTGATAGGAATTTTAATACATCATTTTTCGAAGCAGCAGGAGGTGGTGACCCAATTTTATACCAACATCTTTTC	0	0	10	19	0	0	0	0	0	0	0	0	0	0	0	0	0	0	2	7	0	0	0	0	0	0	0	0	0	1	0	0	310	257	87	95	0	0	33	51	0	0	160
NEST_102924_COI_Sequence_350	350	42	1188	52.8	18	GCCCTTAAGTGGCATTGAGGCGCATTCCGGCCCCGCAGTGGATTTCGGTATTTTCAGCCTTCATCTGGCGGGAATGTCTTCCATTCTAGGAGCAATTAACTTTATTGTTACGATTTTTAATATGCGCGCTCACGGAATGCCTCTGTACGCTATGCCTCTTTTCGTGTGAAGTATTCTGATTACTGCGTTTTTACTTCTGCTTTCTCTGCCGGTTTTAGCAGGAGCTATTACTATGTTGTTACTCGACCGTAATTTTAAGACTGTTTTCTTTAATGCGAACGGTGGTGGTGATCCTATTCTTTACCAGCACTTATTC	0	7	63	106	78	42	11	28	1	25	6	3	18	35	10	4	16	36	69	49	2	5	38	50	1	3	0	4	19	15	14	47	9	24	9	13	18	20	15	30	80	126	24
NEST_102924_COI_Sequence_351	351	31	1184	52.6222	15	TCCTTTAGCTGGAATCCAATCACACTCAGGTGGTTCTGTAGATTTAGCTATCTTCAGTCTTCACTTAGCCGGGATTTCATCAATGTTAGGGGCAATGAACTTTATCACAACAATTATTAATATGCGAAACCCTGGTATGACATTACACAAACTACCTTTATTCTGTTGAGCAATCATGGTAACAGCAATTTTACTATTACTATCATTACCTGTTTTAGCAGGAGGTATTACAATGTTATTAACAGATCGAAACTTTAACACATCATTCTATGACCCTGCAGGAGGGGGTGATCCTATCCTATACCAACATTTATTC	0	10	30	26	64	99	63	56	1	21	9	12	0	0	52	37	13	22	1	0	17	41	38	77	85	130	0	0	39	60	42	90	0	0	0	0	3	6	0	5	27	8	0
NEST_102924_COI_Sequence_352	352	20	1183	52.5778	0	TCCTCTATCCGGTATCCAAGCTCATTCAGGTGGTTCAGTTGATCTAGCTATCTTTGCACTACATCTTTCAGGTATCTCATCTATGCTTGGTGCAATGAACATTACAACAACTATTCTAAACATGCGAGCTCCTGGTATGACACTACACAAAATGCCTCTCTTCGTATGGGCTATGTTAATGCAATCAATTATTATTCTACTAGCTGTTCCTGTATTAGCCGGTGGTATTACTATGCTATTAACAGATCGTAACTTCAACACTTCATTCTTCGACCCAGCAGGTGGAGGTGATCCAGTACTATACCAACATTTATTC	0	97	17	21	0	0	17	0	30	653	12	26	0	12	1	0	39	88	0	0	36	69	3	15	5	0	0	0	8	21	0	13	0	0	0	0	0	0	0	0	0	0	0
NEST_102924_COI_Sequence_353	353	25	1168	51.9111	2	ACCTCTATCAGGTGTACAAGCTCACTCAGGTGGTTCAGTTGATCTAGCCATTTTCGCTCTTCACCTTTCAGGTATTAGTTCAATGCTGGGTGCAATGAACATCCTTACAACTATTCTAAACATGCGGGCTCCAGGTATGACACTTCACAAAATGCCACTATTCGTATGGGCTATGCTAATGCAATCAGTTATTATTATTCTAGCTGTTCCTGTATTAGCCGGAGGTCTTACAATGCTTCTAACAGATCGTAACTTCAACACTTCATTCTTCGACGCAGCTGGAGGAGGTGACCCAGTACTATACCAACATATCTTC	0	35	164	253	28	100	0	0	2	57	15	3	13	14	0	0	1	7	3	0	0	0	0	0	0	0	1	0	0	0	0	0	2	2	0	0	40	26	175	166	44	4	9
NEST_102924_COI_Sequence_354	354	10	1166	51.8222	0	ACCTCTATCAGGTGTACAAGCCCACTCAGGTGGTTCAGTTGATCTAGCAATTTTCGCTCTTCACCTTTCAGGTATTAGTTCAATGCTGGGGGCTATGAACATCCTTACAACTATTCTAAACATGCGGGCTCCAGGTATGACACTTCACAAAATGCCACTATTCGTATGGGCTATGCTAATGCAATCAGTTATTATTATTCTAGCTGTTCCTGTACTAGCCGGAGGTCTTACAATGCTTCTAACAGATCGTAACTTCAACACTTCATTCTTCGACGCAGCTGGAGGAGGTGACCCAGTACTATACCAACACATCTTC	0	0	463	640	18	0	0	0	0	0	0	0	0	0	0	0	0	0	0	3	0	0	0	0	0	0	0	0	0	0	0	0	0	0	0	6	0	1	1	0	11	13	0
NEST_102924_COI_Sequence_355	355	35	1163	51.6889	4.5	TCCTTTATCAGGAATACAAAGTCATAGTGGACCTAGTGTAGATTTAGCTATATTTGCTTTACACTTATCAGGGATAAGTAGTTTATTAGGAGCTATAAACTTTATAACAACAATATTAAATATGAGAAGTCCAGGTATTAGATTACACAAATTAGCTTTATTTGGATGAGCTGTTGTTGTTACAGCTGTATTATTATTACTATCTTTACCAGTTTTAGCAGGTGCTATTACGATGGTATTAACTGATAGAAATTTTAATACATCATTTTTTGAAGCTGCTGGAGGTGGTGATCCTATATTATACCAACATTTATTT	0	11	9	11	3	0	1	8	0	11	3	2	0	9	3	0	0	0	65	62	2	6	3	9	0	8	3	3	1	2	2	0	75	49	151	182	8	7	20	51	2	3	204
NEST_102924_COI_Sequence_356	356	31	1161	51.6	13.5	GCCCTTGTCGAACTCCACATACATGGGTGGTCCGGCGATGGACTATACGCTCTTCGCTCTGCACCTTGCCGGCGCCAGTTCGCTGCTGGGCGCGATCAACTTCATCACCACGATCTTCAATATGCGTGCGCCTGGCATGACGCTGCATAAGATGCCGCTGTTCGTGTGGTCGATGCTGGTTACGGCGTTCCTGCTGCTGCTTTCTGTGCCTGTGCTGGCCGGCGCGATCACCATGCTGATCACCGACCGTAACTTCGGCACCTCGTTCTTCGACCCGCAGGGTGGTGGCGATCCCGTCCTGTTCCAGCATCTGTTC	0	9	46	126	0	3	0	0	1	4	0	1	13	37	43	32	10	0	201	169	0	5	0	0	0	5	0	0	3	14	0	22	61	53	17	15	48	50	30	45	16	15	47
NEST_102924_COI_Sequence_357	357	15	1161	51.6	0	TCCTTTAAGTGGAGTACAAAGTCATAGTGGACCTAGTGTTGATTTAGCTATATTTGGATTACATTTATCTGGTATAAGTAGTTTATTGGGAGCTGTAAATTTCATTACTACTATACTAAATATGAGAAGTCCAGGTATCAGGTTGCATAAATTAGCTTTATTCGGTTGAGCTGTAGTTGTTACAGCAGTTTTATTATTATTATCATTACCAGTATTAGCGGGTGCAATCACTATGCTTTTAACTGATAGGAATTTTAATACATCATTTTTCGAAGCAGCAGGAGGTGGTGACCCAATTTTATACCAACATCTTTTC	0	0	119	234	0	0	0	0	0	3	0	0	0	0	0	0	0	0	2	0	2	0	0	0	0	0	0	0	0	5	0	0	55	44	19	38	0	9	58	91	0	0	262
NEST_102924_COI_Sequence_358	358	19	1154	51.2889	0	ACCTCTATCAGGAATCCAATCACACTCAGGAGGTTCTGTTGATTTAGCTATCTTCAGCCTTCACCTATCAGGAATCTCATCAATGTTGGGAGCAATGAATTTCATTACTACTATCCTAAATATGCGAAACCCAGGAATGACATTACACAAATTACCTCTATTTGCTTGAGCCGTAATGGTAACAGCGATCTTACTACTACTATCACTACCAGTATTAGCCGGAGGAATTACAATGTTATTAACAGATCGAAACTTCAACACATCATTCTACGATCCAGCTGGAGGAGGAGACCCTATCCTATACCAACACTTATTC	0	10	69	308	0	0	0	0	0	0	4	3	0	0	10	0	5	16	0	0	4	0	59	56	6	0	0	0	0	0	0	4	0	0	0	0	25	11	89	77	167	231	0
NEST_102924_COI_Sequence_359	359	23	1153	51.2444	3.5	TCCTCTATCAGGTATCCAAGCTCACTCAGGTGGATCAGTTGATCTAGCAATCTTTGCGCTACATCTATCTGGTATCTCATCTATGTTAGGTGCAATGAATATCACAACTACAATTCTTAACATGCGAGCACCTGGTATGACTCTACACAAAATGCCTCTGTTCGTATGGGCTATGTTAATGCAATCAATTATTATTCTACTAGCTGTTCCAGTTCTAGCAGGTGGTATTACTATGCTATTAACAGATCGTAACTTCAACACATCATTCTTCGACCCAGCAGGTGGAGGAGATCCTGTACTATACCAACACCTATTC	0	0	223	203	0	13	0	0	0	0	3	21	7	6	0	4	2	0	0	0	0	0	152	221	7	7	0	5	53	77	4	0	0	0	7	15	0	0	5	26	55	37	0
NEST_102924_COI_Sequence_360	360	15	1152	51.2	0	TCCTCTTTCTGGAATACAAAGTCATAGTGGACCTAGTGTAGATCTAGCCATTTTTGCTTTACATCTTTCAGGTATAAGTAGTTTATTAGGAGCTATGAACTTCATAACAACAATCTTAAATATGAGAAGCCCTGGTATTAGACTACACAAATTGGTATTATTCGGTTGAGCCGTTGTTATTACGGCCGTTCTACTTTTATTATCTCTACCTGTTTTAGCCGGTGGAATTACAATGATATTAACTGATAGAAATTTCAACACATCATTCTTTGAAGCAGCAGGAGGTGGTGATCCTATTTTATACCAACACCTTTTC	0	0	0	0	0	0	0	0	0	0	0	0	0	2	0	0	0	0	243	291	0	0	0	0	0	0	13	5	0	0	0	5	143	127	6	0	0	0	11	10	15	7	151
NEST_102924_COI_Sequence_361	361	27	1150	51.1111	5	ACCCCTTTCAGGAATACAAAGTCATAGTGGACCTAGCGTAGATTTAGCCATTTTTGCCTTACACCTTTCAGGTGTAAGTAGTTTACTGGGGGCTATGAACTTCATAACTACTATACTAAATATGAGAAGCCCAGGTATTAGACTACATAAACTAGCTTTATTTGGATGAGCTGTTGTTATAACAGCAGTCTTATTATTATTATCTCTACCTGTTTTGGCCGGTGGTATTACAATGATATTAACGGATAGAAACTTTAATACATCCTTTTTTGAAACAGCTGGGGGTGGTGATCCTATCTTATATCAACACCTTTTC	0	0	9	12	0	6	0	0	1	1	0	0	2	20	24	21	0	0	28	35	0	12	0	0	0	0	0	0	6	19	2	12	148	111	0	2	12	11	16	24	12	4	317
NEST_102924_COI_Sequence_362	362	37	1148	51.0222	19	TCCGCTGAGCGGAATCGAGGCGCACTCCGGCCCTGCAGTAGATTTTGGTATTTTTAGCCTGCATTTAGCAGGAATGTCTTCCATTTTAGGGGCCATTAACTTCATTGTGACTATTTTCAACATGCGCGCACATGGAATGCCCCTTTACGCCATGCCGCTTTTTGTTTGAAGTATTTTAATTACTGCTTTCTTGCTTTTACTTTCTCTTCCAGTTCTTGCAGGAGCGATTACTATGCTTTTACTAGACCGTAACTTTAAAACTGTTTTCTTTAACGCAAACGGCGGCGGAGATCCTATTTTGTACCAACACCTTTTC	0	40	17	20	21	19	0	0	1	30	0	5	71	149	126	113	30	79	23	19	22	33	13	24	0	0	6	2	24	27	9	17	8	0	21	35	4	12	2	2	41	54	17
NEST_102924_COI_Sequence_363	363	25	1145	50.8889	3	ACCATTAGCAGGAGCAATTGCACATGGTGGAGCATCAGTAGATCTAGCTATTTTTTCATTACATTTAGCAGGTATTTCATCAATTCTAGGGGCAGTAAATTTTATTACAACAGCAATTAATATACGATCAGATAGAATAACTATAGATCAAACACCACTATTCGTTTGATCAGTAGCAATTACAGCACTACTACTATTATTATCGCTACCAGTTCTAGCAGGAGCAATTACAATACTATTAACAGATCGAAATCTTAATACATCATTCTTTGATCCTGCAGGAGGTGGAGATCCAATCCTCTATCAACATTTATTC	0	15	3	13	0	2	0	3	0	0	0	0	0	0	86	57	0	9	2	1	6	5	190	287	8	48	3	6	85	228	0	3	0	0	0	0	4	3	0	0	0	0	32
NEST_102924_COI_Sequence_364	364	4	1140	50.6667	0	ACCTCTATCAGGAATCCAATCACACTCAGGAGGATCTGTTGATTTAGCTATCTTCAGCCTTCACCTATCAGGAATCTCATCAATGTTGGGAGCAATGAATTTCATTACTACTATCCTAAATATGCGAAACCCAGGAATGACATTACACAAATTACCTCTATTTGCTTGAGCCGTAATGGTAACAGCTATCTTACTCCTACTATCACTACCAGTATTAGCCGGAGGAATTACAATGTTATTAACAGATCGAAACTTCAACACATCATTCTACGATCCAGCTGGAGGAGGAGATCCTATTCTATACCAACACTTATTC	0	0	0	0	0	0	0	0	0	0	0	0	0	0	0	0	0	0	0	0	0	0	0	0	0	0	0	0	0	0	0	0	0	0	0	0	465	653	6	16	0	0	0
NEST_102924_COI_Sequence_365	365	31	1138	50.5778	8	TCCTTTATCAGGTTTACAAAGTCATAGTGGACCTAGTGTAGATTTAGCTATATTTGCCTTACACCTTTCAGGTGTAAGTAGTTTACTAGGAGCTATGAATTTTATTACAACTATATTAAATATGAGAAGTCCAGGTATAAGACTACATAAATTAGCATTGTTTGGTTGAGCGGTGATAGTAACAGCTGTGTTATTATTATTATCCTTACCTGTTTTAGCCGGTGCAATAACTATGATTTTAACAGATAGAAATTTTAACACATCTTTCTTTGAAGTAGCAGGTGGTGGAGATCCTATATTATACCAACATCTTTTC	0	19	12	8	0	0	15	17	2	11	1	0	0	0	9	0	0	2	32	36	5	5	161	275	115	172	2	4	14	20	0	0	12	20	46	50	0	0	1	5	0	8	25
NEST_102924_COI_Sequence_366	366	26	1133	50.3556	3	TCCTCTGAGCGGTATCGAGGCGCATTCCGGCCCCGCAGTAGACTTTGGTATTTTCAGCCTACACCTGGCTGGAATGTCCTCTATTCTAGGTGCTATCAACTTCATTGTGACCATCTTTAACATGCGTGCGCACGGAATGCCCCTTTACGCTATGCCCCTCTTTGTCTGAAGTATTTTAATTACCGCTTTCCTACTTCTGCTTTCTCTTCCTGTACTTGCAGGAGCGATTACTATGCTTCTTTTGGATCGTAACTTTAAGACTGTATTCTTCAACGCCAACGGTGGTGGGGATCCGATCCTATACCAGCATCTTTTC	0	22	105	124	15	14	0	0	0	0	0	1	100	235	1	10	27	56	3	0	20	13	25	41	0	8	2	0	0	1	0	0	0	0	27	41	0	0	3	11	134	94	0
NEST_102924_COI_Sequence_367	367	4	1133	50.3556	0	TCCTCTCTCTGCCCTGGGGTCTCACTCCGGGGCCTCAGTGGACCTGGCGATCTTTGCCCTGCACCTAGCGGGGATCTCATCTACTCTGGGAGCGATTAACTTTATCGTTACCCTGTGGTCGATGCGGGCACCAGGGATCACGCTAGACCGGGTGCCGCTCTTTACCTGGGCGGTCATGGTGACAGCCGTGCTTCTGCTGCTGAGCCTACCCGTGCTAGCCGGAGCCATCACGATGCTGCTGAGCGACCGGAACTTCTCGACCTCTTTCTACGACCCTGCAGGAGGAGGAGACCCCGTTCTCTACCAGCACCTATTC	0	0	0	0	0	0	11	1	0	0	0	0	0	0	0	0	0	0	0	0	0	0	0	0	0	0	0	0	0	0	0	0	0	0	0	0	0	0	0	0	579	542	0
NEST_102924_COI_Sequence_368	368	9	1128	50.1333	0	ACCTTTATCTGGTATACAAAGTCACAGTGGACCTAGTGTAGATTTAGCAATTTTTGCTTTACACTTATCAGGAATAAGTAGTTTATTAGGTTCAATGAATTTCATAACAACAATCTTAAATATGAGAAGTCCTGGTATAAGATTACACAAATTAGCTTTATTCGGTTGAGCTGTAATAGTAACATCAGTTTTACTGTTATTATCTTTACCTGTGCTTGCAGGTGGTATCACAATGGTGTTAACCGACAGAAACTTTAATACTTCATTCTTCGAAGTAGCAGGTGGTGGTGATCCAATATTATACCAACACCTATTC	0	0	0	0	0	0	78	103	0	0	0	0	0	0	0	0	0	0	0	0	0	3	0	0	0	2	0	0	0	0	24	117	0	0	0	0	0	0	0	9	376	416	0
NEST_102924_COI_Sequence_369	369	33	1118	49.6889	6	TCCGTTATCTAGTATTCAAAGTCATAGTGGACCTAGTGTAGATTTAGCTATCTTTGGATTACATTTATCAGGAGTTAGTTCATTATTAGGTGCTATGAATTTTATTACAACAATCTTAAATATGAGATCTCCTGGTATTAGATTGCATAAAGTAACATTATTCGGTTGAGCAGTCGTAGTAACAGCTGTATTGTTGTTATTATCTTTACCTGTCCTTGCCGGTGCAATTACAATGTTATTAACAGATAGAAATTTTAACACTTCTTTCTTTGAAGTAGCTGGAGGAGGTGATCCTATTTTATTCCAACATCTTTTC	0	6	1	0	1	4	19	9	0	6	5	4	0	5	0	4	4	15	182	217	4	0	22	53	0	4	6	0	0	6	8	20	43	52	20	29	0	0	11	16	33	17	153
NEST_102924_COI_Sequence_370	370	24	1116	49.6	3	ACCTCTAGCTGGTATCCAAAGCCACTCTGGTGGATCAGTTGACCTAGCTATCTTCAGCCTTCACCTTGCTGGTATTAGCTCAATGCTTGGAGCTATGAACTTCATTACAACGATCCTGAACATGCGAAACCCAGGTATGACTCTTCACAAGCTACCACTCTTCTGTTGAGCCATCATGGTAACAGCTGTGCTTCTACTACTATCACTACCCGTGCTAGCTGGTGCAATCACAATGCTACTAACTGACCGAAACTTCAATACTTCATTCTACGACCCAGCAGGAGGAGGTGACCCAATCCTTTACCAGCACCTCTTC	0	13	6	0	26	21	24	16	7	18	19	9	16	4	477	49	4	0	0	0	6	0	274	100	1	0	0	0	10	8	2	0	0	0	3	0	0	0	3	0	0	0	0
NEST_102924_COI_Sequence_371	371	15	1112	49.4222	0	TCCTCTATCAGGTATCCAAGCTCACTCAGGTGGTTCAGTTGATCTAGCGATCTTTGCTCTACATCTTTCAGGTATCTCATCTATGCTTGGTGCAATGAACATTACAACAACTATTCTTAATATGCGAGCTCCTGGTATGACTCTACACAAAATGCCTCTATTCGTATGGGCTATGTTAATGCAATCGATTATTATTCTACTAGCTGTTCCAGTATTAGCAGGTGGTATTACTATGCTATTAACAGATCGTAACTTTAATACTTCATTCTTCGACCCAGCAGGTGGAGGTGATCCAGTGCTATATCAACATCTCTTC	0	1	4	2	0	0	0	0	45	695	56	128	0	0	0	0	0	0	0	0	4	0	31	93	7	9	0	0	11	23	3	0	0	0	0	0	0	0	0	0	0	0	0
NEST_102924_COI_Sequence_372	372	9	1111	49.3778	0	ACCTCTATCAGGTGTACAAGCCCACTCAGGTGGTTCAGTTGATCTAGCCATTTTCGCTCTTCACCTTTCAGGTATTAGTTCAATGCTAGGTGCTATGAACATCCTTACAACTATTCTAAACATGCGAGCTCCAGGTATGACTCTTCACAAAATGCCACTATTCGTATGGGCTATGCTAATGCAATCAGTTATTATTATTCTAGCTGTTCCTGTACTAGCCGGAGGTCTTACAATGCTTCTAACAGATCGTAACTTCAACACTTCATTCTTCGACGCAGCTGGAGGAGGTGACCCAGTACTATACCAACACATCTTC	0	0	0	2	0	0	0	0	0	0	0	0	4	0	0	0	1	0	0	0	0	0	0	0	0	0	0	0	0	0	0	0	458	489	0	0	89	62	3	3	0	0	0
NEST_102924_COI_Sequence_373	373	19	1109	49.2889	0	TCCTCTATCAGGAATACAAAGTCATAGTGGACCAAGTGTAGACTTAGCTATTTTCGCTCTTCATCTTGCAGGGATAAGTAGTTTATTGGGAGCAATGAACTTTATAACAACCATTTTAAACATGAGAAGCCCTGGTATAAGACTACATAAGTTAGCTTTATTTGGGTGAGCTGTAGTAGTTACAGCAGTGTTGTTACTACTATCTTTACCTGTATTGGCAGGAGCTATAACAATGGTTTTAACAGACAGAAACTTTAATACATCCTTCTTTGAAGTAGCAGGTGGGGGAGATCCTATACTATACCAACATCTTTTC	0	0	30	36	0	0	0	0	0	0	0	0	0	0	0	23	0	0	73	57	11	11	0	0	0	0	0	0	0	0	28	69	80	84	0	8	90	82	120	180	0	15	58
NEST_102924_COI_Sequence_374	374	14	1108	49.2444	0	TCCTTTATCTAGTGTACAAAGTCACAGTGGTCCTAGTGTAGACCTTGCAATCTTTGCTTTACACCTGTCAGGAGTAAGTTCATTATTAGGTGCTATGAACTTCATTACTACTATATTAAACATGAGATGTCCTGGTATTAGATTACATAAATTAGCATTATTCGGTTGAGCGGTAGTAGTTACTGCTGTATTACTGTTATTATCACTTCCCGTTTTAGCCGGAGCAATCACAATGTTATTAACTGATAGAAACTTTAATACATCGTTCTTTGAAGCCGCAGGAGGTGGTGATCCATTATTGTACCAACATCTCTTT	0	2	10	0	6	1	799	261	0	0	0	0	0	0	4	0	0	0	0	0	1	0	0	1	0	0	0	0	0	0	2	11	7	0	0	0	0	0	0	0	1	2	0
NEST_102924_COI_Sequence_375	375	33	1107	49.2	8	ACCATTATCTAGTGTACAAAGTCATAGTGGTCCAAGTGTTGACCTTGCTATCTTTGCCTTACACTTAGCAGGAGTAAGTTCATTATTAGGTGCGATGAACTTCATCACTACTATATTAAATATGAGATGTCCTGGTATAAGATTACATAAATTAGCATTATTCGGTTGAGCTGTAGTAGTTACTGCTGTATTATTACTGTTATCACTTCCAGTTCTTGCAGGTGCAATAACAATGTTATTAACTGATAGAAATTTTAATACTTCATTCTTTGAGGCAGCAGGAGGTGGAGACCCACTATTGTACCAACATCTTTTC	0	8	17	0	19	0	481	32	1	0	2	0	14	2	25	0	0	0	71	3	2	0	10	3	2	1	11	0	57	14	18	5	33	9	20	0	42	2	71	21	49	8	52
NEST_102924_COI_Sequence_376	376	37	1100	48.8889	8	ACCATTATCAAGTATCCAATCACATTCAGGAGGTTCAGTAGATATAGCTATATTTAGTTTACATTTAGCAGGTATATCATCAATGTTAGGTGCTATGAATTTTATTACTACTATATTAAACATGAGAGCACCAGGTATGACATTACATAAATTACCTTTATTTTCATGGGCTATATTAGTAACAGCAGTATTATTATTATTATCTTTACCAGTATTAGCAGGAGGTATAACTATGTTATTAACAGATAGAAATTTTAATACATCATTTTATGATCCAGCTGGTGGAGGTGATCCATTATTATATCAACATTTATTT	0	190	4	12	15	19	2	7	1	5	9	4	20	45	145	172	19	65	6	11	32	56	36	66	17	14	2	2	25	55	7	11	0	0	0	5	0	0	2	6	0	2	7
NEST_102924_COI_Sequence_377	377	33	1095	48.6667	9.5	ACCTCTAAGCGGCATTGAGGCTCACTCCGGCCCTGCAGTGGATTTTGGTATTTTCAGCCTACACCTAGCAGGAATGTCCTCAATTTTAGGTGCCATCAACTTTATTGTAACAATCTTTAATATGCGTGCGCATGGGGTACCTCTGTACTCCATGCCTCTATTCGTCTGAAGTATTCTAATTACCGCTTTCCTACTTCTGCTCTCCCTACCCGTACTAGCGGGAGCCATTACCATGCTACTTCTTGATCGTAACTTCAAGACCGTGTTTTTTAACGCTAACGGCGGTGGTGACCCGATTCTTTACCAGCACCTTTTC	0	0	57	85	29	8	0	0	0	18	2	4	79	185	4	0	51	100	10	0	15	27	10	19	0	0	6	2	6	9	0	9	7	5	47	33	26	10	83	113	17	14	5
NEST_102924_COI_Sequence_378	378	25	1067	47.4222	9.5	ACCTCTAAGCGGCATTGAGGCTCACTCCGGCCCTGCAGTGGATTTTGGTATTTTCAGCCTACACCTAGCAGGAATGTCCTCAATTTTAGGTGCCATCAACTTTATTGTAACAATCTTTAATATGCGTGCGCATGGGGTACCTCTGTACTCCATGCCTCTATTTGTCTGAAGTATTCTAATTACCGCTTTCCTACTTCTGCTCTCCCTACCCGTACTAGCGGGAGCCATTACCATGCTACTTCTTGATCGTAACTTCAAGACCGTGTTTTTTAACGCTAACGGCGGTGGTGACCCGATTCTTTACCAGCACCTTTTC	0	35	13	11	0	24	0	0	0	27	0	0	169	336	0	0	35	72	0	3	10	18	14	17	0	0	9	2	2	0	0	0	10	10	49	47	0	0	26	30	62	36	0
NEST_102924_COI_Sequence_379	379	40	1057	46.9778	16.5	TCCTTTATCAGGAATACAAAGTCATAGTGGTCCTAGTGTAGATTTAGCTATATTTGCACTTCATCTTTCAGGGATAAGTAGTTTATTAGGGGCTATGAACTTTATAACTACTATATTAAATATGAGAAGTCCTGGGATAAGACTACATAAACTAGCACTATTTGGATGAGCTGTAGTAGTTACTGCCGTATTATTACTGTTATCTTTACCAGTGTTAGCAGGAGGTATTACAATGGTTTTAACAGACAGAAACTTTAACACATCCTTCTTTGAAGTAGCCGGTGGAGGAGATCCAATATTGTACCAACACTTATTC	0	27	47	87	23	60	6	6	0	16	19	9	11	24	55	65	3	17	0	7	0	5	6	4	3	5	55	24	9	30	7	37	16	11	38	66	32	10	19	38	66	83	4
NEST_102924_COI_Sequence_380	380	14	1050	46.6667	0	TCCATTAAGTGGAGTACAAAGTCACAGTGGGCCTAGTGTTGACTTAGCAATTTTTGCTTTACATTTATCAGGTATAAGTAGTTTATTAGGTGCAATAAACTTTATAACTACTATACTTAATATGAGAAGTCCAGGAATTAAATTACACAAATTAGCCTTATTTGGATGGGCTGTTATTGTTACAGCTGTGTTATTATTATTATCTTTACCAGTATTAGCCGGTGCAATTACAATGGTACTAACAGATAGAAATTTTAATACATCCTTTTTCGAAGCTGCAGGTGGTGGTGATCCTATACTTTATCAACATCTATTC	0	0	18	20	0	0	7	8	0	2	381	514	0	5	0	0	0	0	0	0	0	0	0	2	2	0	0	0	0	0	0	0	0	0	0	0	0	0	3	10	33	45	0
NEST_102924_COI_Sequence_381	381	29	1040	46.2222	7	CCCTCTGAGCGGTATCGAGGCGCATTCCGGCCCCGCAGTAGACTTCGGTATTTTCAGCCTACACTTGGCTGGAATGTCCTCCATTCTAGGTGCTATCAACTTCATTGTGACCATCTTTAACATGCGTGCGCACGGAATGCCCCTTTACGCTATGCCCCTCTTTGTCTGAAGTATTTTAATTACCGCTTTCTTACTTTTGCTTTCTCTTCCTGTACTTGCAGGAGCGATTACTATGCTTCTTTTGGATCGTAATTTTAAGACTGTATTCTTCAACGCCAACGGTGGTGGAGATCCGATTCTATACCAGCACCTTTTC	0	0	16	33	80	96	3	1	0	0	0	0	35	70	5	20	44	89	6	5	57	99	0	0	0	0	5	0	0	0	0	20	6	0	18	14	8	10	10	16	130	128	5
NEST_102924_COI_Sequence_382	382	9	1039	46.1778	0	TCCTCTATCAGGAGTACAAGCTCACTCAGGTGGATCAGTAGATCTAGCAATTTTCGCTCTTCACCTTTCAGGTATTAGTTCAATGCTGGGTTCAATGAACATCCTTACAACTATCCTTAACATGCGAGCTCCTGGAATGACACTACACAAAATGCCTCTATTCGTATGGGCTATGCTATTCCAATCAGTTATTATTATTCTAGCTGTTCCTGTACTAGCAGGAGGTCTTACAATGCTACTAACTGACCGTAACTTCAACACGTCATTCTTCGACGCAGCTGGAGGTGGTGATCCAGTACTATACCAACATATCTTC	0	2	0	0	422	586	0	0	0	2	0	0	0	0	0	0	0	0	0	0	0	0	0	0	0	0	0	0	0	0	0	0	5	4	0	0	0	1	14	3	0	0	0
NEST_102924_COI_Sequence_383	383	40	1034	45.9556	12.5	CCCATTAAGTAGTATTGAAGCACATTCAGGACCTTCAGTTGATTTAGCAATTTTCAGTTTACATTTATCTGGTGCATCTTCCATTGCAGGAGCAATCAATTTTATTGTAACTATTGTTAATATGCGTGGACGTGGTCTGGAATTCTATCGATTACCTTTATTTGTATGAGCAGTTTTTGTAACCGCAATTTTATTATTATTGTCTTTACCAGTTCTTGCCGGTGCGATTACAATGCTATTATTTGATCGTAATCTTGGAACAGTATTTTTTAATGCTGCTGGAGGTGGTGATCCTGTTTTATACCAACATCTTTTT	0	24	14	22	3	0	25	28	0	4	14	2	53	77	175	143	8	15	22	25	3	4	9	34	3	9	0	2	9	7	11	59	17	5	7	6	3	2	63	67	14	16	20
NEST_102924_COI_Sequence_384	384	31	1025	45.5556	10	TCCATTATCGGGTATACAAAGTCATAGTGGACCTAGTGTAGATTTAGCTATATTTGCTTTACATTTATCAGGTATTAGTTCTTTATTAGGTGCTATTAATTTTATAACAACAATAATAAATATGAGAAGTCCTGGTATAAGACTTCACAAATTAGCTTTATTTGGATGAGCTGTTATTGTTACTGCTGTTCTATTACTGTTATCCCTACCCGTTTTAGCCGGTGCTATTACTATGGTATTAACAGATAGAAACTTTAATACTTCATTCTTTGAAGCCGCAGGTGGAGGAGATCCAATATTATATCAACATCTTTTC	0	67	2	14	0	10	35	75	2	12	0	0	58	61	146	194	53	107	3	4	17	30	10	25	0	0	0	0	1	10	2	16	14	10	0	0	3	0	0	0	8	7	19
NEST_102924_COI_Sequence_385	385	11	1022	45.4222	0	TCCATTATCAAGTATACAATCGCATTCAGGTGGAGCTGTTGATTTAGCTATCTTCAGTTTACATCTTGCTGGGGTTTCATCTTTATTAGGTGCTATCAATTTCATAGTAACTGTAAATAATATGAGAACTAATGGTATGGGAATGCATAAATTACCGTTATTTGTATGAGCAATCTACATTACGGCTATCTTATTATTATTGTCTTTACCAGTACTTGCTGGTGCGATTTCAATGTTAATTACAGATAGAAATTTCTCAACTAGTTTCTATGATCCAGCTGGAGGAGGTGATCCCGTGTTATACCAACATTTATTT	0	0	5	0	0	0	0	0	2	0	99	114	0	0	0	0	0	0	0	0	0	0	20	24	72	84	0	0	2	0	0	0	0	0	0	0	0	0	253	347	0	0	0
NEST_102924_COI_Sequence_386	386	16	1022	45.4222	0	TCCACTTTCAGGCTTAAACTCTCACAGTGGAGCGTCCGTAGATCTCGCGATCTTCGCTCTTCACCTTGCAGGAATTAGCAGTACATTGGGGGCAATCAACTTTATTGTCACTACCCTCAGTATACGAGCACCTGGAATAAGCCTACATACTATTCCTTTGTTTACCTGAGCCACTCTTGTAACGGCTATTCTTCTACTACTTTCTTTGCCAGTACTTGCGGGAGCCATCACAATGCTTCTAACTGACCGCGCATTTAACACTAGTTTCTATGACCCTGCCGGAGGAGGGGATCCTGCGCTCTTCCAACATCTGTTC	0	0	0	0	227	476	0	0	0	0	0	0	0	14	10	4	0	0	13	3	0	0	68	74	6	20	0	0	0	0	8	82	0	0	0	0	0	8	0	7	2	0	0
NEST_102924_COI_Sequence_387	387	35	1010	44.8889	12.5	ACCTCTTTCTGGTATAGAAGCTCATTCTGGTGGTTCTGTAGATCTAGCTATATTTAGTTTACATCTTTCTGGCGCGTCTTCTATAATGGGTGCAGTTAATTTCATTACAACTATTGTAAATATGAGGTCTCCAGGTCATGATTTACATAGAGTTCCATTGTTTGTTTGGGCTGTTTTAGTTACAGCCGTTTTATTATTACTATCCCTACCAGTTTTAGCAGGCGCTATTACTATGGTATTAACTGACAGAAATTTTAATACTACATTTTTTGATCCAGCAGGTGGTGGTGATCCTATTCTGTACCAACATTTGTTT	0	94	36	38	13	20	13	8	0	42	12	7	101	160	75	48	6	9	13	13	36	60	14	8	0	2	0	0	26	51	13	44	3	1	0	3	2	0	0	12	5	0	16
NEST_102924_COI_Sequence_388	388	39	1010	44.8889	18	ACCTTTATCAGGAATTCAAGCACACTCTGGACCTGCTGTTGATTTAGCTATCTTTAGCTTACATTTGTCAGGAGCCTCTTCTATTATGGGAGCTATTAACTTTATTGTAACCGTCTTAAATATGCGTGCACGAGGAATGGCTATGTATAGTATTCCTTTATTTGCATGATCTATTTTCGTAACCGCTTTCTTACTGCTGTTATCGTTACCTGTTTTAGCTGCAGCGATAACTATGCTTTTAACGGATCGTAATTTCAACACCTCTTTTTTTGTTCAAGTAGGTGGAGGAGATCCTATTTTATACCAACATTTGTTC	0	53	19	18	8	32	3	46	2	9	15	11	20	65	29	37	4	9	0	4	7	0	5	8	18	28	19	11	0	8	29	77	26	28	78	118	21	9	18	13	57	45	0
NEST_102924_COI_Sequence_389	389	13	1010	44.8889	0	TCCTCTATCAGGTGTACAAGCTCACTCAGGTGGGTCAGTTGATCTAGCAATTTTCGCTCTTCACCTTTCAGGTATTAGTTCAATGCTGGGTTCAATGAACATCCTTACAACTATCCTTAACATGCGAGCTCCTGGAATGACACTACACAAAATGCCTCTATTCGTATGGGCTATGCTATTCCAATCAGTTATTATTATTCTAGCAGTTCCTGTACTAGCAGGAGGTCTTACAATGCTTCTAACTGACCGTAACTTCAACACTTCATTCTTCGACGCAGCCGGAGGTGGTGACCCAGTACTATACCAACACATCTTC	0	0	7	11	218	178	0	18	0	0	0	0	0	0	0	0	0	1	0	0	0	0	0	0	0	0	68	29	0	4	0	0	0	0	0	0	48	24	0	0	285	119	0
NEST_102924_COI_Sequence_390	390	25	1009	44.8444	2	TCCACTTGCAGGTATCCAAAGCCACTCTGGTGGATCTGTTGACCTTGCAATCTTCAGCCTTCACCTTGCTGGTATCAGTAGTCTTCTAGGAGCAATGAATTTCATCACTACAATTCTTAACATGCGAGCTCCTGGAATGAACCTACACAAGCTTCCTCTATTCTGCTGAGCGATCTTTGTAACTGCAGTGCTTCTTCTTCTATCACTACCCGTGCTAGCAGGTGCAATCACTATGTTGCTTACAGACCGAAATCTCAATACATCATTCTATGATCCAGCAGGAGGGGGTGACCCTATTCTATACCAACACCTATTC	0	1	102	0	59	1	6	0	13	0	7	0	99	0	154	0	25	0	7	0	60	0	180	0	8	0	9	0	99	4	74	2	5	0	50	0	2	0	36	0	1	0	5
NEST_102924_COI_Sequence_391	391	25	1005	44.6667	5	ACCTTTATCGGGTATACAAAGCCACAGTGGACCTAGTGTGGACTTAGCAATATTTGCTTTACATCTTTCAGGTATAAGTAGTCTATTAGGAGCTATAAACTTTATTACTACCATACTAAATATGAGAAGTCCAGGTATTAGATTACACAAGTTGGCCTTATTTGGATGAGCAGTAGTAGTTACTGCTGTATTACTATTATTATCTTTACCAGTTTTAGCAAGTGCCATCACTATGGTTTTAACAGATAGAAATTTCAACACATCTTTCTTTGAAACAGCCGGTGGTGGGGATCCTATACTATACCAGCATCTGTTC	0	6	9	9	0	0	25	54	0	0	85	110	16	22	3	0	58	95	0	0	5	11	5	3	40	83	0	1	54	111	0	0	0	0	48	61	0	0	34	57	0	0	0
NEST_102924_COI_Sequence_392	392	12	1000	44.4444	0	TCCTTTATCTGGAATCCAATCACATTCAGGTGCTTCTGTTGATCTAGCTATCTTTAGTTTACACCTTGCTGGAGTTTCAAGTTTATTAGGTGCTGTTAACTTTATAACAACTATTCTTAATATGAGAGCCCCAGGAATGACACTACACAAATTACCATTATTTGTATGGGCTATATTTGTAACTGCTGTTTTATTATTATTAACTCTTCCAGTACTAGCCGGTGCAATAACTATGTTATTGACTGATAGAAATTTCAACACTTCATTCTATGACCCAGCTGGTGGAGGGGATCCTATCCTTTACCAACACCTATTC	0	0	191	321	0	0	0	0	0	0	66	69	34	73	0	0	0	0	0	0	0	0	0	0	0	0	0	0	0	0	0	0	0	0	69	108	0	0	5	20	2	42	0
NEST_102924_COI_Sequence_393	393	14	982	43.6444	0	ACCATTATCAGGTATACAAAGTCATAGTGGACCTAGTGTAGATTTAGCTATATTTGGTTTACACTTAACAGGAGTAAGTAGTATGTTAGGTGCGATGAATTTCATAACAACAGTATTAAATATGAGAAGTCCAGGAATAAGATTACATAAATTAGCATTGTTTGGTTGAGCTGTAGTAGTTACTGCAGTTTTACTATTACTGTCTTTACCTGTACTTGCAGGTGGAATTACTATGTTATTAACTGATAGAAATTTCAACACTTCTTTCTATGAAGCAGCAGGAGGAGGTGATCCTATCTTATACCAACATCTTTTC	0	0	4	0	0	0	0	0	0	0	0	0	0	5	0	0	0	0	141	155	0	0	0	0	0	0	0	0	0	0	0	0	165	206	7	3	0	0	26	70	63	54	52
NEST_102924_COI_Sequence_394	394	13	978	43.4667	0	TCCTCTATCAGGTATCCAAGCTCACTCAGGTGGTTCAGTTGATCTAGCTATCTTTGCACTACATCTTTCAGGTATCTCATCTATGCTTGGTGCAATGAATATTACAACAACTATTCTTAATATGCGAGCTCCTGGTATGACTCTTCACAAAATGCCTCTATTCGTATGGGCTATGTTAATGCAATCAATTATTATTCTACTAGCTGTTCCAGTATTAGCAGGTGGTATTACTATGCTATTAACAGATCGTAACTTCAATACTTCATTCTTCGATCCAGCAGGTGGAGGAGATCCAGTACTATATCAACATCTCTTC	0	0	17	17	0	0	0	0	19	574	95	74	0	0	0	0	0	0	0	0	0	0	56	60	6	0	0	0	12	41	0	6	0	0	0	0	0	0	0	1	0	0	0
NEST_102924_COI_Sequence_395	395	33	962	42.7556	7.5	ACCGTTATCAGGTATACAAAGTCACAGTGGTCCTAGTGTGGATCTAGCTATTTTTGCATTACACTTATCTGGTATAAGTAGTTTATTAGGAGCTATGAATTTTATAACAACTATCTTAAATATGAGAGCACCTGGTATAAGATTACATAAATTAGCTTTATTTGGATGAGCAGTTGTAGTTACTGCAGTTTTATTATTATTATCTTTACCTGTATTAGCCGGTGCAATAACAATGCTATTAACTGACAGAAACTTTAATACATCATTCTTTGAAGCAGCAGGAGGAGGTGATCCTTTATTATACCAACATCTTTTC	0	14	4	10	72	71	8	10	4	103	12	14	9	8	14	9	7	17	0	6	3	14	160	296	6	9	0	0	8	41	0	3	0	0	1	5	2	0	0	0	3	17	0
NEST_102924_COI_Sequence_396	396	26	942	41.8667	7.5	ACCTCTATCTGGAGTTCAAAGTCACTCAGGAGGATCTGTTGATTTAGCGATTTTCAGTCTACACCTAGCCGGAATTAGTTCAATGTTGGGTGCAATGAACTTCATTACTACAATCCTTAACATGCGACACCCTGGTATGTCAATGCACAAACTACCACTATTCTGTTGGGCTATCTTCATTACAGCTATCTTACTTCTACTATCACTTCCAGTGCTAGCCGGAGGTATTACAATGCTGCTAACTGACCGTAACTTCAACACATCATTCTACGACCCTGCGGGAGGAGGTGACCCTCTACTATTCCAACACCTGTTC	0	11	107	29	12	34	225	237	0	7	0	0	23	8	17	9	13	18	0	0	3	9	21	49	13	30	0	0	10	35	2	14	0	0	0	4	0	0	0	0	0	2	0
NEST_102924_COI_Sequence_397	397	28	939	41.7333	6	TCCATTATCAGGAATCCAAAGTCACAGTGGTCCTAGTGTGGATCTGGCTATATTTGCCTTACATCTATCAGGAATAAGTAGTTTACTTGGAGCTATGAATTTTATAACTACTATATTGAATATGAGAGCACCAGGAATAAGATTACACAAACTGGCTTTATTTGGTTGAGCTGTAGTCGTTACAGCTGTTTTACTATTACTATCTCTTCCAGTTCTGGCTGGAGCTATTACAATGGTACTAACAGACAGAAACTTTAATACATCATTTTTCGAAGTAGCAGGTGGAGGAGACCCTATCTTATACCAACACCTGTTC	0	20	5	11	36	63	119	119	0	22	0	0	8	40	13	9	0	13	0	0	110	205	0	0	0	5	3	0	0	7	10	29	0	0	6	5	3	22	8	0	6	38	4
NEST_102924_COI_Sequence_398	398	20	937	41.6444	0	TCCTCTATCAGGTATCCAAGCTCACTCAGGTGGATCAGTTGATCTAGCAATCTTCGCGCTGCATCTTTCTGGTATCTCATCTATGCTTGGAGCTATGAACATCACTACTACAATTCTTAACATGCGAGCACCGGGTATGACTCTACACAAAATGCCTCTGTTCGTATGGGCTATGCTAATGCAATCAATTATTATCCTACTAGCTGTTCCAGTTCTAGCAGGTGGTATTACTATGCTATTAACAGATCGTAACTTTAACACATCATTCTTCGACCCAGCAGGTGGAGGAGACCCTGTACTATACCAACACTTATTC	0	0	21	26	6	5	158	371	3	11	1	0	19	29	0	0	35	110	4	0	0	0	0	0	0	0	40	30	0	0	0	0	0	0	17	11	0	0	16	24	0	0	0
NEST_102924_COI_Sequence_399	399	23	934	41.5111	5	ACCTTTATCAGGTATTCAAAGTCACTCTGGAGGTTCTGTTGATTTAGCTATCTTCAGCCTACATCTAGCTGGTATTAGTTCAATGTTGGGTGCAATGAATTTCATTACAACAATCCTGAACATGCGACATCCTGGAATGTCAATGCACAAATTACCTTTATTCTGTTGGGCGATCTTTATTACAGCTATTTTATTGTTATTATCATTGCCTGTACTAGCCGGTGGTATTACAATGTTATTAACAGATCGTAACTTCAACACTTCATTCTATGATCCAGCAGGAGGTGGTGATCCTATTCTATTCCAGCATTTATTT	0	23	0	25	36	23	237	283	0	23	33	64	0	0	0	0	9	17	0	0	10	22	0	19	0	20	0	0	0	5	0	5	0	0	0	0	5	10	14	22	10	19	0
NEST_102924_COI_Sequence_400	400	22	925	41.1111	1	TCCTTTATCAGGTATACAAAGTCACAGTGGACCTAGTGTAGATTTAGCTATTTTTGCGTTACACTTATCTGGTATAAGTTCTCTTTTAGGAGCTATGAATTTCATTACAACAATATTAAATATGAGAGCGCCAGGAATAAGATTACATAAATTAGCTTTATTTGGTTGAGCAGTAGTAGTAACAGCAGTGTTATTATTATTATCTTTACCTGTATTAGCTGGTGCAATAACTATGGTACTTACAGATAGAAACTTTAATACTTCATTCTTTGAAGCAGCTGGTGGAGGAGATCCTATCCTATATCAGCACCTTTTC	0	9	0	0	3	13	364	469	0	0	0	0	0	7	4	1	0	2	0	4	0	4	0	3	0	0	0	0	0	3	0	1	0	0	0	0	9	10	3	1	7	5	1
NEST_102924_COI_Sequence_401	401	23	924	41.0667	2.5	TCCACTTAGTGGAGTACAAAGTCATAGTGGACCTAGTGTAGATCTAGCTATATTTGCTTTACATTTATCTGGTATAAGTAGTTTATTAGGTGCAATAAACTTTATAACTACTATACTTAATATGAGAAGTCCAGGTATTAGACTACATAAATTGGCTTTATTTGGATGAGCTGTAGTAGTTACAGCTGTCTTACTTTTACTATCATTACCTGTATTAGCTGGTGCTATTACAATGGTTTTAACTGATAGAAATTTTAATACATCATTCTTTGAAGCTGCAGGTGGTGGTGATCCTATACTTTACCAACATCTTTTC	0	3	7	14	0	0	0	0	0	3	0	0	12	26	7	1	20	25	0	0	5	10	74	134	0	21	113	62	5	16	0	0	2	0	188	173	0	0	0	0	3	0	0
NEST_102924_COI_Sequence_402	402	32	915	40.6667	7	TCCGCTGAGTGGTATCGAGGCTCACTCCGGCCCGGCAGTAGACTTTGGTATCTTCAGCCTACACCTCGCGGGAATGTCTTCCATTCTAGGAGCCATTAACTTCATTGTAACCATTTTCAACATGCGGGCGCACGGAATGCCCCTTTACGCCATGCCCCTTTTTGTATGAAGTATTCTAATTACCGCATTCTTATTACTACTTTCCCTTCCTGTTCTTGCGGGAGCCATCACTATGCTTCTTCTGGATCGTAACTTCAAGACCGTTTTCTTTAACGCAAACGGCGGCGGAGACCCGATTCTTTACCAACACCTTTTC	0	32	102	104	6	49	11	28	10	85	2	4	24	80	40	56	39	55	0	6	30	56	21	13	0	4	0	0	3	6	0	20	12	8	0	4	0	2	2	1	0	0	0
NEST_102924_COI_Sequence_403	403	24	893	39.6889	2	GCCGCTCTCAACGTATGGTTCGACGGGCCCCGCGGTCGACTTCGGCATCTTCGCGCTGCACTTGTCGGGTGCCGGTTCGATCATGGGCGCGATCAATTTCATCACCACGATCTTCAACATGCGTGCTCCCGGCATGACCATGCACAAAATGCCGCTGTTCGTGTGGTCGATGCTGGTCACCGCGTTCCTGCTGCTGCTGGCGCTGCCTGTGCTCGCCGCCGCAATTACCATGCTGCTGACCGACCGCAACTTCGGTACGACCTTCTTCGATCCTGCCGGTGGCGGTGACCCCGTCCTGTACCAGCACTTGTTC	0	6	7	5	16	5	0	0	0	0	0	0	12	0	0	0	0	0	5	9	0	3	23	57	1	0	0	2	1	7	0	2	3	0	9	24	0	0	32	26	354	282	2
NEST_102924_COI_Sequence_404	404	25	889	39.5111	5	TCCTTTATCAGGTATACAAAGTCATAGTGGTCCTAGTGTAGACTTAGCGATCTTCGCTTTACACTTATCAGGAATAAGTAGTTTACTAGGAGCTATAAACTTTATTACAACTATACTAAACATGAGAAGCCCGGGTATTAGATTACACAAACTGGCTTTATTTGGATGAGCTGTTGTTGTTACAGCTGTGCTATTATTATTATCTTTACCTGTTTTAGCTGGTGCTATCACAATGGTATTAACAGATAGAAATTTTAACACATCATTCTTTGAAGTAGCCGGTGGTGGTGATCCTATCTTATACCAACATCTTTTC	0	166	0	19	25	28	0	0	0	18	0	0	7	17	47	44	10	45	0	0	13	22	104	215	0	11	3	2	13	47	4	9	0	0	0	0	11	6	0	0	0	0	0
NEST_102924_COI_Sequence_405	405	28	880	39.1111	10.5	TCCATTAAGTAGCATTGAAGCTCATTCAGGACCTTCAGTTGATTTAGCAATTTTCAGCTTACATTTATCTGGTGCATCTTCGATTGCCGGAGCAATCAATTTTATTGTAACTATTGTTAATATGCGTGGACGTGGTCTCGAATTTTATCGTTTACCTTTATTTGTCTGAGCAGTTTTTGTTACCGCAATTTTATTGTTATTATCTTTACCAGTACTTGCAGGTGCTATTACAATGTTATTATTTGATCGTAACCTTGGAACAGTCTTCTTTAATGCTGCTGGAGGTGGTGATCCTGTTTTATATCAACATCTTTTT	0	10	13	17	11	0	0	0	0	53	0	0	16	28	21	6	22	43	9	3	3	24	22	58	0	13	30	9	0	0	0	0	18	17	86	130	0	0	0	0	119	78	12
NEST_102924_COI_Sequence_406	406	32	877	38.9778	6.5	ACCACTTGCCGGTATTCAAAGCCACTCTGGTGGATCTGTTGACCTAGCCATCTTCAGCCTCCACCTTGCCGGTATTAGTAGTCTTCTTGGAGCCATGAATTTCATCACAACAATTCTTAACATGCGAGCTCCAGGAATGAACCTACACAAGCTTCCTCTATTCTGCTGAGCGATCTTCGTTACAGCAGTACTACTTCTTCTATCACTTCCAGTGCTAGCAGGGGCGATTACAATGCTATTGACAGACCGAAATCTTAATACATCATTCTATGACCCTGCAGGAGGAGGTGACCCTATTCTATACCAACACCTATTT	0	30	43	37	0	2	0	0	0	21	3	0	82	75	112	63	30	58	0	7	6	11	11	21	0	0	22	32	0	6	0	2	5	2	55	78	0	2	3	3	21	21	7
NEST_102924_COI_Sequence_407	407	19	877	38.9778	0	TCCTTTATCAGGTATACAAAGTCACAGTGGACCTAGTGTAGATTTAGCAATTTTTGCTTTACACTTATCAGGAATAAGTAGTTTATTAGGAGCGATTAATTTTATAACTACAATATTAAATATGAGAAGTCCTGGTATTAGATTACACAAATTAGCGTTATTTGGATGAGCTGTAGTAGTTACAGCAGTTTTATTATTATTATCTCTTCCTGTACTTGCAGGAGGAATAACAATGGTGTTAACAGACAGAAACTTTAATACATCATTCTTCGAAGTAGCAGGTGGAGGTGATCCTATCTTATACCAACATCTTTTC	0	4	76	124	2	5	0	0	0	0	0	0	2	0	0	0	0	0	5	8	2	0	0	0	0	0	0	0	0	0	0	0	1	5	1	11	0	0	8	47	3	6	300
NEST_102924_COI_Sequence_408	408	17	876	38.9333	0	TCCTTTATCAAGTACACAAAGTCACAGTGGACCTAGTGTTGATCTTGCTATATTTGCTTTACATTTATCAGGAATTAGTAGTTTATTAGGAGCTATGAATTTTATCACTACTATATTAAACATGAGAAGTCCAGGTATAAGACTACATAAATTAGCTTTATTTGGATGAGCGGTAGTAGTTACTGCTATTTTATTATTGTTATCATTACCTGTATTGGCTGGTGCAATCACTATGCTTTTAACGGATAGAAACTTTAATACATCATTTTTCGAAGCAGCAGGAGGTGGAGATCCTTTATTGTATCAACATCTTTTC	0	6	0	0	0	0	0	0	0	0	0	0	0	15	0	1	13	30	248	250	2	0	0	0	0	0	0	0	3	7	0	4	107	80	0	6	0	0	0	0	7	0	60
NEST_102924_COI_Sequence_409	409	21	866	38.4889	0.5	ACCATTATCTGGCTCTGTTTCACATAGTGGAGGTTCTGTAGATTTAGTTATCGTATCTTTACATCTAGCCGGTGTAAGTTCTTTACTGGGTGCTATAAACCTACTAGCAACTATAAGTAACATGAGATCTGGTGGTTTAGGCTATGAAAGATTACCACTATTTGTATGGGCCATTGGAATTACAGCTGTATTATTAATGCTTTCTCTTCCTGTCTTAGCCGGTGCCATTACGATGTTATTGACAGATCGAACATTAAACACTAGTTATTATGATGCCGCAGCCGGTGGTGACCCAATCTTATACCAACATTTGTTC	0	0	0	0	0	15	238	301	0	47	3	0	0	2	41	37	0	2	0	0	0	2	55	68	0	2	0	0	3	5	0	1	1	0	0	0	0	0	7	8	23	5	0
NEST_102924_COI_Sequence_410	410	33	861	38.2667	8	ACCGTTATCAGGGATTCAATCGCACTCAGGAGGATCTGTAGATTTAGCTATATTTAGTCTTCACTTAGCTGGGATCTCGTCAATGTTAGGTGCAATGAATTTTATTACAACTATCCTAAACATGCGAAACCCAGGAATGACATTACACAAACTACCTTTATTCTGTTGAGCTATAATGGTAACAGCTATCTTACTACTATTATCATTACCTGTTCTAGCCGGTGGAATTACAATGTTACTAACTGATCGAAACTTTAACACTTCATTCTATGATCCTGCTGGGGGAGGAGACCCTATTCTATACCAACATTTATTC	0	39	2	13	0	0	0	16	0	0	2	2	0	4	30	4	3	11	60	76	0	6	66	93	10	9	5	8	0	4	7	8	23	34	27	6	0	0	10	16	15	32	143
NEST_102924_COI_Sequence_411	411	5	859	38.1778	0	TCCTCTATCAGGTATCCAAGCTCACTCAGGTGGATCAGTTGATCTAGCAATCTTTGCGCTACATCTTTCTGGTATCTCATCTATGCTTGGGGCCATGAACATTACTACTACAATTCTTAACATGCGAGCACCTGGTATGACTCTTCATAAAATGCCTCTGTTCGTATGGGCTATGTTAATGCAATCAATTATTATCCTACTAGCTGTTCCAGTTCTAGCAGGTGGTATTACTATGCTATTAACAGATCGTAACTTTAACACATCATTCTTCGACCCTGCTGGTGGAGGAGATCCTGTGCTATACCAACACCTTTTC	0	0	0	0	0	0	0	0	0	0	0	0	0	14	0	0	0	0	0	0	0	0	0	0	0	0	0	0	0	0	0	0	0	0	0	0	6	8	357	474	0	0	0
NEST_102924_COI_Sequence_412	412	6	851	37.8222	0	CCCACTATCAGGAGTACAAAGTCATTCAGGAGGATCAGTTGACCTAGCTATTTTTAGTCTACACCTAGCAGGGATTAGTTCAATGCTTGGTGCAATGAACTTTATCACAACTATTCTAAATATGCGAAATCCTGGTATGACTCTTCACAAGCTACCCCTATTCTGTTGAGCTATTATGGTAACAGCAGTACTTCTCCTGCTGTCCCTACCAGTACTAGCTGGAGCAATTACAATACTACTAACAGACCGTAATTTTAATACATCATTCTACGACCCTGCTGGAGGTGGAGACCCAATTCTTTACCAACACCTGTTC	0	0	0	0	0	0	172	24	0	0	0	0	0	0	0	0	0	0	0	0	0	0	0	0	0	0	0	0	0	0	0	0	0	0	0	0	0	0	295	115	170	75	0
NEST_102924_COI_Sequence_413	413	24	846	37.6	1.5	TCCATTATCAGGTATACAAAGTCACAGTGGTCCAAGTGTGGATTTAGCTATATTCGGGTTACATCTTTCTGGTGTATCTAGTCTTCTTGGAGCTATGAATTTCATGACAACTACATTTAATATGAGAAGTCCTGGAATTAGACTACATAAATTAATTTTATTTGCATGAGCAGTTGTTATTACAGCTGTTTTATTATTATTATCATTACCTGTTTTAGCCGGTGGAATTACTATGGTTCTTACTGATAGAAACTTTAATACTTCATTCTTTGAAGTAGCAGGTGGTGGTGACCCTATATTATACCAACATCTTTTC	0	4	0	2	154	156	0	0	0	0	4	0	11	12	0	0	16	35	0	2	0	0	0	0	1	0	5	3	1	0	0	1	5	2	8	13	2	0	0	0	208	191	4
NEST_102924_COI_Sequence_414	414	29	844	37.5111	9	TCCGCTGAGTGGAATCGAGGCGCACTCTGGCCCTGCAGTAGATTTCGGTATTTTTAGCCTGCACTTGGCGGGAATGTCTTCCATTTTAGGGGCCATTAACTTCATTGTGACCATTTTCAACATGCGCGCACATGGAATGCCCCTTTACGCCATGCCGCTTTTTGTTTGGAGCATTTTAATTACTGCTTTCTTGCTTTTACTTTCTCTTCCAGTCCTTGCAGGAGCGATTACTATGCTTTTACTAGACCGTAACTTTAAAACTGTTTTCTTTAACGCAAACGGCGGCGGAGATCCTATTTTGTACCAGCACCTTTTC	0	22	38	18	23	19	7	0	0	0	0	0	71	142	29	44	10	23	9	0	24	25	56	75	10	8	0	0	6	18	9	32	0	3	0	0	0	0	50	65	0	1	4
NEST_102924_COI_Sequence_415	415	25	841	37.3778	6	ACCGTTGTCAGGTATTTTAGCGCACGGCGGGCCAGCGGTTGATTTAGCTATTTTCAGCTTGCACCTAAGTGGAGCGTCTTCGTTGTTGGGAGCAATTAACTTTATCGTTACTATTTTAAACATGCGTCCCACACGACTAAATTTAATGAAAGCGCCTTTGTTTGTGTGGTCTATTTTAGTAACCGCTTTTTTACTAGTGTTAAGTTTACCCGTACTAGCGGGCGCGTTAACCATGTTAATTACCGACCGTAACTTTAACACTACCTTTTTCGATCCAGTAGGTGGGGGAGATCCTGTGTTGTATCAACATTTGTTT	0	26	8	17	35	30	0	3	0	20	0	0	53	131	113	87	34	57	2	4	18	28	0	8	0	0	0	0	20	38	20	60	0	0	0	0	0	0	12	15	0	0	0
NEST_102924_COI_Sequence_416	416	14	838	37.2444	0	TCCATTATCAGGAATCCAATCACACTCAGGAGGATCTGTTGATTTAGCTATCTTCAGCCTTCACTTATCAGGAATTTCATCAATGTTAGGAGCAATGAACTTTATTACTACTATCCTAAACATGCGAAACCCAGGAATGACATTACACAAATTACCTCTATTTGCTTGAGCCGTTATGGTAACAGCTATCTTACTATTACTATCACTGCCAGTATTAGCAGGAGGAATTACAATGTTACTAACAGATCGAAACTTCAACACATCATTCTATGATCCAGCTGGAGGAGGAGATCCAATCCTATACCAACACTTATTC	0	0	0	0	0	0	0	0	0	36	0	0	0	0	0	0	0	0	94	33	0	2	0	0	0	0	0	0	1	0	0	0	10	37	4	32	0	0	8	2	0	19	287
NEST_102924_COI_Sequence_417	417	7	837	37.2	0	TCCGCTTTCAGGACTAAACTCGCACAGTGGGGCATCCGTAGATCTGGCAATCTTTGCTCTTCATCTCGCAGGAATTAGCAGTACATTAGGAGCCATTAACTTCATCGTTACTACCCTCAGTATACGAGCACCCGGAATGAGTCTACATACTATCCCTCTATTTACCTGAGCAACTCTTGTAACTGCAGTTCTTCTCCTTCTTTCTCTGCCCGTACTTGCAGGTGCCATCACCATACTCCTAACTGATCGTGCATTTAACACCAGTTTTTATGACCCTGCTGGAGGAGGAGACCCAGCTCTATTCCAACATCTATTC	0	0	0	0	0	0	398	415	0	0	5	1	0	0	0	0	0	0	0	0	0	1	0	0	0	0	0	0	0	0	0	0	0	0	0	0	0	0	0	0	10	7	0
NEST_102924_COI_Sequence_418	418	20	831	36.9333	0	ACCTCTATCAGGTATCCAAAGCCACTCAGGTGGATCTGTTGATTTAGCTATCTTCAGTCTTCACTTAGCTGGTATCAGTTCAATGCTTGGGGCTATGAACTTCATTACTACTATTCTTAACATGCGACACCCTGGAATGTCAATGCACAAACTACCACTGTTCTGTTGGGCTATCTTCATTACAGCTATCTTACTTCTACTATCATTACCAGTGTTAGCCGGAGGTATTACAATGCTATTAACTGACCGTAACTTCAACACTTCATTCTACGACCCTGCTGGAGGAGGAGATCCAATCCTATTCCAACACTTATTC	0	0	33	60	1	0	130	170	5	53	40	69	0	0	5	5	0	0	0	0	0	0	41	68	4	10	0	0	0	0	0	2	0	0	65	64	0	0	0	0	4	2	0
NEST_102924_COI_Sequence_419	419	31	820	36.4444	9	GCCATTAAGTAGTATTGAGGCCCATTCAGGACCTTCAGTAGATTTAGCCATTTTTAGTTTACATTTATCTGGTGCATCTTCTATTGCAGGAGCGATAAACTTTATTGTAACTATTGTTAATATGCGTGGACGTGGTTTGGAATTTTATAGATTACCTTTATTTGTTTGAGCAGTGTTTGTCACCGCGATTTTACTATTGTTATCTTTACCAGTTCTTGCTGGGGCAATTACCATGTTATTATTTGATCGTAATCTCGGAACAGTATTTTTTAATGCTGCTGGAGGTGGGGATCCTGTTTTATATCAACATCTGTTT	0	63	15	36	1	10	17	33	0	19	7	18	43	74	160	123	0	7	0	0	16	38	24	16	5	15	0	0	2	12	9	25	0	0	0	0	0	0	4	9	2	12	4
NEST_102924_COI_Sequence_420	420	38	815	36.2222	15	GCCGCTGTCGAACAGCACGTACAATAGCGGCCCGGCGATGGATTATACCCTATTCGCGCTGCATCTGGCCGGCATCTCCTCGCTGCTCGGCGCGATCAACTTCATCACCACAATCTTCAACATGCGCACTCCCGGCATGACGCTGCACAAGATGCCGCTGTTCGTCTGGTCGATGCTGGTCACCGCCTTCCTGCTGCTGCTGGCGATCCCGGTGTTGGCCGGTGCGATCACCATGCTGATCACCGATCGTAACTTCGGCACCTCGTTCTTCGACCCGCAGGGTGGCGGCGATCCGGTGCTGTTCCAGCATCTGTTC	0	9	26	33	21	0	2	0	0	15	4	10	21	29	50	38	6	28	101	42	0	12	8	20	10	16	12	9	7	3	0	15	30	15	42	33	8	2	20	21	44	31	12
NEST_102924_COI_Sequence_421	421	24	814	36.1778	3	ACCTCTATCAGGAGTACAAAGTCACTCAGGTGGATCTGTTGATTTAGCTATCTTCAGCCTTCACCTTGCAGGTATCAGTTCAATGTTAGGAGCAATGAACTTCATTACAACTATTCTTAACATGCGACACCCTGGAATGTCAATGCATAAACTGCCATTATTCTGTTGGGCTATCTTTATTACAGCTATTCTTCTTCTACTATCACTACCAGTGCTAGCCGGTGGAATTACAATGCTGCTAACAGATCGTAACTTCAATACATCATTCTACGACCCAGCCGGAGGTGGAGACCCAATCCTATTCCAGCACCTGTTC	0	3	126	227	0	0	0	0	0	0	0	0	12	13	0	0	15	11	11	9	5	0	0	0	0	0	0	0	0	0	18	90	10	7	3	1	29	50	11	46	43	63	9
NEST_102924_COI_Sequence_422	422	16	803	35.6889	0	TCCTCTTAGCGGAATTGAAGCTCACTCTGGCCCAGCGGTTGATTTTGGTATCTTTAGTCTTCATCTTGCCGGAGCCTCTTCGATTATGGGAGCAATTAATTTCATTGTAACGATCGTCAATATGCGGGCTCTTGGTATGACCTATTATACGCTGCCGCTCTTCGTCTGATCTGTTCTTATTACCGCTTTCCTCCTCCTTCTTTCCCTACCAGTCCTAGCGGGGGCTATCACAATGCTGCTTTTCGATCGTAACTTTGCCACCGTGTTTTTCAACCCCGTCGGTGGAGGAGATCCAGTTCTTTACCAACACCTTTTC	0	0	0	4	0	0	11	3	0	2	0	0	22	3	0	0	8	12	0	1	0	0	0	0	1	0	0	5	0	0	8	7	0	0	393	318	0	0	0	0	5	0	0
NEST_102924_COI_Sequence_423	423	6	802	35.6444	0	ACCATTAGCGGGAATCCAATCACACTCAGGTGGATCAGTAGATTTAGCGATCTTCAGTCTACACTTAGCTGGAATTTCAAGTATTTTAGGGGCTATCAACTTCATTACTACTGTTCTTAATATGAGAGCACCAGGTATGTCATTACACAAATTGCCTCTATTCGTATGGGCTATTTTTGTAACTGCTATTTTATTATTGCTTTCATTACCAGTATTAGCTGGTGCAATTACAATGCTATTAACAGATAGAAACTTTAATACTTCATTCTATGACCCAGCTGGAGGTGGAGATCCAATCTTATATCAACACCTGTTC	0	0	0	0	16	0	0	0	0	0	0	0	0	0	0	0	0	0	0	0	0	0	0	0	0	0	6	0	0	0	0	0	27	23	0	0	0	0	0	0	374	356	0
NEST_102924_COI_Sequence_424	424	36	798	35.4667	14.5	ACCTTTATCTGGCTCTGTTTCTCATAGTGGAGGTTCTGTAGATTTAGTTATCGTATCTTTACATCTTGCGGGTGTAAGTTCTTTACTGGGTGCTATAAACCTACTAGCAACTATAAGTAACATGAGATCTGGTGGTTTAGGCTATGAAAGATTACCACTATTTGTATGGGCCATTGGAATTACAGCTGTATTATTAATGCTTTCTTTACCTGTCTTAGCCGGTGCCATCACTATGTTATTGACAGATCGAACATTAAACACTAGTTATTATGATGCCGCAGCCGGTGGTGATCCAATTTTATACCAACATTTGTTC	0	75	14	28	1	9	27	12	0	0	4	8	17	52	36	53	2	0	29	37	7	0	6	12	0	1	0	0	25	44	15	47	44	21	27	15	2	7	33	28	3	7	23
NEST_102924_COI_Sequence_425	425	12	792	35.2	0	TCCATTAGCGGGTATACAGTCACACTCTGGTGGATCTGTAGATTTAGGTATATTCTCACTACACTTAGCGGGGGTTTCTAGTTTACTAGGAGCTATGAATTTCATTACAACAGTTCTTAATATGAGAGCTCCAGGTATGACACTACACAAATTACCTCTATTTGTATGGGCTATATTTGTTACAGCTATTCTATTATTGTTGTCTCTACCTGTACTAGCTGGTGCTATTACAATGCTTTTAACTGATAGACAGTTTAATACATCATTCTATGATCCAAGTGCTGGTGGTGATCCTATATTGTATCAACATTTATTC	0	0	0	0	0	0	0	0	0	0	0	0	5	0	0	0	0	0	220	336	0	0	13	30	0	0	0	0	0	0	0	0	31	50	10	4	0	0	3	0	0	0	50
NEST_102924_COI_Sequence_426	426	14	784	34.8444	0	ACCTCTATCAGGTGTACAAGCCCACTCAGGTGGTTCAGTTGATCTAGCAATTTTTGCTCTTCACCTTTCAGGTATTAGTTCAATGCTGGGTGCTATGAACATCCTTACAACTATTCTAAACATGCGAGCTCCAGGTATGACTCTTCACAAAATGCCACTATTCGTATGGGCTATGCTAATGCAATCAGTTATTATTATTCTAGCTGTTCCTGTATTAGCCGGAGGTCTTACAATGCTTCTAACAGATCGTAACTTCAACACTTCATTCTTCGATGCAGCTGGAGGAGGAGATCCTGTACTATACCAACACATCTTC	0	0	21	32	7	28	16	63	0	0	0	0	0	0	0	0	0	0	0	0	0	0	3	4	0	0	0	0	1	0	0	0	3	0	0	0	0	0	53	88	204	261	0
NEST_102924_COI_Sequence_427	427	19	781	34.7111	0	ACCATTATCAGGAATCCAGAGTCATAGTGGACCTAGTGTAGATTTAGCTATTTTTGCCTTACATTTATCAGGTATAAGTAGTCTGTTAGGAGCGAATAATTTTATAACTACAATATTAAACATGAGAACACCGGGTATCAAACTCCATAAATTAGCTTTATTTGGTTGAGCTATAGTAGTAACAGCTGTGTTACTACTGTTATCATTACCAGTACTTGCTAGTGCAATAACTATGATATTAACAGATAGAAATTTTAACACATCTTTCTTTGAAACAGCTGGAGGAGGAGATCCTATATTATATCAACATCTCTTC	0	16	3	29	0	9	0	0	0	7	0	0	64	131	20	9	63	142	0	0	2	10	88	156	0	0	0	0	0	0	0	0	0	0	12	16	0	0	0	0	0	2	2
NEST_102924_COI_Sequence_428	428	30	775	34.4444	7.5	CCCTTTATCAAGTATAGTAGCTCATTCAGGGGGTGCTGTAGATTTAGCTATTTTTTCATTACATATAAGTGGTATTTCAAGTACATTAGGTGCTATAAACTTTATAACAACTTTCACAAACATGAGATGTAAAGGTATGGAACTGCATAAAGTACCTTTATTTGCATGGGCTGTAGTAATTACAGCTGTATTATTATTATTATCTTTACCTGTATTAGCAGGTGCAATAACAATGTTATTAACAGATAGAAACTTTAATACAACATTTTATGAATCAGCGGGAGGAGGGGATCCTTTATTATATCAACATCTGTTC	1	104	27	47	14	21	0	0	7	39	0	0	38	84	30	43	8	16	0	0	31	25	22	31	0	0	0	0	7	30	17	33	6	2	0	0	28	48	0	6	1	0	4
NEST_102924_COI_Sequence_429	429	37	767	34.0889	8.5	TCCATTATCAGGTGTACAAAGTCATAGTGGTCCTAGTGTAGATCTAGCTATATTTGCTTTACACTTATCAGGAGTAAGTAGTCTTTTAGGTGCAATGAACTTTATAACAACTATCTTGAATATGAGAAGTCCTGGTATAAGATTACACAAATTAGCCTTATTCGGTTGAGCTGTTGTAGTTACTGCTGTATTATTATTATTATCTTTACCAGTTTTAGCAGGAGCAATTACTATGATATTAACTGATAGAAATTTTAATACTTCATTTTTTGAAGCTGCAGGTGGAGGTGATCCTTTATTATACCAACATCTTTTC	0	65	8	8	20	27	3	5	1	31	1	3	11	14	166	129	0	9	5	13	10	16	8	7	1	1	1	0	28	61	5	13	13	18	2	0	0	0	0	5	11	11	11
NEST_102924_COI_Sequence_430	430	27	764	33.9556	3.5	TCCCTTATCTAGTATTCAAAGTCATAGTGGACCTAGTGTGGATTTAGCTATCTTTGGTTTACATTTATCAGGAGTTAGTTCATTATTAGGTGCTATGAACTTTATTACAACAATCTTAAATATGAGATCTCCTGGTATTAGATTGCATAAAGTAACATTATTTGGTTGAGCAGTCGTAGTAACAGCTGTATTGTTGTTATTATCTTTACCTGTCCTTGCCGGTGCAATTACAATGTTATTAACAGATAGAAATTTTAACACTTCTTTCTTTGAAGTAGCTGGAGGAGGTGATCCTATTTTATTCCAACATCTTTTC	0	8	5	0	0	0	14	8	0	0	0	0	1	2	0	0	2	4	125	153	0	0	14	27	14	12	3	4	1	6	0	4	108	121	41	28	0	0	0	1	10	0	27
NEST_102924_COI_Sequence_431	431	16	764	33.9556	0	TCCTTTAAGTGGAGTACAAAGTCATAGTGGACCTAGTGTTGATTTAGCTATATTTGGATTACATTTATCTGGTATAAGTAGTTTATTGGGAGCTGTAAATTTCATTACTACTATACTAAATATGAGAAGTCCAGGTATCAGGTTGCATAAATTAGCTTTATTCGGTTGAGCTGTAGTAGTTACAGCAGTTTTATTATTATTATCATTACCAGTATTAGCGGGTGCAATCACTATGCTTTTAACTGATAGGAATTTTAATACATCATTTTTCGAAGCAGCAGGAGGTGGTGACCCAATTTTATACCAACATCTTTTC	0	0	36	43	2	4	16	4	0	10	6	8	0	0	0	0	0	0	0	0	0	0	0	0	2	4	0	0	0	0	0	0	0	0	241	358	0	0	8	7	0	0	15
NEST_102924_COI_Sequence_432	432	34	756	33.6	8	TCCATTAGCAGGAATTCAATCTCACTCAGGTGGATCAGTTGATTTAGCTATCTTTAGTCTTCACTTAGCGGGAATTTCCTCAATGTTAGGAGCAATGAACTTTATTACAACAATCCTTAATATGCGAAACCCAGGAATGACATTACACAAATTACCTTTATTCTGTTGAGCTATCATGGTAACAGCAATCCTATTACTATTATCACTACCAGTATTAGCAGGAGGTATTACAATGTTATTAACTGACCGAAACTTTAACACATCATTTTATGATCCTGCTGGAGGAGGAGACCCTATCCTATACCAACACCTATTC	0	44	15	25	6	4	22	17	8	172	10	4	13	44	6	7	19	40	19	8	5	10	78	97	5	16	0	0	6	13	0	0	9	0	9	3	0	2	4	12	0	0	0
NEST_102924_COI_Sequence_433	433	8	755	33.5556	0	ACCTTTATCTGGTATACAAAGTCACAGTGGGCCAAGTGTAGATTTAGCTATATTTGCTTTACATCTGTCAGGTATTAGTAGTTTACTTGGAGCAATAAATTTCATTACTACTATACTTAACATGAGAAGTCCAGGTATAAGATTACATAAATTAGCTTTATTTGGGTGAGCTGTAGTAGTTACAGCAGTATTATTATTACTGTCATTACCTGTTTTAGCTGGTGCTATCACAATGGTTTTAACAGATAGAAATTTTAATACATCATTTTTTGAAGCCGCAGGTGGGGGAGACCCTATACTTTATCAACATTTATTC	0	0	0	0	0	0	0	0	2	10	231	336	0	0	0	0	0	0	0	0	0	0	7	21	38	110	0	0	0	0	0	0	0	0	0	0	0	0	0	0	0	0	0
NEST_102924_COI_Sequence_434	434	12	752	33.4222	0	ACCTTTAAGTGGAATACAAAGTCACAGTGGACCTAGTGTTGATTTAGCCATATTTGGTTTACATCTATCAGGTATAAGTAGTTTATTAGGAGCAATTAATTTTATAACTACTGTACTTAATATGAGAAGCCCTGGTATAAGATTACACAAATTAGCTTTATTTGGTTGAGCTGTTGTTGTTACAGCAGTTTTATTGTTATTATCATTACCTGTTCTTGCAGGTGGAATTACAATGCTTTTAACTGACAGAAACTTTAATACATCATTCTTTGAAGCTGCAGGTGGTGGTGATCCTATTTTATACCAACATCTTTTC	0	0	0	0	22	50	207	286	0	0	22	30	0	0	1	0	0	0	0	0	0	0	0	0	0	0	0	0	0	6	0	0	0	0	0	0	0	0	32	41	24	31	0
NEST_102924_COI_Sequence_435	435	25	750	33.3333	3	TCCATTGTCAAGTATTCAATCTCATTCTGGAGGTAGTGTTGATTTAGCTATTTTCAGTCTACATTTAGCTGGGATTTCTTCATTATTAGGTGCTATTAATTTTATTACTACAACACTTAATATGAGAACTAATGGTATGGGTCTACATAAATTACCTTTATTCGTATGGGCTATTTTTGTTACAGCTATACTATTATTATTATCTTTACCAGTATTAGCTGGAGCGATTACAATGTTATTAACTGATAGAAATTTTAACACTAGTTTCTATGATCCAGCCGGAGGTGGAGATCCAATTTTATATCAACATTTATTC	0	0	0	6	0	0	0	2	0	0	0	2	7	9	0	5	0	0	2	5	0	0	34	64	17	22	35	9	0	0	0	11	50	47	119	181	0	0	8	15	38	56	4
NEST_102924_COI_Sequence_436	436	15	744	33.0667	0	TCCTTTAAGTGGAGTACAGAGTCACAGTGGACCAAGTGTTGATTTAGCAATATTTGCTTTACATTTATCAGGTATAAGTAGTTTATTAGGTGCAGTTAACTTTATAACTACTATACTTAATATGAGAAGTCCAGGTATTAGATTACACAAGTTGGCTTTATTTGGATGAGCTGTAGTAGTTACAGCCGTATTATTATTATTATCTTTACCTGTTCTTGCCGGTGCAATAACAATGGTTTTAACAGATAGAAATTTTAATACATCATTCTTTGAAGCTGCAGGTGGTGGTGATCCTATTTTATACCAACACCTTTTC	0	0	0	2	0	0	25	67	0	0	49	39	0	0	0	0	0	0	0	0	0	0	6	25	185	293	0	0	1	2	0	0	0	0	0	0	0	0	12	26	9	3	0
NEST_102924_COI_Sequence_437	437	11	744	33.0667	0	TCCTTTAAGTGGTATACAAAGTCATAGTGGGCCTAGTGTAGATTTAGCTATATTTGCCTTACATTTGGCTGGTGTAAGTAGTTTATTAGGTGCTATTAACTTTATAACTACTATACTTAATATGAGAAGTCCAGGTATAAGATTACATAAATTAGCTTTATTTGGATGAGCTGTTCTAGTTACAGCTGTATTATTATTATTATCATTACCTGTTTTAGCTGGTGCTATTACAATGTTATTAACTGATAGAAATTTTAATACATCATTCTTCGAGGCTGCAGGTGGTGGTGACCCTATTTTATACCAACATCTTTTC	0	0	0	0	1	4	20	37	0	12	268	359	0	0	0	0	0	0	0	0	0	0	2	0	0	0	0	0	0	0	0	0	0	0	0	0	0	0	10	24	7	0	0
NEST_102924_COI_Sequence_438	438	26	737	32.7556	8	TCCATTATCAGGTGTACAAAGTCATAGTGGTCCTAGTGTAGATCTAGCTATATTTGCTTTACACTTAGCAGGAGTAAGTAGTCTTTTAGGTGCAATGAACTTTATAACAACTATCTTGAATATGAGAAGTCCTGGTATAAGATTACACAAATTAGCCTTATTCGGTTGAGCTGTTGTAGTTACTGCTGTATTATTATTATTATCTTTACCAGTTTTAGCAGGAGCAATTACTATGATATTAACTGATAGAAATTTTAATACTTCATTTTTTGAAGCTGCAGGTGGAGGTGATCCTTTATTATACCAACATCTTTTC	0	8	20	40	8	4	0	0	0	0	0	0	5	0	29	46	0	0	48	40	0	5	0	0	0	0	0	0	0	29	13	42	59	46	11	23	34	37	28	43	3	12	57
NEST_102924_COI_Sequence_439	439	19	734	32.6222	0	ACCTCTATCAGGAGTACAAAGTCACTCAGGAGGATCTGTTGATCTAGCGATCTTCAGTCTTCACTTAGCGGGTATTAGTTCAATGTTAGGAGCAATGAACTTTATCACTACAATCCTTAACATGCGACACCCAGGTATGTCAATGCACAAATTACCTCTATTCTGTTGGGCTATTTTCATTACAGCAATCTTACTTCTACTATCACTACCAGTGCTAGCTGGAGGTATTACAATGCTATTAACTGACCGTAACTTCAACACTTCATTCTATGACCCAGCAGGAGGTGGAGATCCTATCCTATTCCAACATCTTTTC	0	0	233	278	15	1	0	0	0	0	5	4	0	11	2	0	7	26	0	0	25	33	0	0	16	33	0	0	5	10	2	0	0	0	0	0	0	0	2	26	0	0	0
NEST_102924_COI_Sequence_440	440	38	733	32.5778	11.5	ACCTTTGTCGGGAATTCAAGCACACTCTGGACCTGCTGTTGATTTAGCTATCTTTAGCTTACATTTGTCAGGAGCTTCTTCTATCATGGGAGCTATTAATTTTATTGTAACAGTCTTGAACATGCGGGCACGAGGAATGGCTATGTACAGTATTCCATTGTTTGCATGATCTATTTTTGTAACCGCTTTTTTATTGCTATTATCATTACCTGTTTTAGCCGCGGCTATAACCATGCTTTTAACTGATCGGAATTTTAACACCTCTTTCTTCGTTCAAGTAGGGGGAGGGGATCCTATTTTATACCAACATTTATTC	0	54	11	28	8	11	6	7	6	50	11	13	16	27	38	45	3	7	0	14	7	11	6	24	17	16	0	0	16	32	34	78	10	7	0	12	10	13	17	7	11	0	27
NEST_102924_COI_Sequence_441	441	25	733	32.5778	1.5	TCCTTTATCAGGTATACAAAGTCACAGTGGACCTAGTGTAGATTTAGCTATTTTTGCATTACACTTATCTGGTATAAGTTCTCTTTTAGGAGCAATGAACTTCATAACAACAATCTTAAATATGAGAGCGCCAGGTATAAGATTACATAAATTAGCTTTATTTGGTTGAGCAGTAGTAGTAACAGCAGTGTTATTATTATTATCTTTACCTGTATTAGCTGGTGCAATAACTATGGTACTTACAGATAGAAACTTTAATACTTCATTCTTTGAAGCAGCTGGTGGAGGAGATCCTATCCTATATCAGCACCTTTTC	0	1	1	1	0	3	0	0	0	0	0	0	3	8	1	9	0	0	9	10	5	8	3	0	0	0	0	0	3	0	3	21	211	180	0	0	35	39	45	45	2	0	37
NEST_102924_COI_Sequence_442	442	17	732	32.5333	0	TCCATTAAGTGGAGTACAAAGTCATAGTGGACCTAGTGTAGATCTAGCTATATTTGCTTTACATTTAAGTGGTATAAGTAGTTTATTAGGTGCAATTAACTTTATAACTACTATACTAAATATGAGAAGTCCAGGTATTAGATTACATAAATTGGCATTATTCGGATGAGCTGTAATAGTTACAGCTGTCTTATTATTATTATCTTTACCTGTATTAGCTGGAGCTATTACTATGGTTTTAACTGATAGAAATTTTAATACATCATTCTTTGAAGCTGCAGGAGGTGGTGATCCTATACTTTACCAACATCTTTTC	0	2	26	79	3	0	0	0	0	0	0	0	4	10	222	204	5	9	0	0	0	0	0	0	0	0	0	0	17	35	8	39	0	0	0	0	0	0	30	37	0	2	0
NEST_102924_COI_Sequence_443	443	18	725	32.2222	0	TCCTCTATCAGGTGTACAAGCTCACTCAGGTGGATCAGTTGACCTAGCTATCTTTGCTCTTCACCTTTCAGGTATTAGTTCAATGCTCGGATCAATGAACATCCTTACAACTATCCTAAACATGCGAGCTCCTGGAATGACACTACACAAAATGCCACTATTCGTATGGGCTATGCTATTCCAATCAGTTATTATTATTCTAGCCGTACCTGTACTAGCAGGAGGTCTAACAATGCTACTAACTGACCGTAACTTCAACACATCATTCTTCGACGCAGCCGGAGGTGGTGACCCAGTACTATACCAACACATCTTC	0	11	0	0	31	6	0	0	0	1	16	4	20	0	0	0	114	32	2	0	1	0	0	0	0	0	54	0	0	0	0	0	4	0	41	17	0	0	3	0	314	54	0
NEST_102924_COI_Sequence_444	444	10	723	32.1333	0	TCCATTGTCAGGTATACAAAGTCACAGTGGGCCGAGTGTAGACCTAGCCATATTTGCCTTACACCTTTCAGGAGTGAGTAGTTTACTAGGAGCAATGAACTTTATTACAACAATACTAAACATGAGAGCCCCAGGTATAAGGTTACACAAACTGGCTTTATTTGGATGAGCTGTCGTGGTTACTGCCGTTTTATTACTACTGTCTCTTCCTGTATTAGCTGGTGCCATCACAATGGTACTTACAGACAGAAACTTTAACACATCTTTCTTCGAAGTAGCGGGAGGTGGAGACCCTATACTATACCAACATCTGTTC	0	5	0	0	12	8	252	429	0	0	0	1	0	0	0	2	4	8	0	0	0	0	0	2	0	0	0	0	0	0	0	0	0	0	0	0	0	0	0	0	0	0	0
NEST_102924_COI_Sequence_445	445	34	723	32.1333	10.5	TCCTTTATCTGGAATACAAAGTCATTCTGGACCAAGCGTAGATCTAGCTATATTTGCACTACATTTAGCAGGTATAAGTAGTTTATTGGGAGCCATAAACTTTATAACAACTATACTTAACATGAGAAGTCCAGGAATTAGATTACATAAATTAGCCCTGTTTGGTTGAGCAGTAGTAGTTACTGCTGTACTATTACTATTATCTTTACCTGTACTAGCGGGTGCTATAACTATGATCTTGACAGATAGAAATTTTAATACATCATTTTTTGAACCAGCAGCTGGAGGTGATCCTATTTTATATCAACATCTATTC	0	2	0	0	19	31	9	11	0	3	32	38	1	5	25	23	0	9	0	12	0	0	29	21	13	14	30	11	9	10	8	18	7	5	125	136	11	11	5	0	13	24	0
NEST_102924_COI_Sequence_446	446	13	721	32.0444	0	TCCTCTATCAGGTATCCAAGCTCACTCAGGTGGTTCAGTTGATCTAGCGATCTTTGCTCTACATCTTTCAGGTATCTCATCTATGCTTGGTGCAATGAACATTACAACAACTATTCTAAACATGCGAGCTCCTGGTATGACTCTTCACAAAATGCCTCTATTCGTATGGGCTATGTTAATGCAATCAATTATTATTCTACTAGCTGTTCCAGTATTAGCAGGTGGTATTACTATGCTATTAACAGATCGTAACTTCAATACTTCATTCTTCGACCCAGCAGGTGGAGGAGATCCAGTACTATACCAACATCTCTTC	0	0	5	18	0	0	0	0	19	399	103	121	0	10	0	0	0	2	0	0	0	0	27	0	5	5	0	0	6	1	0	0	0	0	0	0	0	0	0	0	0	0	0
NEST_102924_COI_Sequence_447	447	27	718	31.9111	5.5	TCCATTATCTAGTGTACAAAGTCACAGTGGACCGAGTGTTGATCTTGCAATATTTGCATTACACTTATCAGGTATAAGTAGTTTATTAGGTGCAATGAATTTTATAACAACGATTTTAAATATGAGAAGCCCTGGAATTAGATTACATAAATTAGCATTATTTGGATGAGCAGTTGTAGTTACAGCTGTCTTATTATTATTATCATTACCTGTATTAGCAGGTGGAATTACTATGTTATTGACAGATAGAAACTTTAATACTTCATTCTTCGAAGCTGCAGGTGGAGGAGATCCTATATTATACCAACATTTATTC	0	19	14	50	31	32	7	7	4	52	0	0	68	114	13	0	17	54	0	2	28	65	3	0	0	5	0	12	8	0	0	0	2	0	54	38	0	6	4	0	0	9	0
NEST_102924_COI_Sequence_448	448	37	718	31.9111	10.5	TCCACTCTCAGGAACTCAAAGTCATAGTGGGCCGAGTGTAGATTTAACTATATTCGCCCTACATTTATCAGGTATTAGTAGTTTATTAGGTGCTATTAATTTTATAGTAACAACATTAAATATGAGAAGTCCAGGAATAAGATTACATAAATTAGCTTTATTTTGCTGAGCTGTTGTAATTACAGCTGTATTACTGCTATTATCTTTACCTGTACTAGCTGGTGGAATTACCATGATATTGACAGATAGAAATTTTAATACATCATTTTTTGAGGTATCAGGAGGAGGAGATCCTATCTTATATCAGCATTTATTT	0	11	0	3	20	26	8	6	0	25	8	15	5	1	42	81	4	18	0	10	13	19	8	13	2	5	22	14	11	29	8	22	46	37	61	92	0	0	4	7	11	6	5
NEST_102924_COI_Sequence_449	449	18	715	31.7778	0	TCCTCTATCAGGTATTCAAGCTCACTCAGGTGGTTCAGTTGATCTAGCGATCTTTGCACTACATCTGTCAGGTATCTCATCAATGCTTGGTGCTATGAACATTACAACAACTATTCTAAACATGCGAGCTCCTGGTATGACTCTACACAAAATGCCACTGTTCGTATGGGCGATGTTAATGCAATCAATTATTATTCTACTAGCTGTACCAGTACTAGCAGGTGGTATTACAATGCTATTAACAGACCGTAACTTCAACACTTCATTCTTCGACCCAGCCGGTGGAGGTGATCCAGTTCTTTACCAACACCTGTTC	0	9	35	67	0	0	0	0	3	0	0	0	16	41	16	16	19	41	0	0	0	8	0	0	0	0	157	33	0	5	0	0	0	0	47	100	0	0	0	0	24	78	0
NEST_102924_COI_Sequence_450	450	21	712	31.6444	1	CCCTCTGAGCGGTATCGAGGCGCATTCCGGCCCCGCAGTAGACTTCGGTATTTTCAGCCTACACTTGGCTGGGATGTCCTCCATTCTAGGTGCTATCAACTTTATTGTGACCATCTTTAACATGCGTGCGCACGGAATGCCGCTTTACGCTATGCCCCTCTTTGTCTGAAGTATTTTAATTACCGCTTTCTTGCTTCTGCTTTCTCTTCCTGTACTTGCAGGGGCGATTACTATGCTTCTTTTGGATCGTAATTTTAAGACTGTATTCTTCAACGCCAACGGTGGTGGGGATCCGATTTTATACCAGCACCTTTTC	0	20	17	19	20	32	0	0	0	0	0	0	94	175	0	0	11	49	13	3	0	0	62	101	0	0	0	0	0	7	0	0	2	0	23	24	6	0	0	0	15	14	5
NEST_102924_COI_Sequence_451	451	27	712	31.6444	5	TCCATTAAGTGGAGTACAAAGTCACAGTGGACCAAGTGTTGATTTAGCTATCTTTGCCTTACACTTATCCGGTATAAGTAGTTTATTAGGTGCAGTTAACTTTATAACTACTATACTTAACATGAGAAGTCCAGGTATAAGATTACACAAATTAGCTTTATTTGGATGAGCTGTTGTTGTTACAGCAGTATTATTATTACTATCATTACCTGTACTAGCCGGTGCAATTACAATGGTTTTAACCGATAGAAATTTTAATACATCATTCTTTGAAGCAGCAGGTGGGGGTGACCCTATATTATACCAACATCTTTTC	0	0	0	20	92	103	61	143	0	0	0	5	5	5	22	9	0	0	7	0	8	11	2	8	2	5	35	17	0	0	0	3	9	15	21	39	0	0	0	0	24	39	0
NEST_102924_COI_Sequence_452	452	37	707	31.4222	8.5	TCCATTAAGTAGTATTGAAGCACATTCTGGACCTTCAGTTGATTTAGCAATTTTTAGTTTACATTTATCTGGTGCATCTTCGATTGCAGGAGCTATAAACTTTATTGTAACTATTGTTAACATGCGGGCACGTGGTATGGAGTTTTATCAATTACCTTTATTTGTTTGAGCTGTATTTGTGACAGCCATTCTACTATTGTTATCTTTACCCGTTTTAGCAGGAGCAATTACTATGTTATTATTTGATCGAAACTTAGGAACTGTTTTTTTTAATGCAGCTGGTGGAGGTGATCCAGTGTTATATCAACATTTGTTT	0	13	9	14	0	2	6	8	1	15	32	36	1	14	102	88	8	5	6	6	3	2	22	23	0	0	24	19	0	10	6	12	2	6	39	48	0	0	15	33	54	7	13
NEST_102924_COI_Sequence_453	453	15	704	31.2889	0	TCCATTATCTGGTATCCAAAGTCACTCAGGTGGATCTGTTGATTTAGCTATCTTCAGTCTACACTTAGCTGGTATCAGTTCAATGCTAGGAGCTATGAACTTCATTACTACTATTCTTAACATGCGACACCCAGGAATGTCAATGCACAAATTACCATTATTCTGTTGGGCTATCTTCATTACAGCTATCTTACTTCTACTATCACTACCAGTGCTAGCCGGAGGTATTACAATGCTACTAACTGATCGTAACTTCAACACATCGTTCTACGACCCAGCTGGAGGTGGAGACCCTATCCTATTCCAACACTTATTC	0	0	0	7	0	14	5	18	0	0	0	0	7	0	0	0	0	0	0	0	0	0	0	0	0	0	53	53	0	0	13	60	0	4	144	231	0	0	0	9	42	44	0
NEST_102924_COI_Sequence_454	454	16	701	31.1556	0	TCCATTATCTGGTATCCAAAGCCACTCAGGTGGATCTGTTGATTTAGCTATCTTCAGTCTACACTTAGCTGGTATCAGTTCAATGCTAGGAGCTATGAACTTCATTACTACAATCCTTAATATGCGTCATCCGGGAATGTCAATGCATAAGTTACCATTATTCTGTTGGGCTATCTTTATTACAGCTATTTTACTTCTACTATCACTACCAGTACTAGCTGGAGGTATTACAATGCTATTAACTGACCGTAACTTTAACACATCATTCTACGACCCAGCCGGTGGTGGAGATCCTATCTTATTCCAACACTTATTC	0	7	0	1	36	91	103	187	0	0	0	0	0	0	20	3	0	0	0	0	0	0	0	0	0	2	0	0	0	0	15	89	2	4	0	0	45	68	0	0	28	0	0
NEST_102924_COI_Sequence_455	455	14	698	31.0222	0	TCCATTATCAGGGATACAAAGTCACAGTGGACCGAGTGTAGATTTAGCAATCTTTGCCTTACATCTATCAGGTATAAGTAGTTTATTGGGTGCTATGAACTTCATAACAACAATACTTAACATGAGAAGTCCAGGTATAAGACTACACAAATTAGCTTTATTTGGATGAGCAGTTGTTATAACAGCAGTGTTATTGTTACTGTCTTTACCTGTATTAGCTGGAGCAATTACTATGATATTAACAGACAGAAATTTTAATACTTCATTTTTTGAAGTAGCAGGTGGAGGTGATCCAATATTATACCAACATCTATTC	0	0	0	0	0	0	39	18	0	0	0	0	0	6	0	0	0	0	170	136	0	0	0	0	0	0	73	45	0	0	0	9	41	40	4	8	0	0	0	0	0	0	72
NEST_102924_COI_Sequence_456	456	30	694	30.8444	6	ACCATTGAGTAGTATACAAGCTCATTCCGGAGGTTCTGTAGATTTAGCTATATTTAGTTTACATTTAGCAGGAGTTTCTTCAATATTAGGGGCAATTAATTTTATCAGTACCATAATTAATATGCGTGTACCAGGATTAATTTTTCATAGATTATCTTTATTTGTATGGGCTGTATTTATTACAGCAGTATTATTATTGTTATCTTTACCTGTATTAGCTGGAGCAATTACTATGTTATTAACAGATCGTAACTTTAATACAAGTTTTTTTGATCCTGCTGGAGGAGGTGATCCTATTTTATATCAACATTTGTTT	0	25	1	0	0	0	0	8	0	0	1	1	4	0	142	150	6	10	13	14	10	6	16	19	0	0	3	0	33	52	17	53	11	11	4	0	0	0	18	22	3	2	21
NEST_102924_COI_Sequence_457	457	2	694	30.8444	0	CCCACTATCCTCCAATATTGCCCATAGAGGATCTTCAGTAGATCTAGCTATTTTTAGTTTACACCTTGCAGGTATTTCATCAATCCTGGGTGCTGTAAACTTCATTACAACCGTAATCAATATGCGACCAAAGGGAATAACCTTCGACCGAATACCCCTATTCGTTTGAGCAGTTGTTATCACTGCAGTATTATTACTACTATCTCTTCCCGTCCTGGCAGGAGCCATCACAATATTGTTAACAGACCGAAATATTAATACATCATTCTTTGACCCAGCTGGTGGGGGAGATCCAATTTTATATCAACACCTATTT	0	0	0	0	0	0	0	0	0	0	0	0	0	0	0	0	0	0	0	0	0	0	0	0	0	0	0	0	0	0	0	0	0	0	0	0	0	0	241	453	0	0	0
NEST_102924_COI_Sequence_458	458	23	683	30.3556	5	TCCATTATCTGGTATCCAATCACACTCAGGTGGATCTGTTGATTTAGCTATCTTCAGCCTTCACCTATCTGGAATTTCATCAATGTTAGGGGCAATGAACTTCATTACTACAATCCTAAACATGCGAAACCCAGGTATGACATTACACAAATTACCTCTATTTGCTTGAGCTGTAATGGTAACTGCAATCTTATTACTATTATCATTACCAGTATTAGCTGGAGGTATTACAATGCTACTAACGGATCGAAACTTCAACACATCATTTTATGACCCTGCTGGAGGAGGTGACCCCATTCTATACCAACACCTATTC	0	30	0	7	0	0	0	16	0	33	0	0	0	29	0	7	17	42	21	48	2	0	60	152	5	17	12	0	0	28	5	0	0	8	43	64	0	0	0	0	0	0	27
NEST_102924_COI_Sequence_459	459	5	682	30.3111	0	TCCATTATCTGGATTACAAAGTCACAGTGGACCAAGTGTAGATTTAGCTATCTTTGCTTTACATTTATCAGGTGTAAGTAGTTTACTAGGAGCTATGAATTTTATTACAACAATATTAAATATGAGAAGTCCTGGTATAAGATTACATAAATTAGCTTTATTCGGATGAGCTGTTGTAATTACAGCCGTATTATTATTATTATCATTACCTGTTTTAGCTGGTGCTATAACAATGGTTTTAACTGATAGAAACTTTAATACATCATTCTTTGAAGTAGCAGGAGGTGGAGACCCTATATTATACCAACATCTTTTC	0	0	0	0	0	0	270	398	0	0	0	0	0	0	0	0	0	0	0	0	0	0	0	0	0	0	0	0	0	0	0	2	0	0	0	0	0	0	0	0	9	3	0
NEST_102924_COI_Sequence_460	460	7	681	30.2667	0	TCCTTTATCAGGTATACAAAGTCACAGTGGACCTAGTGTAGATTTAGCTATCTTTGCTTTACACTTATCAGGTATAAGTAGTTTATTAGGTGCAATGAACTTTATAACAACTATACTGAATATGAGAAGTCCTGGTATTAGATTACACAAATTAGCTTTATTTGGTTGAGCAGTAGTAGTAACAGCCGTTTTATTATTATTATCTTTACCTGTATTAGCAGGTGGAATTACTATGGTACTAACAGATAGAAATTTTAACACTTCATTCTTTGAAGTAGCAGGTGGTGGTGATCCTATCTTATACCAACACCTATTC	0	0	0	0	0	0	238	384	0	0	0	0	0	0	0	0	0	0	0	0	0	0	0	0	0	0	0	0	0	0	2	0	0	0	0	0	31	18	0	0	4	4	0
NEST_102924_COI_Sequence_461	461	33	678	30.1333	8	TCCTTTATCTGGAATACAAGCTCATAGTGGACCTAGTGTTGATTTAGCTATTTTTGGTTTACATTTATCAGGTGTTAGTAGTCTATTAGGTGCAATGAACTTTATAACTACTATTTTAAATATGAGAAGTCCAGGTATAAGATTACATAAATTAGCATTATTTGGTTGAGCTGTAATTGTTACAGCTGTTTTACTATTGTTATCTTTACCAGTGTTAGCTGGAGGAATAACTATGGTATTAACAGATAGAAATTTTAATACTTCATTCTTTGAAGTAGCAGGTGGAGGTGATCCTATATTATATCAACATCTTTTC	0	7	15	38	16	20	47	73	1	52	66	82	6	0	2	9	4	11	0	0	5	8	0	15	21	31	5	0	0	16	4	5	2	0	37	34	0	0	4	8	15	10	9
NEST_102924_COI_Sequence_462	462	22	676	30.0444	1.5	TCCTTTATCTGGTATACAAAGTCACAGTGGACCTAGTGTAGATTTAGCAATTTTTGCTCTACATTTATCCGGTATAAGTAGTTTGTTAGGGGCTATAAACTTTATTACAACTATCTTAAATATGAGAAGTCCTGGTATTAGACTACATAAATTAGCCTTATTTGGATGAGCAGTAGTGGTTACTGCGGTATTATTATTACTATCTTTACCAGTTTTAGCAAGTGCTATAACTATGGTTTTAACGGATAGAAATTTTAATACATCTTTTTTCGAAACAGCGGGTGGTGGTGATCCTATATTATACCAACATCTTTTC	0	18	12	21	0	0	0	0	7	45	0	0	66	138	0	0	32	67	25	40	2	11	49	70	0	0	10	1	3	0	0	0	0	0	18	24	0	0	0	0	0	0	8
NEST_102924_COI_Sequence_463	463	41	675	30	13.5	ACCATTAAGTAGTATTGAAGCACATTCAGGACCTTCAGTTGACTTAGCAATTTTTAGTCTACATTTATCTGGTGCATCTTCTATTGCAGGAGCAATTAATTTTATTGTAACTATTGTTAATATGCGTGGACGTGGTCTAGAATTTTATCGATTACCTTTATTCGTCTGAGCAGTTTTTGTAACCGCAATTTTATTATTATTGTCTTTACCAGTTCTTGCCGGCGCAATTACAATGTTATTATTTGATCGTAATCTTGGAACAGTTTTTTTTAATGCTGCTGGAGGTGGTGATCCTGTTTTATACCAACATCTTTTT	0	31	15	12	0	3	8	5	4	49	9	9	11	22	35	33	10	19	19	14	3	0	34	29	10	18	5	7	22	26	12	17	14	13	12	12	6	3	23	31	30	21	17
NEST_102924_COI_Sequence_464	464	25	672	29.8667	5	CCCCTTAAGTGGAATTGAAGCCCATTCCGGCCCCGCAGTAGACTTCGGTATTTTCAGCCTTCACCTAGCAGGAATGTCCTCCATCTTAGGAGCCATTAATTTCATTGTTACGATTTTCAATATGCGCGCTCACGGAATGCCTCTGTACGCTATGCCCCTTTTTGTGTGAAGTATTCTTATTACCGCTTTCTTACTCCTGCTTTCTCTTCCGGTCCTAGCAGGAGCTATCACTATGTTGTTACTTGACCGCAACTTCAAAACCGTTTTCTTTAACGCGAGTGGGGGTGGCGATCCAATTCTTTACCAGCACCTATTC	0	5	29	74	80	81	8	11	0	2	0	0	8	20	0	0	16	21	0	0	17	5	0	3	22	37	0	0	10	7	6	3	0	0	0	0	0	0	10	18	88	91	0
NEST_102924_COI_Sequence_465	465	19	669	29.7333	0	TCCACTATCAGGTATCCAAGCTCACTCAGGTGGATCAGTTGATCTTGCTATCTTTGCTCTACACCTATCTGGTATTAGTTCAATGCTAGGAGGTATGAACATTACAACAACTATCCTAAACATGCGAGCTCCTGGAATGACTCTACACAAAATGCCTCTATTCGTATGGGCGATGTTAATGCAATCAATCATTATCCTACTTGCTGTTCCGGTTCTAGCTGGTGGTATTACAATGCTACTAACTGACCGTAACTTCAACACTTCATTCTTCGATGCAGCTGGTGGAGGTGATCCTATTCTATTCCAACACCTGTTC	0	54	2	22	38	65	0	0	0	11	0	0	7	7	212	151	19	22	0	0	3	4	6	4	0	5	0	0	8	29	0	0	0	0	0	0	0	0	0	0	0	0	0
NEST_102924_COI_Sequence_466	466	30	667	29.6444	5	CCCATTATCAGGGATCCAGAGTCATAGTGGACCTAGTGTAGATTTAGCTATTTTTGCCTTACATCTATCAGGTATAAGTAGCCTGTTAGGAGCGAATAACTTTATAACTACAATATTAAACATGAGAACACCGGGTATAAAACTCCATAAATTAGCTTTATTTGGTTGAGCTATAGTAGTAACAGCTGTGTTATTACTGTTATCATTACCAGTTCTAGCAAGTGCAATAACTATGATATTAACAGATAGAAATTTTAACACATCTTTCTTTGAAACAGCAGGAGGAGGAGATCCTATATTATATCAACATCTCTTT	0	31	0	14	8	18	0	0	0	11	1	0	25	34	3	0	13	18	43	69	0	0	54	73	3	3	7	8	0	1	1	0	13	13	13	18	0	3	0	1	75	92	1
NEST_102924_COI_Sequence_467	467	19	664	29.5111	0	TCCATTATCAAGTGTACAAAGTCACAGTGGGCCTAGTGTAGACCTTGCTATCTTTGCATTACACTTATCAGGTATAAGTAGTTTATTAGGAGCAATGAACTTTATAACTACAATATTAAATATGAGAAGTCCAGGTATAAGATTACACAAATTAGCATTATTTGGTTGAGCAGTAGTAGTAACAGCAGTGTTATTATTATTATCTTTACCAGTATTAGCAGGAGGTATTACTATGTTATTAACAGATAGAAACTTTAATACTTCATTCTTTGAAGCCGCAGGAGGAGGAGATCCTATATTATACCAACATTTATTC	0	26	0	0	79	115	21	16	0	0	0	0	0	0	79	103	0	0	7	0	0	4	0	5	9	22	0	2	28	77	7	57	0	0	0	0	0	0	0	0	0	4	0
NEST_102924_COI_Sequence_468	468	18	659	29.2889	0	GCCGCTCTCAACGTATGGTTCGACGGGCCCCGCGGTCGACTTCGGCATCTTCGCGCTGCACTTGTCGGGTGCCGGTTCAATCATGGGCGCGATCAACTTCATCACCACGATCTTCAACATGCGTGCCCCCGGCATGACCATGCACAAGATGCCGCTGTTCGTGTGGTCGATGCTGGTCACCGCATTTCTATTGCTGCTGGCGCTGCCTGTGCTCGCCGCCGCAATTACCATGCTGCTGACCGACCGCAACTTCGGCACGACCTTCTTCGATCCTGCCGGTGGCGGTGACCCGGTCCTGTACCAGCACTTGTTC	0	14	0	3	0	0	6	0	0	0	0	0	10	2	0	0	2	0	0	0	0	0	15	10	0	0	10	1	2	4	1	0	5	0	3	16	0	0	0	0	361	194	0
NEST_102924_COI_Sequence_469	469	19	657	29.2	0	CCCGTTAAGCGGAATCGAGGCTCACTCTGGCCCGGCTGTTGACTTTGGAATTTTCAGCCTACACCTAGCAGGAATGTCCTCCATTCTTGGTGCGATCAACTTCATTGTTACTATCTTTAACATGCGCGCGCATGGTATGCCCCTATACGCAATGCCCCTATTCGTTTGAAGCATTCTTATTACCGCATTCTTACTTTTACTATCTCTTCCTGTTCTAGCAGGTGCCATTACTATGCTGCTACTTGATCGTAACTTTAAAACCGTTTTCTTTAACGCAAACGGTGGTGGAGACCCGATTTTATACCAACACCTGTTC	0	0	3	20	3	3	0	0	0	0	0	0	91	304	10	2	0	0	0	1	7	15	0	0	0	0	0	0	0	3	29	98	0	0	0	0	24	16	10	15	0	0	3
NEST_102924_COI_Sequence_470	470	18	655	29.1111	0	TCCTTTATCTGGTATACAAAGTCACAGTGGACCTAGTGTAGATTTAGCTATATTTGCATTACACCTTTCAGGTATAAGTAGTTTATTAGGTGCTATGAATTTCATTACAACAATATTAAATATGAGAAGTCCTGGAATAAGACTACACAAATTAGCTCTATTTGGCTGAGCTGTTGTAGTAACTGCTGTTTTATTATTATTATCTTTACCTGTTTTAGCCGGAGGTATAACTATGGTTTTAACAGATCGAAACTTTAACACATCATTCTTTGAAGCAGCAGGTGGTGGTGATCCTATTTTATATCAACATCTTTTC	0	0	0	1	0	2	27	25	0	1	1	0	0	2	0	0	0	0	0	1	0	0	197	345	18	9	0	0	4	4	0	0	0	5	5	6	0	0	0	0	2	0	0
NEST_102924_COI_Sequence_471	471	18	653	29.0222	0	CCCTCTGAGCGGTATCGAGGCGCATTCCGGCCCCGCAGTAGACTTCGGTATTTTCAGCCTACACTTGGCTGGGATGTCCTCCATTCTAGGTGCTATTAACTTCATTGTGACCATCTTTAACATGCGTGCGCACGGAATGCCCCTTTACGCTATGCCCCTCTTTGTCTGAAGTATTTTAATTACCGCTTTCTTGCTTCTGCTTTCTCTTCCTGTACTTGCAGGGGCGATTACTATGCTTCTTTTGGATCGTAATTTTAAGACTGTATTCTTCAACGCCAACGGTGGTGGGGATCCGATTTTATACCAGCACCTTTTC	0	0	5	16	7	18	0	0	0	0	0	0	33	55	15	9	19	22	0	0	12	26	135	206	0	0	0	0	14	23	10	28	0	0	0	0	0	0	0	0	0	0	0
NEST_102924_COI_Sequence_472	472	25	647	28.7556	5	CCCTCTGAGCGGTATCGAGGCGCATTCCGGCCCCGCAGTAGACTTCGGTATTTTCAGCCTACACTTGGCTGGGATGTCCTCCATTCTAGGTGCTATCAACTTTATTGTGACCATCTTTAACATGCGTGCGCACGGAATGCCCCTTTACGCTATGCCCCTCTTTGTCTGAAGTATTTTAATTACCGCTTTCTTGCTTCTGCTTTCTCTTCCTGTACTTGCAGGGGCGATTACTATGCTTCTTTTGGATCGTAATTTTAAGACTGTATTCTTCAACGCCAATGGTGGTGGGGATCCGATTTTATACCAGCACCTTTTC	0	22	26	36	20	19	0	0	5	33	10	8	51	118	55	34	29	42	2	0	5	10	7	9	2	0	0	0	0	12	15	72	0	0	0	0	0	0	0	5	0	0	0
NEST_102924_COI_Sequence_473	473	26	647	28.7556	5	TCCATTAGCAGGAATCCAATCTCACTCAGGTGGATCTGTAGATTTAGCGATCTTTAGTCTTCACTTAGCGGGAATCTCTTCAATGTTAGGTGCAATGAACTTTATCACTACAATTATTAATATGCGAAACCCTGGAATGACATTCCATAAATTACCTCTATTCTGTTGAGCTATTATGGTTACAGCGATCTTACTATTACTATCATTACCTGTATTAGCAGGAGGTATTACAATGTTACTAACAGATCGAAACTTTAATACATCATTCTATGACCCAGCAGGAGGAGGAGACCCTATCCTATACCAACACTTATTC	0	0	0	14	74	106	53	28	1	36	28	9	0	0	1	0	10	21	0	0	14	10	33	63	32	48	0	0	12	16	2	7	3	0	0	0	0	0	1	13	0	12	0
NEST_102924_COI_Sequence_474	474	16	644	28.6222	0	ACCACTATCATCAATTGTAGCGCATAGTGGTGCAAGTGTTGACATGTTGATTGTGTCACTACACTTGGCTGGCATCTCATCATTGATGGGTGCATTGAATTTGATGTCAACTGTGATCAACATGAGATCACATGGACATACATATGACCGTATGACACTACTAGTATGAGCCATCAGCATCACATCTGTACTGTTGCTGCTATCACTACCAGTACTAGCTGCAGCTATCACAATGATACTGACTGATCGTACGATGAATACATCATACTATGATGCTACATGTGGTGGTGATCCAGTGCTGTACCAACATTTATTT	0	0	0	13	0	8	115	192	3	17	12	16	0	0	48	23	0	0	0	0	0	0	78	103	4	9	0	0	2	0	0	0	1	0	0	0	0	0	0	0	0	0	0
NEST_102924_COI_Sequence_475	475	34	640	28.4444	12.5	CCCATTAAGTAGTATTGAAGCACATTCAGGACCTTCAGTTGATTTAGCAATTTTTAGTTTACATTTATCTGGTGCATCTTCTATTGCAGGAGCAATCAATTTTATTGTAACTATTGTTAATATGCGTGGACGTGGTCTAGAATTTTATCGATTACCTTTATTCGTCTGAGCAGTTTTTGTCACCGCAATTTTATTATTATTGTCTTTACCAGTTCTTGCTGGTGCAATTACAATGTTATTATTTGATCGTAATCTTGGAACAGTTTTTTTTAATGCTGCTGGAGGTGGTGATCCTGTTTTATACCAACATCTTTTT	0	20	0	14	5	9	9	12	0	16	32	49	12	17	15	22	4	25	0	0	0	0	13	26	6	16	6	5	13	13	11	50	6	0	23	32	3	0	22	26	52	50	6
NEST_102924_COI_Sequence_476	476	19	640	28.4444	0	ACCTCTAGCAGGAATCCAAAGCCACTCAGGTGGATCAGTTGACCTAGCTATCTTCAGCCTTCACCTTGCTGGTATTAGCAGTATGCTTGGAGCTATGAACTTCATTACAACGATCCTGAACATGCGTAACCCTGGTATGACTCTTCACAAGCTACCACTCTTCTGTTGAGCCATCATGGTAACAGCTGTGCTTCTACTGCTATCACTTCCCGTGCTTGCTGGTGCAATTACAATGCTGCTAACCGACCGGAACTTCAACACATCATTCTACGATCCTGCTGGAGGAGGGGACCCAATCCTCTACCAACACCTCTTC	0	7	14	4	0	0	2	0	0	0	0	0	0	3	0	0	0	0	23	7	3	0	0	0	0	0	0	0	0	0	25	39	19	7	0	0	256	67	63	20	40	0	29
NEST_102924_COI_Sequence_477	477	25	638	28.3556	6	ACCTCTATCAGGTGTACAAGCTCACTCAGGTGGTTCAGTTGATCTAGCTATTTTCGCTCTTCACCTATCAGGGATTAGTTCAATGCTTGGAGCTATGAACATCCTTACAACTATCCTAAACATGCGAGCTCCAGGTATGACACTACACAAAATGCCTCTATTCGTATGGGCAATGTTAATGCAATCAGTTATTATTATTCTAGCTGTTCCTGTACTAGCTGGAGGATTAACAATGTTACTAACAGATCGAAACTTCAACACATCATTCTTCGACGCAGCCGGAGGTGGTGACCCAGTATTATACCAACACATCTTC	0	0	46	38	0	11	0	0	0	8	0	0	6	0	0	0	2	7	16	6	0	6	9	17	0	0	0	0	3	0	0	0	30	89	6	41	74	53	8	7	15	13	71
NEST_102924_COI_Sequence_478	478	20	631	28.0444	0	TCCTCTATCAGGAATTAACAGCCACTCAGGTGGTTCAGTTGACCTGGCTATCTTTAGCCTACACCTAGCTGGTATCAGTTCAATGCTTGGAGCTATGAACTTTATCACTACAATTCTTAACATGCGACACCCAGGAATGTCAATGCACAAATTACCATTATTCTGTTGAGCTATCTTCATTACAGCTATCCTACTTCTACTAACACTTCCAGTGCTAGCCGGAGGTATTACAATGCTACTAACTGATCGTAACTTCAACACTTCATTCTACGACCCAGCTGGAGGTGGAGACCCTATCCTATTCCAACACCTATTC	0	0	3	0	3	5	0	0	12	162	66	36	79	32	0	2	42	64	0	0	0	6	42	53	2	9	0	0	0	0	0	0	0	2	0	0	0	0	5	6	0	0	0
NEST_102924_COI_Sequence_479	479	4	626	27.8222	0	ACCTCTATCTGGAGTGCAAAGTCACTCAGGAGGATCTGTTGATTTAGCTATCTTCAGTCTTCACCTAGCTGGTATTAGTTCAATGTTAGGAGCAATGAACTTCATCACAACTATCCTTAACATGCGACACCCAGGAATGTCAATGCACAAACTACCACTATTCTGTTGGGCTATTTTCATTACAGCAATCCTACTTCTACTATCACTACCAGTGCTAGCCGGAGGTATTACAATGCTATTAACTGACCGTAACTTCAACACATCATTCTACGACCCAGCAGGAGGTGGAGACCCAATCCTATTCCAGCACCTCTTC	0	0	0	0	0	0	0	0	0	0	221	388	0	0	0	0	0	0	0	0	0	0	0	0	0	0	0	0	0	0	0	0	0	0	0	0	0	0	9	8	0	0	0
NEST_102924_COI_Sequence_480	480	9	619	27.5111	0	ACCTTTAGCGGGTATCCAATCACATTCAGGAGGGTCAGTTGATCTAGCCATCTTTAGTCTTCACTTAGCCGGAATTTCATCAATGCTTGGAGCGATGAACTTTATAACTACAATTATTAACATGCGAAACCCAGGAATGACACTACACAAACTTCCTTTATTCTGTTGAGCCATCATGGTTACGGCAATCCTACTATTATTGTCACTACCAGTGTTAGCAGGAGCAATTACAATGTTATTAACAGATCGAAACTTTAATACATCATTCTATGATCCAGCAGGAGGAGGTGATCCTATTCTATACCAACATTTATTC	0	0	0	0	48	119	0	6	0	2	117	149	0	0	0	0	0	0	0	0	0	0	0	0	69	108	0	0	0	0	0	0	0	0	1	0	0	0	0	0	0	0	0
NEST_102924_COI_Sequence_481	481	11	619	27.5111	0	ACCTCTTAGCAGTATAGCCAGTCATTCAGGCGGTTCTGTTGACTTAGGTATTTTTAGTTTACATCTGTCAGGAATTAGTAGTATTTTAGGTGCTATAAACTTTATAACCACAATATTTAACATGAGAGCTCCAGGAATGACGATGCACCGTTTACCGTTATTTGTATGGTCTGTGTTGATTACCGCTTTCTTGTTATTGTTATCTTTACCTGTACTAGCTGGAGGAATAACAATGTTGTTAACCGATCGTAATTTTAACACTACTTTCTTTGACCCTGCAGGTGGAGGAGACCCAGTGCTCTTTCAGCATCTTTTC	0	0	0	0	22	2	0	0	0	0	204	263	0	0	0	0	0	0	0	0	0	0	0	0	0	11	11	6	0	0	0	0	0	0	56	36	0	0	1	0	0	7	0
NEST_102924_COI_Sequence_482	482	8	618	27.4667	0	TCCATTAGCGGGTATACAGTCACATTCTGGTGGATCTGTAGATTTAGGTATATTCTCACTACACTTAGCGGGGGTTTCTAGTTTACTAGGAGCTATGAATTTCATTACAACAGTTCTTAATATGAGAGCTCCAGGTATGACACTACACAAATTACCTCTATTTGTATGGGCTATATTTGTTACAGCTATTCTATTATTGTTGTCTCTACCTGTACTAGCTGGTGCTATTACAATGCTTTTAACTGATAGACAGTTTAATACATCATTCTATGATCCAAGTGCTGGTGGTGATCCTATATTGTATCAACATTTATTC	0	0	0	0	0	0	0	0	0	0	0	0	0	0	0	0	0	0	0	0	0	0	206	351	0	0	0	0	0	0	0	0	25	17	0	0	0	0	4	0	1	0	6
NEST_102924_COI_Sequence_483	483	25	614	27.2889	6	ACCATTAGCAGGTATCCAATCTCACTCAGGAGGTTCAGTAGATTTAGCAATCTTTAGTCTTCACTTAGCCGGAATTTCATCAATGTTAGGAGCAATGAATTTTATTACTACAATCCTAAATATGCGAAACCCAGGGATGACATTACATAAATTACCTTTATTCTGTTGAGCTATCATGGTAACAGCAATCTTATTACTATTATCATTACCAGTATTAAGAGGAGGTATTACAATGTTATTAACTGACCGAAACTTCAATACATCATTCTATGATCCAGCAGGAGGAGGTGACCCAATCTTATACCAACACCTATTC	0	7	8	7	39	35	0	0	0	0	55	85	11	43	0	0	14	19	0	0	5	4	26	47	19	23	39	5	19	34	0	0	1	0	38	24	0	0	0	0	0	7	0
NEST_102924_COI_Sequence_484	484	22	614	27.2889	2.5	TCCATTATCAGGTATTAACAGCCACTCAGGTGGTTCAGTTGACCTGGCTATCTTTAGCCTACACTTAGCTGGTATTAGTTCAATGTTAGGAGCAATGAACTTTATCACTACAATCCTTAACATGCGACACCCAGGAATGTCAATGCACAAATTACCATTATTCTGTTGGGCTATCTTCATTACAGCTATCCTACTTCTACTATCACTACCAGTGCTAGCCGGAGGTATTACAATGCTATTAACTGATCGTAACTTCAACACTTCATTCTACGACCCAGCCGGAGGTGGAGATCCTATCCTATTCCAACACCTGTTC	0	0	11	8	43	26	78	24	0	14	108	44	0	0	0	0	6	8	0	0	0	0	14	3	7	0	0	0	0	0	0	0	18	6	2	0	0	0	86	72	24	8	4
NEST_102924_COI_Sequence_485	485	40	613	27.2444	11	GCCGCTGTCGAACAGCACGTACAATAGCGGCCCGGCGATGGATTATACCCTGTTCGCGCTGCATCTGGCCGGCATCTCGTCGCTGCTCGGCGCGATCAACTTCATCACCACAATCTTCAACATGCGCACCCCCGGCATGACGCTGCACAAGATGCCGCTGTTCGTCTGGTCGATGCTGGTCACCGCCTTCCTGCTGCTGCTGGCGATCCCGGTGTTGGCCGGTGCGATCACCATGCTGATCACCGACCGTAACTTCGGCACCTCGTTCTTCGACCCGCAGGGTGGCGGCGACCCGGTGCTGTTCCAGCATCTGTTC	0	17	4	5	14	10	7	7	0	13	18	20	15	21	25	40	4	12	26	18	4	4	8	29	7	10	16	7	0	2	2	13	14	13	47	25	0	2	7	6	46	64	5
NEST_102924_COI_Sequence_486	486	2	612	27.2	0	CCCTTTATCATCCAATATTGCCCATGGAGGTTCATCTGTCGACCTAGCAATTTTTAGATTACACCTTGCAGGAGTTTCTTCAATTCTAGGTGCAGTCAATTTCATTACAACTGTAATCAATATACGACCACAAGGAATAACTTTTGATCGAATACCACTATTTGTTTGATCAGTAGTAATTACTGCAGTACTCCTTCTTCTATCTCTCCCAGTTCTTGCCGGAGCAATTACCATGCTACTTACAGATCGAAATATCAATACATCATTTTTTGACCCTGCAGGAGGAGGAGACCCAATCCTTTACCAACACTTATTC	0	0	0	0	0	0	0	0	0	0	0	0	0	0	0	0	0	0	0	0	0	0	0	0	0	0	0	0	0	0	0	0	461	151	0	0	0	0	0	0	0	0	0
NEST_102924_COI_Sequence_487	487	33	611	27.1556	7	TCCATTAAGTAGCATTGAAGCGCATTCAGGACCTTCAGTAGATTTAGCAATATTTAGTCTACATTTATCTGGTGCATCTTCGATTGCAGGAGCTATCAACTTTATTGTAACCATTGTAAATATGCGAGCACGTGGTATGGAATTTTATCAACTGCCTTTATTTGTTTGAGCCGTATTTGTAACAGCAATTTTGTTATTATTGTCTTTACCAGTTTTAGCAGGAGCTATTACAATGTTGTTGTTTGATCGTAATTTAGGAACAGTATTTTTTAATGCTGCAGGAGGTGGAGATCCTGTTTTATATCAACATTTATTT	0	4	11	17	13	0	0	0	0	31	13	15	3	13	44	37	8	6	3	7	0	5	16	18	0	7	3	0	3	13	12	45	1	3	11	30	0	4	83	115	0	12	5
NEST_102924_COI_Sequence_488	488	14	609	27.0667	0	TCCATTGTCAGGTATACAAAGTCACAGTGGTCCAAGTGTTGATTTAGCTATATTTGGATTACATCTTTCTGGTATATCTAGTCTTCTTGGAGCCATGAACTTTATGACAACTACATTTAATATGAGAAGTCCTGGAATAAGATTACATAAATTAATTTTATTTGCATGAGCAGTTGTTATTACAGCTGTTTTATTATTATTATCATTACCTGTTTTAGCCGGTGGAATTACTATGGTATTAACAGATAGAAACTTTAATACTTCATTCTTTGAGGTAGCAGGTGGTGGTGATCCTATATTATACCAACATCTTTTC	0	0	0	0	167	293	0	0	1	1	0	0	0	0	0	0	5	3	0	0	1	0	0	0	0	0	0	0	0	0	0	1	3	4	0	8	0	0	0	0	0	9	57
NEST_102924_COI_Sequence_489	489	31	601	26.7111	5.5	ACCCCTTTCTGGAATACAAAGTCATAGTGGACCTAGTGTAGACCTAGCCATTTTTGCCTTACACCTTTCGGGTTTAAGTAGCTTACTGGGGGCAATGAACTTCATAACAACTATCCTGAACATGAGGTGTCCAGGTGTTAGACTACATAAACTTGCTTTATTTGGGTGGGCATTGGTTATCACAGCGGTTTTATTATTGTTATCGTTACCCGTTCTAGCCGGTGGTATTACAATGATATTAACTGATAGAAATTTTAATACATCCTTTTTTGAAGTAGCTGGTGGTGGTGATCCTATTTTATATCAACATCTGTTT	0	32	4	5	4	10	11	6	0	0	0	0	0	19	33	32	2	16	76	62	0	9	12	18	5	7	2	0	6	17	2	7	13	18	1	2	0	0	0	3	0	0	89
NEST_102924_COI_Sequence_490	490	36	600	26.6667	10	TCCATTAAGTAGCATTGAAGCACATTCAGGACCTTCAGTCGATTTAGCAATTTTTAGTTTACATTTATCTGGTGCATCTTCAATTGCAGGAGCTATTAATTTTATTGTAACGATTGTAAATATGAGAGCACGTGGTATGGAGTTTTACCAATTGCCTTTATTTGTCTGATCTGTTTTTGTCACAGCGATTTTATTACTTTTATCTTTACCTGTTTTAGCAGGAGCAATTACTATGTTATTATTTGATCGTAATTTAGGAACCGTCTTTTTTAATGCTGCTGGAGGTGGTGATCCTGTTTTATATCAACATCTTTTT	0	36	25	19	3	21	0	0	5	35	0	0	20	37	53	35	24	30	4	5	16	10	11	8	0	1	21	14	4	7	1	8	13	2	10	29	0	0	4	2	27	39	15
NEST_102924_COI_Sequence_491	491	26	600	26.6667	7.5	TCCGCTATCAGGTATACAAAGCCACAGTGGGCCTAGTGTAGATTTAGCAATTTTTGCTTTACACTTATCAGGTATAAGTAGTTTATTGGGTGCTATGAACTTTATAACAACTATATTAAATATGAGAGCTCCAGGAATAAGACTACATAAACTAGCTTTATTTGGATGAGCAGTAGTAGTAACAGCTGTGTTATTGTTATTATCATTACCTGTTTTAGCTGGAGCTATAACAATGGTATTAACAGATAGAAACTTTAATACATCATTCTTTGAAGCAGCAGGAGGTGGAGACCCTATACTATACCAACATCTTTTC	0	31	8	0	18	35	11	15	0	8	0	0	21	67	8	0	15	26	0	0	33	32	2	2	0	0	0	0	0	13	7	18	0	6	0	0	79	81	6	15	31	12	0
NEST_102924_COI_Sequence_492	492	4	600	26.6667	0	CCCTCTATCATCATCCCTTGCCCACCCTGGAGCTTCCGTAGACCTTGCAATTTTCTCACTCCACCTTGCAGGTGTTAGATCAATTTTAGGGGCCGTAAATTTTATCACAACTATTATTAATATACGCCCGGCCAGAGTTACATTAGAACGAATCCCCTTGTTTGTATGGTCAGTTTTAATCACAGCAATTCTCCTCCTTCTATCCCTACCTGTTTTAGCAGGGGCTATTACAATACTATTAACTGACCGAAATCTCAATACATCTTTTTTTGACCCAGCTGGAGGAGGTGACCCAATTTTGTACCAACATTTATTC	0	0	0	0	0	0	0	0	0	0	0	0	0	0	0	0	0	0	0	0	0	0	24	6	0	0	0	0	387	183	0	0	0	0	0	0	0	0	0	0	0	0	0
NEST_102924_COI_Sequence_493	493	2	600	26.6667	0	TCCTCTCTCTGCCCTGGGGTCTCACTCCGGGGCCTCAGTGGACCTGGCGATCTTTGCCCTGCACCTAGCGGGGATCTCATCTACTCTGGGGGCGATTAACTTTATCGTTACCCTGTGGTCGATGCGGGCGCCAGGGATCACGCTAGACCGGGTGCCGCTCTTTACCTGGGCGGTCATGGTGACAGCCGTGCTTCTGCTGCTGAGCCTACCCGTGCTAGCCGGAGCCATTACGATGCTGCTGAGCGACCGGAACTTCTCGACCTCTTTCTACGACCCTGCAGGAGGAGGAGACCCTGTCCTCTACCAGCACCTGTTC	0	0	0	0	0	0	0	0	0	0	0	0	0	0	0	0	0	0	0	0	0	0	0	0	0	0	0	0	0	0	0	0	0	0	0	0	0	0	0	0	303	297	0
NEST_102924_COI_Sequence_494	494	39	596	26.4889	13	TCCATTATCAGGGATCCAAAGTCACAGTGGTCCAAGTGTAGATCTGGCTATTTTTGCCTTACATCTTTCAGGAATTAGTAGCTTACTTGGAGCAATGAACTTTATAACAACAATATTAAATATGAGAGCTCCTGGAATAAGATTACACAAGCTAGCCTTATTTGGTTGAGCTGTAGTAGTAACAGCTGTTTTATTATTACTATCTCTGCCAGTTTTAGCAGGAGGTATAACAATGATACTTACAGATAGGAACTTTAATACATCATTTTTTGAAGTAGCAGGTGGGGGAGATCCTATTTTATATCAACACCTGTTC	0	14	3	14	40	42	17	15	0	50	15	8	12	31	18	18	5	3	1	0	24	43	15	38	18	5	0	2	4	28	3	14	3	4	4	7	7	0	4	16	23	14	11
NEST_102924_COI_Sequence_495	495	15	594	26.4	0	ACCTTTATCATCTAATATTGCTCATGGAGGAGCATCTGTTGATTTAGCTATTTTTTCCCTTCATCTAGCTGGAATTTCTTCAATTTTAGGAGCTGTAAATTTTATCACAACTGTAATTAATATACGATCCACAGGAATTACATTTGATCGAATACCATTATTTGTCTGATCTGTAGTTATTACCGCTTTATTACTCTTATTATCTTTACCAGTATTAGCAGGTGCTATTACTATATTATTAACTGATCGAAATTTAAATACTTCATTTTTCGATCCAGCAGGAGGAGGGGATCCTATTTTATATCAACACTTATTT	0	0	0	4	0	0	0	0	0	0	0	0	6	31	0	0	0	0	53	56	0	0	5	13	0	0	0	0	0	0	0	0	3	3	165	194	0	0	16	8	0	0	13
NEST_102924_COI_Sequence_496	496	16	593	26.3556	0	GCCTCTATCAGGTGTACAAAGCCACTCTGGTGGATCAGTTGACCTAGCGATCTTTAGCCTTCACCTCGCAGGTATCAGCTCTATGCTAGGTGCTATGAATTTCATTACTACAATCCTTAACATGCGAAACCCAGGTATGACTCTTCACAAGCTACCTCTATTCTGCTGAGCGATCATGGTAACAGCCGTTCTACTTCTACTATCACTTCCAGTACTGGCAGGAGCAATTACTATGCTGCTTACAGACCGAAACTTCAACACGTCATTCTACGACCCAGCAGGAGGAGGAGACCCAATTCTCTACCAACACCTCTTC	0	0	0	0	123	20	31	0	4	6	23	4	0	0	79	13	0	0	0	0	5	0	0	0	0	0	0	0	141	44	47	30	0	0	0	0	0	0	19	0	0	4	0
NEST_102924_COI_Sequence_497	497	21	590	26.2222	0.5	ACCTCTAAGCGGCATTGAGGCTCACTCCGGACCTGCGGTTGACTTCGGTATTTTCAGCCTACACCTAGCAGGAATGTCTTCAATTCTAGGTGCCATCAACTTTATTGTAACAATCTTTAACATGCGTGCGCACGGAGTACCTCTGTACTCTATGCCCCTCTTTGTCTGAAGTATTTTAATTACCGCCTTCCTACTTCTGCTCTCCCTACCCGTACTGGCAGGAGCCATTACCATGCTACTTCTTGATCGTAACTTCAAGACTGTGTTCTTTAACGCCAACGGTGGTGGTGACCCCATCCTTTACCAGCACCTTTTC	0	0	26	41	24	14	12	0	0	0	1	0	62	123	0	0	23	68	6	0	5	19	0	0	0	2	0	0	6	0	0	0	0	0	64	50	0	0	12	23	1	8	0
NEST_102924_COI_Sequence_498	498	7	590	26.2222	0	CCCTTTATCAGGTATAGAAGCTCATAGTGGTGGAGCAGTAGATTTAGCAATTTTTAGTTTACATTTAGCAGGTGTGAGTTCTTTATTAGGAGCTATAAATTTTATAGCTACTGTTATAAACATGAAAGTACCAGGTATGCGTATGTATCATTTACCTTTATTAGTATGGGCATTATGAATAACAGCATTTTTATTGTTATTATCTTTACCAGTGTTGGCAGCTGCTATCACTATGTTATTGACAGACCGTAATCTTAATACTAGTTTTTTTGATCCTAGTGCAGGAGGTGATCCTATATTGTATCAACATTTGTTT	0	0	0	0	0	0	0	8	0	0	158	191	0	0	0	0	0	0	0	0	0	0	0	0	0	0	0	0	0	0	0	0	0	0	0	0	0	0	8	5	116	104	0
NEST_102924_COI_Sequence_499	499	29	587	26.0889	5	ACCCCTATCAGGTATCCAAAGTCATTCTGGTGGATCAGTTGATCTTGCTATTTTTAGTTTACATTTAGCTGGTATCAGTTCAATGCTTGGTGCGATGAACTTTATTACTACAATCCTTAACATGCGACATCCAGGAATGTCAATGCATAAATTACCTCTATTCTGTTGGGCGATCTTTATTACAGCTATTTTACTTCTTCTATCACTTCCAGTATTAGCCGGAGGTATTACAATGCTATTAACTGATCGAAACTTTAACACTTCATTCTACGACCCTGCAGGAGGTGGTGACCCAATTCTGTTCCAGCACTTATTT	0	6	0	4	8	0	0	3	0	0	5	1	0	0	37	34	0	0	8	0	0	2	5	4	12	16	0	0	7	20	24	63	86	72	7	1	11	0	14	24	2	7	50
NEST_102924_COI_Sequence_500	500	23	587	26.0889	1.5	TCCGTTATCAGGAATACAAAGTCACAGTGGACCTAGTGTAGATTTAGCAATATTTGCTTTACACTTATCGGGTATAAGTAGTTTATTAGGTGCTATTAACTTTATTACCACTATATTAAATATGAGAAGTCCTGGTATTAGATTACACAAATTAGCTTTATTTGGTTGAGCCGTAGTAGTTACAGCTGTATTACTATTATTATCTTTACCTGTTTTAGCAGGAGGAATAACTATGGTCTTAACAGATAGAAACTTTAATACATCCTTTTTCGAAGTAGCCGGTGGAGGTGACCCTATACTATACCAACACTTATTC	0	0	77	141	0	0	13	10	3	11	3	9	0	4	0	0	16	19	0	0	5	1	25	23	0	0	0	0	1	0	0	0	0	0	0	0	105	92	3	6	4	14	0
NEST_102924_COI_Sequence_501	501	31	585	26	9	CCCTCTGAGTGGTATCGAGGCGCATTCTGGGCCTGCAGTTGATTTCGGTATTTTCAGCCTGCACTTGGCGGGAATGTCCTCCATTCTTGGGGCAATTAACTTTATTGTTACTATTTTTAACATGCGTGCACACGGAATGCCACTGTACGGCATGCCCCTCTTTGTTTGAAGTATTCTTATTACAGCCTTCCTATTACTCCTATCTCTGCCCGTTCTAGCCGGAGCTATTACCATGCTGCTTCTAGACCGTAATTTTAAAACTGTGTTTTTTAACGCAAACGGCGGTGGGGACCCAATCCTTTACCAGCACCTTTTC	0	2	41	82	38	56	7	12	0	10	0	0	16	61	5	7	24	36	0	0	10	20	8	5	0	0	0	0	13	13	0	8	3	0	17	18	16	15	13	12	10	6	0
NEST_102924_COI_Sequence_502	502	11	583	25.9111	0	TCCTCTATCCGGTGTACAAAGCCACTCAGGTGGATCCGTTGACCTAGCTATCTTTAGCCTTCACCTCGCCGGAATTAGTTCTATGCTCGGTGCGATGAATTTTATTACTACAATCCTTAACATGCGAAATCCAGGTATGACTCTTCACAAGCTACCTCTGTTCTGCTGAGCAATCATGGTAACAGCAGTTCTACTTCTGCTATCTCTACCCGTACTAGCCGGTGCAATTACTATGCTTCTAACAGACCGAAACTTTAACACTTCATTCTACGACCCAGCCGGAGGAGGTGACCCAATTCTTTACCAACACCTGTTT	0	0	0	1	108	111	0	0	0	0	0	0	0	6	34	25	0	0	0	0	0	0	0	0	0	0	0	0	0	0	11	27	0	0	0	0	4	0	153	103	0	0	0
NEST_102924_COI_Sequence_503	503	2	582	25.8667	0	CCCACTATCACATTATTTTGCACATAGTGGGCCAGCAGTAGATCTAGCGATCTTTTCCTTACATTTAGCCGGAGTGTCATCAATTCTAGGAGCTATCAATTTCATCTCAACTATTTTCAATATGCGATCTCCCTCTATAAAAATAGAACAAATACCATTATTTGTTTGATCTGTTTTACTAACTGCTATCTTACTTCTTTTGGCGTTGCCTGTACTAGCAGGAGCAATTACCATGCTTCTTCTAGATCGAAACTTCAATACATCATTTTTTGATCCAGCTGGGGGAGGAGACCCAATTTTATACCAACACTTATTT	0	0	0	0	0	0	0	0	0	0	0	0	0	0	0	0	0	0	0	0	0	0	0	0	0	0	0	0	0	0	0	0	0	0	0	0	0	0	0	0	283	299	0
NEST_102924_COI_Sequence_504	504	32	579	25.7333	5.5	ACCATTATCAGGAATACAAAGTCATAGTGGTCCAAGTGTGGACTTGGCTATATTCGGGTTACATCTTTCCGGTATCTCAAGTTTACTTGGGGCTATGAATTTTATGACTACTACATTTAATATGAGAAGTCCTGGAATAAGATTACATAAATTAATCCTATTTGCATGAGCAGTTGTTATTACAGCTGTTTTATTATTATTATCATTACCTGTTTTAGCCGGTGGAATTACTATGGTTCTTACTGATAGAAACTTTAATACTTCATTCTTTGAAGTAGCAGGTGGTGGTGATCCTATATTATACCAACATTTATTC	0	12	4	4	38	112	6	6	0	11	8	14	5	5	21	18	50	88	10	3	0	0	2	18	20	19	0	0	4	7	0	0	3	3	5	0	0	0	26	32	12	11	0
NEST_102924_COI_Sequence_505	505	30	578	25.6889	4	TCCATTGTCAGGTATACAAAGTCACAGTGGTCCAAGCGTAGATCTGGCCATTTTTGCCTTACATCTATCGGGTGTAAGCAGTTTACTTGGAGCCATGAATTTTATTACAACTATCTTAAACATGAGAGCTCCAGGTATAAGATTACATAAATTAGCTCTGTTTGGATGAGCAGTAGTAGTAACAGCTGTATTACTATTACTTTCTTTACCAGTGTTAGCAGGAGGTATCACTATGATCTTAACTGATAGAAATTTTAATACATCTTTCTTTGAAGTAGCTGGTGGAGGGGATCCTATACTATACCAACACTTATTC	0	16	27	36	4	31	6	2	4	151	7	35	4	4	71	96	1	4	0	0	1	16	9	13	1	9	0	0	7	6	0	4	0	0	0	1	0	0	4	0	0	0	3
NEST_102924_COI_Sequence_506	506	33	577	25.6444	10.5	GCCGCTGTCGAACAGCACGTACAATAGCGGCCCGGCGATGGATTATACCCTGTTCGCGCTGCATCTGGCCGGCATCTCGTCGCTGCTCGGCGCGATCAACTTCATCACCACAATCTTCAACATGCGCACTCCCGGCATGACGCTGCACAAGATGCCGCTGTTCGTCTGGTCGATGCTGGTCACCGCCTTCCTGCTGCTGCTGGCGATCCCGGTGTTGGCCGGTGCGATCACCATGCTGATCACCGACCGTAACTTCGGCACCTCGTTCTTCGACCCGCAGGGTGGCGGCGATCCGGTGCTGTTCCAGCATCTGTTC	0	7	0	23	2	10	18	35	0	6	33	29	21	26	50	21	0	20	3	8	0	8	16	23	20	24	17	0	0	14	0	9	11	0	12	22	0	0	6	6	27	42	6
NEST_102924_COI_Sequence_507	507	9	576	25.6	0	TCCACTTTCAGGCTTAAACTCTCACAGTGGAGCATCCGTAGATCTCGCGATCTTCGCTCTTCACCTTGCAGGAATTAGCAGTACATTGGGGGCAATCAACTTTATTGTCACTACCCTCAGTATACGAGCACCTGGAATAAGCCTACATACTATTCCTTTGTTTACCTGAGCCACTCTTGTAACAGCTATTCTTCTACTACTTTCTTTGCCGGTACTTGCGGGAGCCATCACAATGCTTCTAACTGACCGCGCATTTAACACTAGTTTCTATGACCCTGCCGGAGGAGGGGATCCTGCGCTCTTCCAGCATCTGTTC	0	14	0	0	1	12	0	0	0	9	0	0	0	0	0	3	0	0	0	0	0	0	198	294	13	32	0	0	0	0	0	0	0	0	0	0	0	0	0	0	0	0	0
NEST_102924_COI_Sequence_508	508	15	575	25.5556	0	ACCATTAGCAGGAGCAATTGCACATGGTGGAGCATCAGTAGATCTAGCTATTTTTTCACTACATTTAGCAGGTATTTCATCAATTCTAGGGGCAGTAAATTTTATTACAACAGCAATTAATATACGATCAGATAGAATAACTATAGATCAAACACCACTATTCGTTTGATCAGTAGCAATTACAGCACTACTACTATTATTATCACTACCAGTTCTAGCAGGAGCAATTACAATGTTATTAACAGATCGAAATCTTAATACATCATTCTTTGATCCTGCAGGAGGTGGAGATCCAATCCTCTATCAACATTTATTC	0	0	0	1	118	224	0	0	0	0	0	0	0	0	2	0	5	7	0	0	15	76	29	59	2	16	0	0	0	0	0	15	0	0	0	0	0	5	0	0	0	0	0
NEST_102924_COI_Sequence_509	509	23	573	25.4667	1	ACCTTTATCAGGGATACAAAGTCACAGTGGACCTAGTGTAGATTTAGCCATTTTTGCCTTACATCTATCAGGTATAAGTAGTTTATTGGGTGCTATGAATTTCATAACAACAATACTTAACATGAGAAGTCCAGGTATAAGATTACATAAATTAGCTTTATTTGGATGAGCAGTTGTTATAACAGCAGTCTTATTGTTACTTTCTTTACCTGTATTAGCCGGAGCAATTACTATGATTTTAACAGACAGAAATTTTAATACTTCATTTTTTGAAGTAGCAGGCGGTGGTGATCCGATATTATACCAACATCTATTC	0	0	4	4	2	1	8	9	0	0	0	0	0	1	2	0	0	9	83	102	1	0	0	0	0	0	0	0	2	0	0	0	50	86	3	5	2	0	29	55	7	0	67
NEST_102924_COI_Sequence_510	510	14	571	25.3778	0	GCCTCTAGCAAGTATTCAAAGCCACTCCGGTGGTTCAGTAGACTTGGCTATTTTCAGTCTTCACTTGGCGGGAGTTAGTTCAATGTTGGGTGCTATGAACTTTATTACCACAGTTTTGAATATGCGAGCTCCAGGAATGACTCTACACAAGCTTCCTCTATTCTGTTGAGCTATTTTTGTTACAGCTATTTTGCTCCTATTGGCACTACCAGTTCTAGCCGGTGCGATTACTATGTTGCTAACAGACCGAAACTTTAATACTTCCTTCTATGATCCTGCTGGAGGAGGTGACCCTATTCTATACCAACATCTTTTC	0	0	0	3	9	9	0	9	0	0	170	233	0	0	0	0	0	0	0	0	0	0	4	17	27	20	0	0	0	0	0	2	0	0	0	0	0	0	15	24	29	0	0
NEST_102924_COI_Sequence_511	511	4	571	25.3778	0	ACCTCTATCAGGAGTGCAAAGTCACTCAGGAGGATCTGTTGATCTAGCGATCTTCAGTCTACACCTAGCCGGAATTAGTTCAATGTTAGGTGCTATGAACTTCATTACTACTATCCTTAACATGCGACATCCTGGAATGTCAATGCACAAACTACCACTATTCTGTTGGGCTATCTTCATTACAGCTATCTTACTTCTACTATCACTTCCAGTGCTAGCCGGAGGTATTACAATGCTGCTAACTGACCGTAACTTCAACACATCATTCTACGACCCTGCTGGAGGAGGTGACCCTCTACTATTCCAACACCTATTC	0	0	0	0	0	0	0	0	0	0	56	102	0	0	0	0	0	0	0	0	0	0	184	229	0	0	0	0	0	0	0	0	0	0	0	0	0	0	0	0	0	0	0
NEST_102924_COI_Sequence_512	512	13	563	25.0222	0	TCCATTATCCGGAATACAAAGTCACAGTGGACCTAGTGTAGACCTAGCTATATTCGCTTTACACTTATCTGGTATAAGTAGTCTACTAGGTGCGGTTAATTTTATAACTACCATCTTAAATATGAGAAGTCCTGGTATAAGATTACATAAATTAGCATTATTCGGATGGGCAATTTTAGTAACTGCTGTTTTACTGTTATTATCATTACCTGTATTAGCAGGTGCAATAACTATGGTTTTAACAGACAGAAACTTTAATACATCATTCTTTGAGGTTGCAGGTGGAGGTGACCCTATCTTATACCAACATTTATTC	0	0	0	0	24	78	0	0	3	37	0	0	0	0	0	0	9	41	0	0	0	0	0	0	0	0	4	6	0	4	0	0	0	0	74	66	0	0	93	124	0	0	0
NEST_102924_COI_Sequence_513	513	17	561	24.9333	0	TCCTTTATCAGGTGTGCAGAGTCACAGTGGACCTAGTGTAGACTTAGCCATCTTTGCCCTACACTTATCAGGTATAAGTAGTTTGTTAGGTGCTATAAATTTCATAACAACTATACTTAATATGAGAAGTCCTGGTATTAGATTACACAAATTGGCTTTATTTGGATGAGCTGTTGTAGTTACAGCAGTTTTATTGTTATTATCTTTACCTGTCCTTGCTGGTGCGATAACAATGGTTTTAACAGACAGAAACTTTAATACATCATTCTTTGAAGCAGCAGGGGGTGGTGATCCTATTTTATATCAACATCTTTTC	0	6	0	0	2	0	5	0	0	0	0	0	0	9	38	23	0	2	101	128	0	0	0	0	0	4	0	0	0	0	0	3	17	39	3	0	0	0	0	0	0	3	108
NEST_102924_COI_Sequence_514	514	9	560	24.8889	0	TCCATTATCAGGTATACAAAGTCACAGTGGAGCAAGTGTAGATTTAGCTATATTTGGTCTACATTTATCCGGTATAAGTAGTTTACTTGGTGCTATAAACTTTATAACAACAATACTAAATATGAGAAGTCCAGGTATAAGATTACATAAGTTAGCTCTTTTTGGGTGATCAGTAGTAGTTACTGCTGTATTATTATTATTATCTTTACCTGTTTTAGCTAGTGCTATAACTATGCTATTAACAGATAGAAATTTTAATACTTCATTCTTTGAAACAGCAGGGGGAGGTGACCCTATACTATACCAACATCTTTTC	0	0	16	0	0	0	0	0	0	0	0	0	0	0	0	0	0	0	0	0	0	0	0	0	0	9	168	76	0	0	0	0	0	0	48	128	0	0	34	77	4	0	0
NEST_102924_COI_Sequence_515	515	6	559	24.8444	0	TCCTCTATCAGGTATCCAAGCTCACTCAGGTGGTTCAGTTGATCTAGCGATTTTTGCTCTACATCTTTCAGGTATCTCATCTATGCTTGGAGCAATGAACATTACAACAACTATTCTAAACATGCGAGCTCCTGGTATGACTCTTCACAAAATGCCTCTATTCGTATGGGCTATGTTAATGCAATCAATTATTATCCTACTTGCTGTTCCTGTTTTAGCTGGTGGTATTACTATGCTATTAACAGATCGTAACTTCAATACTTCATTCTTCGATCCAGCAGGTGGAGGTGATCCAGTGCTATATCAACATCTCTTC	0	0	5	0	0	0	0	0	26	449	20	52	0	0	0	0	0	0	0	0	0	0	0	7	0	0	0	0	0	0	0	0	0	0	0	0	0	0	0	0	0	0	0
NEST_102924_COI_Sequence_516	516	21	558	24.8	0.5	ACCTCTAGCTGGTATCCAAAGCCACTCTGGTGGATCAGTTGACCTAGCTATCTTCAGCCTTCACCTTGCTGGTATTAGCTCAATGCTTGGAGCTATGAACTTCATTACAACGATCCTGAACATGCGAAACCCAGGTATGACTCTTCACAAGCTACCACTCTTCTGTTGAGCCATCATGGTAACAGCTGTGCTTCTACTACTATCACTACCCGTGCTAGCTGGTGCAATCACAATGCTACTAACTGACCGAAACTTCAATACGTCATTCTACGACCCAGCAGGAGGAGGTGACCCAATCCTTTACCAACACCTCTTC	0	4	5	0	5	0	8	0	3	6	11	3	5	3	271	20	3	0	0	0	3	4	153	36	6	0	0	0	6	2	0	0	0	0	0	0	0	0	0	1	0	0	0
NEST_102924_COI_Sequence_517	517	7	558	24.8	0	TCCATTATCAGGTATACAAAGTCACAGTGGTCCAAGTGTGGATTTAGCTATATTCGGGTTACATCTTTCTGGTATATCTAGTCTTCTTGGAGCCATGAACTTTATGACAACTACATTTAATATGAGAAGTCCTGGAATTAGACTACATAAATTAATTTTATTTGCATGAGCAGTTGTTATTACAGCTGTTTTATTATTATTCTCATTACCTGTTTTAGCCGGTGCAATTACTATGGTATTAACAGATAGAAACTTTAATACTTCATTCTTTGAGGTAGCAGGTGGTGGTGATCCTATATTATACCAACATCTTTTC	0	0	0	0	0	0	0	0	0	19	218	208	0	0	0	0	0	0	0	0	0	0	5	0	0	0	0	0	0	0	0	2	0	0	0	0	0	0	31	75	0	0	0
NEST_102924_COI_Sequence_518	518	19	557	24.7556	0	TCCATTAAGCGGAGTACAAAGTCACAGTGGACCTAGTGTTGACTTAGCTATTTTTGCTTTACATTTATCAGGTATAAGTAGTTTATTGGGTGCAATAAACTTTATAACTACTATACTTAATATGAGAAGTCCCGGTATCAAATTACATAAATTAGCCTTATTTGGATGGGCTGTTATTGTTACAGCTGTGTTATTATTATTATCTTTACCTGTATTAGCCGGTGCAATTACAATGGTACTAACAGATAGAAATTTTAATACATCCTTTTTCGAAGCTGCAGGTGGTGGTGATCCTATACTTTATCAACATCTATTC	0	6	0	0	0	2	16	47	0	2	111	117	0	0	13	6	5	30	0	0	7	10	6	6	56	112	0	0	0	0	0	0	0	0	0	0	0	0	1	4	0	0	0
NEST_102924_COI_Sequence_519	519	27	557	24.7556	3	ACCTCTATCAGGAGTGCAAAGTCACTCAGGAGGATCTGTTGATCTAGCGATCTTCAGTCTTCACTTAGCAGGTATTAGTTCAATGTTAGGAGCAATGAACTTTATTACTACTATCCTTAACATGCGACACCCAGGTATGTCAATGCACAAATTACCTCTATTCTGTTGGGCTATCTTCATTACAGCTATCCTACTTCTTCTTTCACTACCAGTGCTAGCCGGAGGTATTACAATGCTGTTAACTGACCGTAACTTCAACACTTCATTCTACGACCCAGCAGGAGGTGGAGATCCTATTCTATTCCAACACCTATTC	0	2	42	101	19	33	0	0	3	0	2	2	11	3	12	38	4	13	0	0	18	72	14	8	7	35	0	0	3	17	0	0	0	0	47	31	4	0	2	14	0	0	0
NEST_102924_COI_Sequence_520	520	20	556	24.7111	0	TCCGCTGAGTGGTATCGAGGCGCATTCCGGCCCGGCAGTAGATTTCGGTATCTTCAGTCTACACCTTGCGGGAATGTCTTCCATTTTAGGAGCCATTAACTTTATTGTAACCATTTTCAACATGCGGGCGCACGGAATGCCTCTTTACGCCATGCCACTTTTTGTGTGAAGTATTTTAATTACCGCTTTCTTACTACTACTTTCTCTTCCTGTTCTTGCGGGAGCCATCACCATGCTTCTTCTGGATCGTAACTTCAAAACTGTTTTCTTTAACGCAAACGGCGGTGGAGATCCGATTCTTTACCAACACCTTTTC	0	0	0	0	108	120	5	28	0	0	0	0	0	14	0	0	13	36	0	0	9	10	0	0	0	0	7	0	0	0	0	0	9	6	3	1	46	42	0	0	49	48	1
NEST_102924_COI_Sequence_521	521	11	556	24.7111	0	ACCTTTATCTGGAGTTCAATCACACTCCGGCCCTTCTGTTGATTTAGCTATTTTTAGTCTACATTTAGCAGGAGTTTCTTCGCTATTAGGTGCCATGAACTTCATCAGTACAGCTATAAATATGCGTACTAATGGATTAGGTTTACACAAGTTACCATTGTTTGTTTGAGCAATATATGTAACAGCAGTGCTACTACTGTTATCTTTACCTGTACTAGCCGGAGCGATTACAATGCTGTTAACTGATAGAAACTTTAATACTAGTTTCTATGACCCAGCTGGTGGGGGAGATCCAATCCTTTACCAACATCTTTTC	0	0	0	0	0	0	0	0	0	0	51	78	0	0	0	0	2	2	0	0	2	2	12	19	0	0	0	0	0	0	0	0	0	0	152	235	0	0	0	0	0	0	0
NEST_102924_COI_Sequence_522	522	31	553	24.5778	9	GCCGCTGTCGAACAGCACGTACAATAGCGGCCCGGCGATGGATTATACCCTGTTCGCGCTGCATCTGGCCGGCATCTCGTCGCTGCTCGGCGCGATCAACTTCATCACCACAATCTTCAACATGCGCACTCCCGGCATGACGCTGCACAAGATGCCGCTGTTCGTGTGGTCGATGCTGGTCACCGCCTTCCTGCTGCTGCTGGCGATCCCGGTGCTGGCCGGCGCGATCACCATGCTGATCACCGACCGTAACTTCGGCACCTCGTTCTTCGACCCGCAGGGTGGCGGCGATCCGGTGCTGTTCCAGCATCTGTTC	0	18	0	21	0	3	14	3	0	16	11	0	11	16	52	60	8	24	47	46	3	4	12	27	5	5	11	0	10	0	0	0	28	13	10	8	0	0	6	0	21	35	5
NEST_102924_COI_Sequence_523	523	25	548	24.3556	4.5	TCCTTTAAGTTCTGTTTTAGCACATTCTGGTTGTGCCGTAGATTTAGCTATATTTAGTTTACATATAGCAGGTGTATCATCGATTGCTGGAGCTATTAATTTTATAGTAACTATTATAAATATGAGATGTCCTGGTTTATATTTTCGTAGATTACCTTTGTTTGTATGATCTGTTTTTGTGACTGCTATTTTATTGTTATTATCGTTACCCGTTTTAGCAGGTGCAATCACTATGTTGTTGACAGATAGAAATTTAAATACTACATTTTATGACCCAATAGGTGGAGGAGATCCTGTTTTATACCAACATTTGTTT	0	0	0	0	10	24	0	0	0	0	44	67	0	8	0	0	5	11	2	3	0	2	10	13	0	0	54	29	4	7	6	41	0	0	19	17	0	0	47	97	5	17	6
NEST_102924_COI_Sequence_524	524	33	542	24.0889	9.5	ACCTTTATCAGGTATCCAAAGTCATTCTGGTGGATCAGTTGATTTAGCTATTTTTAGTTTACATTTAGCTGGTATCAGTTCAATGCTTGGGGCAATGAACTTTATTACTACAATTCTTAACATGCGACACCCTGGAATGTCAATGCACAAATTACCATTATTCTGTTGAGCGATCTTTATTACAGCTATTTTACTTCTTCTATCACTTCCTGTGTTAGCTGGAGGTATTACAATGTTATTAACTGATCGTAACTTTAACACCTCATTCTACGACCCTGCAGGAGGTGGTGACCCTATCTTATTCCAGCATCTTTTC	0	17	2	0	9	10	19	49	0	0	0	3	2	6	19	13	11	13	4	4	0	9	26	46	0	0	3	0	2	15	0	25	18	30	20	30	3	0	11	10	50	45	12
NEST_102924_COI_Sequence_525	525	20	540	24	0	TCCACTATCAGGGATAGGTAGTCACTCCGGAGGATCTGTTGATCTTGCTATTTTTAGTTTGCACTTAGCAGGAATTAGTTCAATGTTAGGAGCTATGAACTTTATCACAACAATTTTAAACATGCGAAACCCTGGTATGACTCTACATAAATTACCTTTGTTCTGTTGAGCTATCTTTGTAACAGCAATACTACTGCTATTATCTTTACCAGTATTAGCCGGTGCAATTACAATGCTTTTAACGGATAGAAACTTTAACACATCCTTCTACGATCCTGCTGGGGGAGGTGATCCTATATTATACCAGCATTTATTC	0	3	1	30	0	0	0	0	0	0	0	0	0	0	0	2	0	0	3	6	0	2	0	0	0	0	0	0	0	1	18	51	83	72	0	0	46	46	19	60	10	9	48
NEST_102924_COI_Sequence_526	526	20	538	23.9111	0	TCCGCTGAGTGGTATCGAGGCTCACTCCGGCCCGGCAGTAGACTTCGGTATCTTCAGCCTACACCTCGCGGGAATGTCTTCCATTCTAGGAGCCATTAACTTCATTGTAACCATTTTCAACATGCGGGCGCACGGAATGCCCCTTTACGCCATGCCACTTTTTGTATGAAGCATTCTAATTACCGCATTCTTATTACTACTTTCCCTTCCTGTTCTTGCGGGAGCCATCACTATGCTTCTTCTGGATCGTAACTTCAAGACCGTTTTCTTTAACGCAAACGGCGGTGGAGACCCGATTCTTTACCAACACCTTTTC	0	36	44	52	24	54	0	0	4	26	0	0	41	138	0	14	7	30	0	0	8	24	10	3	0	0	0	0	5	9	2	7	0	0	0	0	0	0	0	0	0	0	0
NEST_102924_COI_Sequence_527	527	22	536	23.8222	1	TCCTCTTAGCGGAATTGAAGCTCACTCTGGCCCAGCGGTTGATTTTGGTATCTTTAGTCTTCATCTTGCCGGAGCTTCTTCGATTATGGGGGCGATTAATTTCATTGTAACTATCGTCAATATGCGCGCTCTTGGTATGACATACTACACGTTGCCACTTTTCGTATGATCTGTTCTTATTACCGCCTTCCTTCTTCTCCTTTCCCTGCCAGTCCTAGCGGGGGCTATCACAATGTTACTTTTCGACCGTAACTTTGCCACTGTGTTTTTCAACCCCGTCGGTGGTGGAGATCCAGTTCTTTACCAACACCTTTTC	0	2	0	0	11	49	4	8	2	0	0	0	2	8	1	0	0	9	2	2	6	3	0	0	0	0	8	7	0	0	1	0	0	3	190	212	0	0	0	0	2	4	0
NEST_102924_COI_Sequence_528	528	8	536	23.8222	0	TCCGTTATCAGGTTTACAAAGTCACAGTGGACCTAGTGTAGATTTAGCTATATTTGCTTTACATCTATCGGGTGTGAGCAGTTTACTTGGAGCTATGAACTTTATTACTACTATATTAAATATGAGAAGTCCTGGTATAAGATTACACAAATTAGCTTTATTTGGTTGAGCAGTAGTAGTTACTGCTGTGCTATTATTATTATCTTTACCTGTATTAGCGGGTGCTATAACAATGATTTTAACAGATAGAAATTTTAACACATCTTTTTTCGAATTAGCTGGTGGGGGTGATCCTATATTATACCAACATCTTTTC	0	1	0	0	0	0	4	9	0	0	0	0	0	0	0	0	0	0	0	0	0	0	189	288	19	23	0	0	3	0	0	0	0	0	0	0	0	0	0	0	0	0	0
NEST_102924_COI_Sequence_529	529	25	533	23.6889	1	TCCTCTGTCAGGAATACAAAGTCATAGTGGACCAAGTGTAGATTTAGCTATCTTTGCTTTACATCTTTCAGGGATAAGTAGTTTACTAGGGGCAATGAACTTTATAACAACAATTTTAAATATGAGAAGCCCTGGTATAAGACTACATAAACTGGCTTTATTTGGGTGAGCCGTGGTAGTTACAGCAGTGTTATTACTATTATCTTTACCTGTATTAGCCGGAGGTATAACAATGGTTTTAACAGACAGAAATTTTAATACATCCTTCTTTGAAGTGGCAGGAGGTGGAGACCCTATATTGTATCAACACCTATTC	0	2	0	1	40	46	71	132	0	34	9	4	0	1	0	10	0	0	2	0	0	0	29	53	3	0	4	0	3	0	0	21	1	0	4	3	0	1	1	0	33	25	0
NEST_102924_COI_Sequence_530	530	33	532	23.6444	4	TCCTTTATCTAGCGTGCAAAGTCACAGTGGTCCTAGTGTGGATCTTGCTATATTTGCTTTACATCTTTCAGGAATAAGTAGTTTATTAGGAGCTATGAATTTTATAACAACAATCTTAAATATGAGATGTCCTGGTATAAGATTACATAAATTAGCACTATTCGGTTGAGCTGTAGTAGTTACTGCTGTATTACTATTGTTATCATTACCTGTGTTAGCAGGTGCTATCACAATGCTATTAACAGACAGAAACTTTAATACATCATTCTTTGAAGCAGCTGGAGGTGGTGATCCACTTTTATACCAACATCTTTTC	0	9	6	4	27	54	0	11	3	18	33	37	4	9	23	16	0	2	0	2	3	0	86	104	2	6	2	5	0	18	4	9	1	0	1	7	1	0	5	0	17	3	0
NEST_102924_COI_Sequence_531	531	30	529	23.5111	4.5	TCCATTAAGTAGTATTGAAGCTCATTCTGGACCTTCAGTTGATTTAGCAATTTTTAGTTTACATTTATCTGGTGCATCTTCAATTGCAGGAGCTATAAATTTTATTGTAACTATTGTTAACATGAGAGCACGTGGTATGGAATTTTATCAACTACCTTTATTTGTTTGAGCAGTATTTGTTACAGCAATTCTATTATTATTATCTTTACCTGTTTTAGCAGGAGCAATTACAATGTTATTATTTGATCGAAATTTAGGAACAGTCTTTTTTAATGCGGCTGGGGGAGGTGATCCTGTTTTATATCAACATTTATTT	0	41	6	17	2	2	15	39	0	3	0	0	3	10	76	97	2	7	5	7	3	2	0	0	0	0	0	0	5	11	22	45	8	3	0	0	0	0	5	19	8	4	37
NEST_102924_COI_Sequence_532	532	14	527	23.4222	0	TCCTCTATCAGGTGTACAAAGCCACTCAGGTGGATCAGTTGACCTTGCTATCTTCAGTCTTCACCTCGCAGGTATCAGCAGTATGCTAGGTGCTATGAACTTTATCACTACTGTTCTTAACATGCGAAACCCAGGTATGACTCTACACAAGCTACCACTATTCTGCTGAGCAATCATGGTAACAGCTGTCCTTCTACTACTATCTCTTCCAGTACTAGCAGGTGCAATTACTATGCTTCTTACAGACCGAAACTTTAATACATCATTCTACGACCCAGCAGGAGGAGGGGACCCAATCCTTTACCAACACCTATTC	0	0	147	0	85	0	80	0	0	0	0	0	14	0	0	0	53	0	0	1	0	0	2	0	7	0	0	0	82	2	3	0	0	0	0	0	2	0	14	0	35	0	0
NEST_102924_COI_Sequence_533	533	30	526	23.3778	4	TCCATTATCAGGAATTCAAAGTCACAGTGGTCCTAGTGTAGATCTAGCTATATTTGCTTTACATCTAGCAGGAGTAAGTAGTTTACTTGGAGCAATGAATTTCATTACAACTATCTTAAATATGAGAGCTCCAGGTATAAGACTACATAAATTAGCCTTGTTTGGTTGAGCAGTAGTTGTAACAGCTGTATTATTATTGCTTTCTTTACCCGTATTAGCCGGAGGGATCACAATGATATTAACAGATAGAAACTTTAATACATCTTTCTTTGAAGTTGCAGGTGGAGGAGATCCTATCCTATACCAACACTTGTTC	0	9	0	0	6	7	0	1	0	5	0	3	4	0	21	19	1	0	2	0	6	15	62	102	6	6	9	3	0	9	0	1	11	4	0	6	5	1	5	2	88	107	0
NEST_102924_COI_Sequence_534	534	19	523	23.2444	0	TCCACTTGCAAGTATTCAATCACACTCAGGTGGTTCAGTTGATCTAGCTATCTTTGCTCTTCACCTATCTGGTGTATCATCAATGCTAGGAGGTATGAACATTACTACAACTATCCTAAACATGCGAGCACCTGGTATGACAATGCACAAAATGCCTCTATTCGTGTGGGCTATGCTATTCCAATCAATCATTATCCTATTAGCTATTCCAGTACTAGCCGGAGCAATTACAATGCTTCTAACTGACCGTAACTTCAACACTTCATTCTTCGACCCAGCTGGTGGAGGTGATCCAGTACTATACCAACATCTGTTC	0	0	43	21	0	0	9	27	3	0	0	0	0	0	81	6	0	0	0	0	0	0	0	0	0	0	3	19	0	0	19	88	0	0	0	10	1	12	14	8	111	47	0
NEST_102924_COI_Sequence_535	535	24	521	23.1556	1.5	ACCTTTATCTGGAATACAAAGTCACAGTGGACCTAGTGTAGATTTAGCTATCTTTGCCTTACATTTATCAGGTATAAGTAGTTTATTAGGTGCTGTAAATTTTATAACAACAATATTAAACATGAGAAGTCCAGGTATAAGATTACATAAATTAGCTTTATTTGGTTGAGCTGTAGTAGTAACAGCAGTGTTATTATTACTATCATTACCAGTATTAGCGGGAGCCATTACCATGGTTTTAACAGATAGAAATTTTAACACATCTTTCTTTGAAGCAGCGGGAGGAGGTGATCCTATATTATACCAACACCTTTTC	0	22	0	0	0	0	0	0	0	5	1	1	24	37	2	0	58	194	0	0	7	19	4	13	3	11	14	8	1	2	0	0	4	4	45	40	0	0	0	0	2	0	0
NEST_102924_COI_Sequence_536	536	18	520	23.1111	0	TCCTTTATCAAGTTTAATTTCTCATTCTAGTGGAGCTGTTGATTTAACAATTTTCAGTTTACATTTAGCTGGAATTTCTTCTTTATTAGGAGCATTAAATTTATTAGCAACAATAATAAATATACGAAGTTTAGGAATAGGTTATCATCGAGTACCATTATTTGTTTGAGCCATTTCTATTACTGCAGTTTTATTAATATTAAGTTTACCAGTGTTAGCTGGAGCTATTACAATATTACTAACTGATCGTCAATTAAATACTAGTTTCTTTGAGGTCTCTGGAGGAGGAGATCCAGTCCTTTACCAACATTTGTTT	0	50	0	2	2	0	0	0	0	8	0	0	13	31	11	15	73	112	0	0	32	47	38	68	0	0	0	0	3	6	0	0	0	0	0	0	0	0	0	0	0	0	5
NEST_102924_COI_Sequence_537	537	39	517	22.9778	7	ACCATTATCTGGATCTGTTTCTCATAGTGGAGGTTCAGTAGATTTAGTTATAGTATCCTTACATCTTGCTGGTGTAAGTTCCTTATTAGGAGCTATAAACTTACTGGCTACTATAAGCAATATGAGATCTGGAGGTTTAGGCTATGAAAGATTACCATTATTTGTTTGAGCTATTGGAATTACTGCCGTATTGTTAATGTTGTCTTTGCCTGTACTAGCCGGTGCCATTACAATGCTATTAACCGACCGAACGTTAAACACTAGTTACTATGATGCAGCAGCCGGCGGTGACCCTATCTTATACCAGCATCTTTTC	0	20	32	26	2	4	28	12	6	13	6	0	9	23	3	0	7	20	2	3	0	2	16	20	3	4	1	3	3	14	5	18	17	5	18	21	32	13	7	5	69	20	5
NEST_102924_COI_Sequence_538	538	21	517	22.9778	0.5	TCCGTTATCTAGTATTCAAAGTCATAGTGGACCTAGTGTGGATTTAGCTATCTTTGGATTACATTTATCAGGAGTTAGTTCATTATTAGGTGCTATGAACTTTATTACAACAATTTTAAATATGAGATCTCCTGGTATTAGATTGCATAAAGTAACATTATTCGGTTGAGCAGTCGTAGTAACAGCTGTATTGTTGTTATTATCTTTACCTGTCCTTGCCGGTGCAATTACAATGTTATTAACAGATAGAAATTTTAACACTTCTTTCTTTGAAGTAGCTGGAGGAGGTGATCCTATTTTATTCCAACATCTTTTC	0	3	0	0	0	0	30	20	0	0	4	2	0	0	0	0	0	0	44	42	0	0	31	79	6	6	2	1	0	0	2	16	25	22	40	61	0	0	0	0	0	0	57
[truncated: 10,623 more rows]
[truncated: 22 more columns]

## Sheet: BLAST assignments
Sequence name	Sequence number	Number of samples	Total reads	Mean reads	Median reads	Sequence	MT_060324_NEST_01	MT_060324_NEST_01B	MT_060324_NEST_02	MT_060324_NEST_02B	MT_060424_NEST_04	MT_060424_NEST_04B	MT_060524_NEST_07	MT_060524_NEST_07B	MT_060524_NEST_08	MT_060524_NEST_08B	MT_060524_NEST_09	MT_060524_NEST_09B	MT_060524_NEST_10	MT_060524_NEST_10B	MT_060524_NEST_11	MT_060524_NEST_11B	MT_060624_NEST_13	MT_060624_NEST_13B	MT_060624_NEST_14	MT_060624_NEST_14B	MT_060624_NEST_15	MT_060624_NEST_15B	MT_060624_NEST_17	MT_060624_NEST_17B	MT_061324_NEST_20	MT_061324_NEST_20B	MT_061324_NEST_22	MT_061324_NEST_22B	MT_061324_NEST_26	MT_061324_NEST_26B	MT_061324_NEST_27	MT_061324_NEST_27B	MT_061324_NEST_28	MT_061324_NEST_28B	MT_061424_NEST_31	MT_061424_NEST_31B	MT_061424_NEST_33	MT_061424_NEST_33B	MT_061424_NEST_35	MT_061424_NEST_35B	MT_061424_NEST_36	MT_061424_NEST_36B	MT_061424_NEST_37
[truncated: 11,161 more rows]
[truncated: 19 more columns]
